# Supplementary material for: Structures of the human cholecystokinin 1 (CCK1) receptor bound to Gs and Gq mimetic proteins provide insight into mechanisms of G protein selectivity
Source: PLoS Biol. 2021 Jun 4;19(6):e3001295. doi: 10.1371/journal.pbio.3001295 (PMC8208569; doi:10.1371/journal.pbio.3001295)
Supplement: S1 PDB — CCK, cholecystokinin; CCK1R, cholecystokinin type 1 receptor. (PDB) [file pbio.3001295.s014.pdb]

REMARK   3                                                                      
REMARK   3 REFINEMENT.                                                          
REMARK   3   PROGRAM     : PHENIX (1.18rc6_3830: phenix.real_space_refine)      
REMARK   3   AUTHORS     : Adams,Afonine,Bunkoczi,Burnley,Chen,Dar,Davis,       
REMARK   3               : Draizen,Echols,Gildea,Gros,Grosse-Kunstleve,Headd,   
REMARK   3               : Hintze,Hung,Ioerger,Liebschner,McCoy,McKee,Moriarty, 
REMARK   3               : Oeffner,Poon,Read,Richardson,Richardson,Sacchettini, 
REMARK   3               : Sauter,Sobolev,Storoni,Terwilliger,Williams,Zwart    
REMARK   3                                                                      
REMARK   3  SCATTERING TABLE: ELECTRON                                          
REMARK   3                                                                      
REMARK   3  REFINEMENT TARGET: REAL-SPACE (WEIGHTED MAP SUM AT ATOM CENTERS)    
REMARK   3                                                                      
REMARK   3  MODEL TO MAP FIT.                                                   
REMARK   3    CC_mask  : 0.8055                                                 
REMARK   3    CC_volume: 0.7996                                                 
REMARK   3    CC_peaks : 0.4907                                                 
REMARK   3                                                                      
REMARK   3 GEOMETRY RESTRAINTS LIBRARY: GEOSTD + MONOMER LIBRARY + CDL V1.2     
REMARK   3 DEVIATIONS FROM IDEAL VALUES.                                        
REMARK   3   BOND      :  0.009   0.092   2713                                  
REMARK   3   ANGLE     :  1.127   9.372   3688                                  
REMARK   3   CHIRALITY :  0.063   0.186    438                                  
REMARK   3   PLANARITY :  0.007   0.062    440                                  
REMARK   3   DIHEDRAL  : 10.437  93.132    963                                  
REMARK   3   MIN NONBONDED DISTANCE : 2.314                                     
REMARK   3                                                                      
REMARK   3 MOLPROBITY STATISTICS.                                               
REMARK   3   ALL-ATOM CLASHSCORE : 2.23                                         
REMARK   3   RAMACHANDRAN PLOT:                                                 
REMARK   3     OUTLIERS :  0.00 %                                               
REMARK   3     ALLOWED  :  0.64 %                                               
REMARK   3     FAVORED  : 99.36 %                                               
REMARK   3   ROTAMER OUTLIERS :  0.00 %                                         
REMARK   3   CBETA DEVIATIONS :  0.00 %                                         
REMARK   3   PEPTIDE PLANE:                                                     
REMARK   3     CIS-PROLINE     : 0.00 %                                         
REMARK   3     CIS-GENERAL     : 0.00 %                                         
REMARK   3     TWISTED PROLINE : 0.00 %                                         
REMARK   3     TWISTED GENERAL : 0.00 %                                         
REMARK   3                                                                      
REMARK   3 RAMA-Z (RAMACHANDRAN PLOT Z-SCORE):                                  
REMARK   3 INTERPRETATION: BAD |RAMA-Z| > 3; SUSPICIOUS 2 < |RAMA-Z| < 3; GOOD  
REMARK   3 SCORES FOR WHOLE/HELIX/SHEET/LOOP ARE SCALED INDEPENDENTLY;          
REMARK   3 THEREFORE, THE VALUES ARE NOT RELATED IN A SIMPLE MANNER.            
REMARK   3   WHOLE:  0.70 (0.45), RESIDUES: 314                                 
REMARK   3   HELIX:  1.18 (0.33), RESIDUES: 224                                 
REMARK   3   SHEET:  0.26 (1.40), RESIDUES: 18                                  
REMARK   3   LOOP : -1.68 (0.63), RESIDUES: 72                                  
REMARK   3                                                                      
HELIX    1   1 GLN R   40  ARG R   68  1                                  29    
HELIX    2   2 LYS R   70  MET R   72  1                                   3    
HELIX    3   3 VAL R   75  LEU R  104  1                                  30    
HELIX    4   4 SER R  111  CYS R  144  1                                  34    
HELIX    5   5 PRO R  146  TRP R  152  1                                   7    
HELIX    6   6 LYS R  155  ILE R  172  1                                  18    
HELIX    7   7 PRO R  175  TYR R  179  1                                   5    
HELIX    8   8 GLN R  206  GLN R  238  1                                  33    
HELIX    9   9 ALA R  307  ALA R  337  1                                  31    
HELIX   10  10 THR R  350  PHE R  372  1                                  23    
HELIX   11  11 LYS R  375  MET R  382  1                                   8    
SHEET    1   1 1 SER R 180  PRO R 184  0                                        
SHEET    2   2 2 ASN R 194  PHE R 198  0                                        
SSBOND   1 CYS R  114    CYS R  196                                                
CRYST1  228.800  228.800  228.800  90.00  90.00  90.00 P 1                      
SCALE1      0.004371  0.000000  0.000000        0.00000                         
SCALE2      0.000000  0.004371  0.000000        0.00000                         
SCALE3      0.000000  0.000000  0.004371        0.00000                         
ATOM      1  N   ASP P   1     104.822 122.344  67.614  1.00 93.78           N  
ATOM      2  CA  ASP P   1     104.040 122.961  68.675  1.00 93.78           C  
ATOM      3  C   ASP P   1     104.594 122.548  70.031  1.00 93.78           C  
ATOM      4  O   ASP P   1     105.685 121.999  70.116  1.00 93.78           O  
ATOM      5  CB  ASP P   1     102.566 122.575  68.547  1.00 93.78           C  
ATOM      6  CG  ASP P   1     101.628 123.673  69.023  1.00 93.78           C  
ATOM      7  OD1 ASP P   1     101.959 124.348  70.021  1.00 93.78           O  
ATOM      8  OD2 ASP P   1     100.562 123.860  68.402  1.00 93.78           O  
HETATM    9  N   TYS P   2     103.840 122.821  71.087  1.00 85.85           N  
HETATM   10  CA  TYS P   2     104.270 122.532  72.438  1.00 85.85           C  
HETATM   11  C   TYS P   2     104.044 121.071  72.781  1.00 85.85           C  
HETATM   12  O   TYS P   2     102.977 120.710  73.330  1.00 85.85           O  
HETATM   13  CB  TYS P   2     103.508 123.403  73.421  1.00 85.85           C  
HETATM   14  CG  TYS P   2     104.282 123.611  74.717  1.00 85.85           C  
HETATM   15  CD1 TYS P   2     105.368 124.459  74.736  1.00 85.85           C  
HETATM   16  CD2 TYS P   2     103.883 122.971  75.874  1.00 85.85           C  
HETATM   17  CE1 TYS P   2     106.067 124.665  75.911  1.00 85.85           C  
HETATM   18  CE2 TYS P   2     104.579 123.172  77.051  1.00 85.85           C  
HETATM   19  CZ  TYS P   2     105.678 124.011  77.063  1.00 85.85           C  
HETATM   20  OH  TYS P   2     106.372 124.253  78.247  1.00 85.85           O  
HETATM   21  O1  TYS P   2     107.400 123.173  80.329  1.00 85.85           O  
HETATM   22  O2  TYS P   2     108.861 123.679  78.605  1.00 85.85           O  
HETATM   23  O3  TYS P   2     107.208 121.815  78.292  1.00 85.85           O  
HETATM   24  S   TYS P   2     107.460 123.187  78.833  1.00 85.85           S  
ATOM     25  N   MET P   3     105.026 120.234  72.473  1.00 86.37           N  
ATOM     26  CA  MET P   3     104.931 118.818  72.770  1.00 86.37           C  
ATOM     27  C   MET P   3     106.003 118.411  73.755  1.00 86.37           C  
ATOM     28  O   MET P   3     107.123 118.904  73.708  1.00 86.37           O  
ATOM     29  CB  MET P   3     105.051 117.993  71.496  1.00 86.37           C  
ATOM     30  CG  MET P   3     104.044 118.373  70.444  1.00 86.37           C  
ATOM     31  SD  MET P   3     102.351 118.365  71.052  1.00 86.37           S  
ATOM     32  CE  MET P   3     101.968 116.627  70.939  1.00 86.37           C  
ATOM     33  N   GLY P   4     105.655 117.507  74.648  1.00 79.86           N  
ATOM     34  CA  GLY P   4     106.589 117.044  75.642  1.00 79.86           C  
ATOM     35  C   GLY P   4     106.411 117.765  76.954  1.00 79.86           C  
ATOM     36  O   GLY P   4     105.414 118.446  77.206  1.00 79.86           O  
ATOM     37  N   TRP P   5     107.408 117.591  77.811  1.00 78.66           N  
ATOM     38  CA  TRP P   5     107.387 118.162  79.146  1.00 78.66           C  
ATOM     39  C   TRP P   5     108.810 118.197  79.669  1.00 78.66           C  
ATOM     40  O   TRP P   5     109.706 117.559  79.120  1.00 78.66           O  
ATOM     41  CB  TRP P   5     106.481 117.358  80.085  1.00 78.66           C  
ATOM     42  CG  TRP P   5     106.677 115.858  80.018  1.00 78.66           C  
ATOM     43  CD1 TRP P   5     107.555 115.117  80.744  1.00 78.66           C  
ATOM     44  CD2 TRP P   5     105.972 114.931  79.183  1.00 78.66           C  
ATOM     45  NE1 TRP P   5     107.444 113.793  80.419  1.00 78.66           N  
ATOM     46  CE2 TRP P   5     106.472 113.651  79.467  1.00 78.66           C  
ATOM     47  CE3 TRP P   5     104.944 115.055  78.247  1.00 78.66           C  
ATOM     48  CZ2 TRP P   5     105.992 112.513  78.838  1.00 78.66           C  
ATOM     49  CZ3 TRP P   5     104.485 113.929  77.619  1.00 78.66           C  
ATOM     50  CH2 TRP P   5     105.005 112.676  77.915  1.00 78.66           C  
ATOM     51  N   MET P   6     109.011 118.967  80.726  1.00 80.89           N  
ATOM     52  CA  MET P   6     110.211 118.788  81.519  1.00 80.89           C  
ATOM     53  C   MET P   6     110.078 117.500  82.314  1.00 80.89           C  
ATOM     54  O   MET P   6     108.973 117.089  82.666  1.00 80.89           O  
ATOM     55  CB  MET P   6     110.424 119.973  82.452  1.00 80.89           C  
ATOM     56  CG  MET P   6     111.099 121.160  81.806  1.00 80.89           C  
ATOM     57  SD  MET P   6     111.134 122.580  82.905  1.00 80.89           S  
ATOM     58  CE  MET P   6     109.405 122.983  82.940  1.00 80.89           C  
ATOM     59  N   ASP P   7     111.222 116.868  82.596  1.00 79.20           N  
ATOM     60  CA  ASP P   7     111.232 115.503  83.117  1.00 79.20           C  
ATOM     61  C   ASP P   7     110.594 115.398  84.495  1.00 79.20           C  
ATOM     62  O   ASP P   7     110.022 114.360  84.832  1.00 79.20           O  
ATOM     63  CB  ASP P   7     112.660 114.977  83.170  1.00 79.20           C  
ATOM     64  CG  ASP P   7     113.250 114.760  81.802  1.00 79.20           C  
ATOM     65  OD1 ASP P   7     112.555 115.008  80.802  1.00 79.20           O  
ATOM     66  OD2 ASP P   7     114.415 114.341  81.724  1.00 79.20           O  
ATOM     67  N   PHE P   8     110.654 116.457  85.287  1.00 78.84           N  
ATOM     68  CA  PHE P   8     109.975 116.466  86.567  1.00 78.84           C  
ATOM     69  C   PHE P   8     109.142 117.718  86.715  1.00 78.84           C  
ATOM     70  O   PHE P   8     108.838 118.142  87.820  1.00 78.84           O  
ATOM     71  CB  PHE P   8     110.982 116.347  87.701  1.00 78.84           C  
ATOM     72  CG  PHE P   8     111.786 115.090  87.650  1.00 78.84           C  
ATOM     73  CD1 PHE P   8     111.183 113.862  87.855  1.00 78.84           C  
ATOM     74  CD2 PHE P   8     113.140 115.130  87.390  1.00 78.84           C  
ATOM     75  CE1 PHE P   8     111.917 112.701  87.801  1.00 78.84           C  
ATOM     76  CE2 PHE P   8     113.879 113.973  87.337  1.00 78.84           C  
ATOM     77  CZ  PHE P   8     113.265 112.757  87.541  1.00 78.84           C  
ATOM     78  N   NH2 P   9     108.758 118.299  85.588  1.00 76.94           N  
TER      79      NH2 P   9                                                      
ATOM     80  N   GLU R  38      87.767 124.823  78.372  1.00100.18           N  
ATOM     81  CA  GLU R  38      86.618 125.559  78.883  1.00100.18           C  
ATOM     82  C   GLU R  38      86.700 125.703  80.394  1.00100.18           C  
ATOM     83  O   GLU R  38      86.479 126.787  80.934  1.00100.18           O  
ATOM     84  CB  GLU R  38      85.313 124.864  78.492  1.00100.18           C  
ATOM     85  N   TRP R  39      87.015 124.603  81.078  1.00 95.96           N  
ATOM     86  CA  TRP R  39      87.155 124.620  82.525  1.00 95.96           C  
ATOM     87  C   TRP R  39      88.393 123.901  83.027  1.00 95.96           C  
ATOM     88  O   TRP R  39      88.682 123.988  84.223  1.00 95.96           O  
ATOM     89  CB  TRP R  39      85.919 124.002  83.194  1.00 95.96           C  
ATOM     90  N   GLN R  40      89.093 123.158  82.177  1.00 92.52           N  
ATOM     91  CA  GLN R  40      90.290 122.444  82.616  1.00 92.52           C  
ATOM     92  C   GLN R  40      91.435 123.346  83.099  1.00 92.52           C  
ATOM     93  O   GLN R  40      92.090 122.956  84.083  1.00 92.52           O  
ATOM     94  CB  GLN R  40      90.729 121.479  81.508  1.00 92.52           C  
ATOM     95  CG  GLN R  40      89.633 120.464  81.091  1.00 92.52           C  
ATOM     96  CD  GLN R  40      88.901 119.730  82.238  1.00 92.52           C  
ATOM     97  OE1 GLN R  40      89.456 119.455  83.305  1.00 92.52           O  
ATOM     98  NE2 GLN R  40      87.622 119.451  82.015  1.00 92.52           N  
ATOM     99  N   PRO R  41      91.770 124.499  82.466  1.00 87.17           N  
ATOM    100  CA  PRO R  41      92.857 125.327  83.027  1.00 87.17           C  
ATOM    101  C   PRO R  41      92.537 125.865  84.412  1.00 87.17           C  
ATOM    102  O   PRO R  41      93.439 125.945  85.250  1.00 87.17           O  
ATOM    103  CB  PRO R  41      93.041 126.442  81.992  1.00 87.17           C  
ATOM    104  CG  PRO R  41      92.499 125.921  80.779  1.00 87.17           C  
ATOM    105  CD  PRO R  41      91.377 125.049  81.149  1.00 87.17           C  
ATOM    106  N   ALA R  42      91.291 126.289  84.649  1.00 83.92           N  
ATOM    107  CA  ALA R  42      90.909 126.812  85.956  1.00 83.92           C  
ATOM    108  C   ALA R  42      91.058 125.745  87.034  1.00 83.92           C  
ATOM    109  O   ALA R  42      91.563 126.032  88.127  1.00 83.92           O  
ATOM    110  CB  ALA R  42      89.474 127.328  85.912  1.00 83.92           C  
ATOM    111  N   VAL R  43      90.645 124.509  86.738  1.00 83.11           N  
ATOM    112  CA  VAL R  43      90.766 123.420  87.704  1.00 83.11           C  
ATOM    113  C   VAL R  43      92.235 123.127  87.963  1.00 83.11           C  
ATOM    114  O   VAL R  43      92.644 122.875  89.105  1.00 83.11           O  
ATOM    115  CB  VAL R  43      90.007 122.185  87.185  1.00 83.11           C  
ATOM    116  CG1 VAL R  43      90.375 120.926  87.945  1.00 83.11           C  
ATOM    117  CG2 VAL R  43      88.525 122.430  87.270  1.00 83.11           C  
ATOM    118  N   GLN R  44      93.039 123.162  86.901  1.00 81.07           N  
ATOM    119  CA  GLN R  44      94.478 122.951  86.993  1.00 81.07           C  
ATOM    120  C   GLN R  44      95.126 123.967  87.925  1.00 81.07           C  
ATOM    121  O   GLN R  44      95.912 123.609  88.812  1.00 81.07           O  
ATOM    122  CB  GLN R  44      95.056 123.048  85.585  1.00 81.07           C  
ATOM    123  CG  GLN R  44      96.498 122.703  85.386  1.00 81.07           C  
ATOM    124  CD  GLN R  44      96.833 122.693  83.915  1.00 81.07           C  
ATOM    125  OE1 GLN R  44      95.952 122.851  83.077  1.00 81.07           O  
ATOM    126  NE2 GLN R  44      98.106 122.569  83.593  1.00 81.07           N  
ATOM    127  N   ILE R  45      94.821 125.249  87.697  1.00 80.70           N  
ATOM    128  CA  ILE R  45      95.296 126.355  88.533  1.00 80.70           C  
ATOM    129  C   ILE R  45      94.886 126.203  89.997  1.00 80.70           C  
ATOM    130  O   ILE R  45      95.721 126.361  90.892  1.00 80.70           O  
ATOM    131  CB  ILE R  45      94.838 127.706  87.951  1.00 80.70           C  
ATOM    132  CG1 ILE R  45      95.521 127.963  86.613  1.00 80.70           C  
ATOM    133  CG2 ILE R  45      95.157 128.850  88.882  1.00 80.70           C  
ATOM    134  CD1 ILE R  45      94.947 129.122  85.847  1.00 80.70           C  
ATOM    135  N   LEU R  46      93.618 125.862  90.273  1.00 79.11           N  
ATOM    136  CA  LEU R  46      93.249 125.736  91.687  1.00 79.11           C  
ATOM    137  C   LEU R  46      93.860 124.523  92.374  1.00 79.11           C  
ATOM    138  O   LEU R  46      94.249 124.635  93.542  1.00 79.11           O  
ATOM    139  CB  LEU R  46      91.731 125.700  91.867  1.00 79.11           C  
ATOM    140  CG  LEU R  46      90.947 127.013  91.985  1.00 79.11           C  
ATOM    141  CD1 LEU R  46      90.944 127.881  90.746  1.00 79.11           C  
ATOM    142  CD2 LEU R  46      89.530 126.713  92.406  1.00 79.11           C  
ATOM    143  N   LEU R  47      94.006 123.389  91.681  1.00 79.14           N  
ATOM    144  CA  LEU R  47      94.662 122.244  92.312  1.00 79.14           C  
ATOM    145  C   LEU R  47      96.129 122.544  92.584  1.00 79.14           C  
ATOM    146  O   LEU R  47      96.640 122.252  93.671  1.00 79.14           O  
ATOM    147  CB  LEU R  47      94.481 120.982  91.483  1.00 79.14           C  
ATOM    148  CG  LEU R  47      93.033 120.514  91.431  1.00 79.14           C  
ATOM    149  CD1 LEU R  47      92.939 119.203  90.712  1.00 79.14           C  
ATOM    150  CD2 LEU R  47      92.437 120.399  92.817  1.00 79.14           C  
ATOM    151  N   TYR R  48      96.807 123.161  91.612  1.00 78.87           N  
ATOM    152  CA  TYR R  48      98.210 123.511  91.772  1.00 78.87           C  
ATOM    153  C   TYR R  48      98.398 124.532  92.878  1.00 78.87           C  
ATOM    154  O   TYR R  48      99.369 124.455  93.639  1.00 78.87           O  
ATOM    155  CB  TYR R  48      98.755 124.059  90.462  1.00 78.87           C  
ATOM    156  CG  TYR R  48      99.519 123.069  89.646  1.00 78.87           C  
ATOM    157  CD1 TYR R  48      98.870 122.182  88.807  1.00 78.87           C  
ATOM    158  CD2 TYR R  48     100.896 123.048  89.686  1.00 78.87           C  
ATOM    159  CE1 TYR R  48      99.575 121.284  88.060  1.00 78.87           C  
ATOM    160  CE2 TYR R  48     101.609 122.155  88.945  1.00 78.87           C  
ATOM    161  CZ  TYR R  48     100.945 121.279  88.132  1.00 78.87           C  
ATOM    162  OH  TYR R  48     101.670 120.387  87.389  1.00 78.87           O  
ATOM    163  N   SER R  49      97.499 125.520  92.954  1.00 80.09           N  
ATOM    164  CA  SER R  49      97.592 126.545  93.984  1.00 80.09           C  
ATOM    165  C   SER R  49      97.418 125.961  95.375  1.00 80.09           C  
ATOM    166  O   SER R  49      98.175 126.308  96.285  1.00 80.09           O  
ATOM    167  CB  SER R  49      96.561 127.641  93.744  1.00 80.09           C  
ATOM    168  OG  SER R  49      95.258 127.140  93.904  1.00 80.09           O  
ATOM    169  N   LEU R  50      96.422 125.082  95.563  1.00 78.38           N  
ATOM    170  CA  LEU R  50      96.219 124.474  96.876  1.00 78.38           C  
ATOM    171  C   LEU R  50      97.383 123.586  97.281  1.00 78.38           C  
ATOM    172  O   LEU R  50      97.818 123.632  98.435  1.00 78.38           O  
ATOM    173  CB  LEU R  50      94.912 123.699  96.922  1.00 78.38           C  
ATOM    174  CG  LEU R  50      93.682 124.589  96.784  1.00 78.38           C  
ATOM    175  CD1 LEU R  50      92.423 123.753  96.693  1.00 78.38           C  
ATOM    176  CD2 LEU R  50      93.594 125.572  97.927  1.00 78.38           C  
ATOM    177  N   ILE R  51      97.936 122.810  96.344  1.00 77.82           N  
ATOM    178  CA  ILE R  51      99.080 121.969  96.703  1.00 77.82           C  
ATOM    179  C   ILE R  51     100.322 122.815  96.974  1.00 77.82           C  
ATOM    180  O   ILE R  51     101.067 122.525  97.917  1.00 77.82           O  
ATOM    181  CB  ILE R  51      99.319 120.881  95.639  1.00 77.82           C  
ATOM    182  CG1 ILE R  51      98.062 120.033  95.481  1.00 77.82           C  
ATOM    183  CG2 ILE R  51     100.486 119.989  95.996  1.00 77.82           C  
ATOM    184  CD1 ILE R  51      97.625 119.360  96.742  1.00 77.82           C  
ATOM    185  N   PHE R  52     100.495 123.933  96.264  1.00 77.23           N  
ATOM    186  CA  PHE R  52     101.656 124.791  96.488  1.00 77.23           C  
ATOM    187  C   PHE R  52     101.533 125.480  97.840  1.00 77.23           C  
ATOM    188  O   PHE R  52     102.494 125.522  98.618  1.00 77.23           O  
ATOM    189  CB  PHE R  52     101.773 125.821  95.356  1.00 77.23           C  
ATOM    190  CG  PHE R  52     102.873 126.837  95.549  1.00 77.23           C  
ATOM    191  CD1 PHE R  52     104.164 126.544  95.171  1.00 77.23           C  
ATOM    192  CD2 PHE R  52     102.609 128.094  96.063  1.00 77.23           C  
ATOM    193  CE1 PHE R  52     105.178 127.450  95.334  1.00 77.23           C  
ATOM    194  CE2 PHE R  52     103.624 129.009  96.229  1.00 77.23           C  
ATOM    195  CZ  PHE R  52     104.909 128.684  95.860  1.00 77.23           C  
ATOM    196  N   LEU R  53     100.350 126.031  98.114  1.00 78.50           N  
ATOM    197  CA  LEU R  53     100.059 126.732  99.356  1.00 78.50           C  
ATOM    198  C   LEU R  53     100.243 125.822 100.565  1.00 78.50           C  
ATOM    199  O   LEU R  53     101.005 126.149 101.486  1.00 78.50           O  
ATOM    200  CB  LEU R  53      98.631 127.271  99.277  1.00 78.50           C  
ATOM    201  CG  LEU R  53      97.982 128.213 100.279  1.00 78.50           C  
ATOM    202  CD1 LEU R  53      97.022 129.102  99.523  1.00 78.50           C  
ATOM    203  CD2 LEU R  53      97.234 127.445 101.354  1.00 78.50           C  
ATOM    204  N   LEU R  54      99.570 124.660 100.564  1.00 79.41           N  
ATOM    205  CA  LEU R  54      99.669 123.738 101.689  1.00 79.41           C  
ATOM    206  C   LEU R  54     101.069 123.172 101.841  1.00 79.41           C  
ATOM    207  O   LEU R  54     101.531 122.989 102.968  1.00 79.41           O  
ATOM    208  CB  LEU R  54      98.679 122.588 101.541  1.00 79.41           C  
ATOM    209  CG  LEU R  54      97.179 122.845 101.587  1.00 79.41           C  
ATOM    210  CD1 LEU R  54      96.449 121.557 101.271  1.00 79.41           C  
ATOM    211  CD2 LEU R  54      96.752 123.400 102.928  1.00 79.41           C  
ATOM    212  N   SER R  55     101.768 122.913 100.736  1.00 79.66           N  
ATOM    213  CA  SER R  55     103.118 122.378 100.831  1.00 79.66           C  
ATOM    214  C   SER R  55     104.082 123.378 101.452  1.00 79.66           C  
ATOM    215  O   SER R  55     104.857 123.020 102.345  1.00 79.66           O  
ATOM    216  CB  SER R  55     103.588 121.947  99.449  1.00 79.66           C  
ATOM    217  OG  SER R  55     104.914 121.466  99.485  1.00 79.66           O  
ATOM    218  N   VAL R  56     104.056 124.632 100.983  1.00 78.97           N  
ATOM    219  CA  VAL R  56     104.970 125.642 101.516  1.00 78.97           C  
ATOM    220  C   VAL R  56     104.658 125.926 102.982  1.00 78.97           C  
ATOM    221  O   VAL R  56     105.566 125.987 103.818  1.00 78.97           O  
ATOM    222  CB  VAL R  56     104.939 126.922 100.657  1.00 78.97           C  
ATOM    223  CG1 VAL R  56     105.795 128.005 101.278  1.00 78.97           C  
ATOM    224  CG2 VAL R  56     105.477 126.634  99.279  1.00 78.97           C  
ATOM    225  N   LEU R  57     103.369 126.063 103.319  1.00 79.30           N  
ATOM    226  CA  LEU R  57     102.972 126.301 104.705  1.00 79.30           C  
ATOM    227  C   LEU R  57     103.379 125.149 105.627  1.00 79.30           C  
ATOM    228  O   LEU R  57     104.021 125.373 106.660  1.00 79.30           O  
ATOM    229  CB  LEU R  57     101.465 126.549 104.749  1.00 79.30           C  
ATOM    230  CG  LEU R  57     100.733 127.008 106.002  1.00 79.30           C  
ATOM    231  CD1 LEU R  57      99.596 127.890 105.563  1.00 79.30           C  
ATOM    232  CD2 LEU R  57     100.177 125.842 106.763  1.00 79.30           C  
ATOM    233  N   GLY R  58     103.077 123.907 105.229  1.00 79.96           N  
ATOM    234  CA  GLY R  58     103.415 122.748 106.041  1.00 79.96           C  
ATOM    235  C   GLY R  58     104.904 122.528 106.223  1.00 79.96           C  
ATOM    236  O   GLY R  58     105.371 122.279 107.340  1.00 79.96           O  
ATOM    237  N   ASN R  59     105.684 122.732 105.165  1.00 79.34           N  
ATOM    238  CA  ASN R  59     107.110 122.482 105.287  1.00 79.34           C  
ATOM    239  C   ASN R  59     107.819 123.604 106.020  1.00 79.34           C  
ATOM    240  O   ASN R  59     108.755 123.332 106.776  1.00 79.34           O  
ATOM    241  CB  ASN R  59     107.730 122.239 103.917  1.00 79.34           C  
ATOM    242  CG  ASN R  59     107.325 120.902 103.336  1.00 79.34           C  
ATOM    243  OD1 ASN R  59     107.829 119.867 103.751  1.00 79.34           O  
ATOM    244  ND2 ASN R  59     106.407 120.915 102.387  1.00 79.34           N  
ATOM    245  N   THR R  60     107.398 124.861 105.838  1.00 79.52           N  
ATOM    246  CA  THR R  60     108.016 125.927 106.619  1.00 79.52           C  
ATOM    247  C   THR R  60     107.644 125.823 108.094  1.00 79.52           C  
ATOM    248  O   THR R  60     108.477 126.141 108.946  1.00 79.52           O  
ATOM    249  CB  THR R  60     107.661 127.303 106.057  1.00 79.52           C  
ATOM    250  OG1 THR R  60     106.239 127.477 106.037  1.00 79.52           O  
ATOM    251  CG2 THR R  60     108.277 127.510 104.681  1.00 79.52           C  
ATOM    252  N   LEU R  61     106.425 125.368 108.417  1.00 80.17           N  
ATOM    253  CA  LEU R  61     106.069 125.158 109.821  1.00 80.17           C  
ATOM    254  C   LEU R  61     106.898 124.039 110.441  1.00 80.17           C  
ATOM    255  O   LEU R  61     107.329 124.152 111.595  1.00 80.17           O  
ATOM    256  CB  LEU R  61     104.585 124.859 109.967  1.00 80.17           C  
ATOM    257  CG  LEU R  61     103.669 126.067 109.848  1.00 80.17           C  
ATOM    258  CD1 LEU R  61     102.245 125.665 110.094  1.00 80.17           C  
ATOM    259  CD2 LEU R  61     104.084 127.132 110.811  1.00 80.17           C  
ATOM    260  N   VAL R  62     107.126 122.952 109.694  1.00 79.47           N  
ATOM    261  CA  VAL R  62     107.952 121.854 110.201  1.00 79.47           C  
ATOM    262  C   VAL R  62     109.393 122.314 110.423  1.00 79.47           C  
ATOM    263  O   VAL R  62     109.997 122.013 111.461  1.00 79.47           O  
ATOM    264  CB  VAL R  62     107.871 120.646 109.251  1.00 79.47           C  
ATOM    265  CG1 VAL R  62     108.943 119.645 109.555  1.00 79.47           C  
ATOM    266  CG2 VAL R  62     106.542 119.986 109.390  1.00 79.47           C  
ATOM    267  N   ILE R  63     109.952 123.068 109.469  1.00 78.50           N  
ATOM    268  CA  ILE R  63     111.309 123.597 109.606  1.00 78.50           C  
ATOM    269  C   ILE R  63     111.397 124.539 110.800  1.00 78.50           C  
ATOM    270  O   ILE R  63     112.351 124.471 111.587  1.00 78.50           O  
ATOM    271  CB  ILE R  63     111.749 124.295 108.306  1.00 78.50           C  
ATOM    272  CG1 ILE R  63     111.938 123.289 107.181  1.00 78.50           C  
ATOM    273  CG2 ILE R  63     113.047 125.038 108.489  1.00 78.50           C  
ATOM    274  CD1 ILE R  63     112.035 123.933 105.831  1.00 78.50           C  
ATOM    275  N   THR R  64     110.374 125.387 110.979  1.00 81.33           N  
ATOM    276  CA  THR R  64     110.334 126.343 112.082  1.00 81.33           C  
ATOM    277  C   THR R  64     110.335 125.647 113.432  1.00 81.33           C  
ATOM    278  O   THR R  64     111.118 126.000 114.323  1.00 81.33           O  
ATOM    279  CB  THR R  64     109.070 127.192 111.953  1.00 81.33           C  
ATOM    280  OG1 THR R  64     109.028 127.810 110.665  1.00 81.33           O  
ATOM    281  CG2 THR R  64     109.007 128.237 113.028  1.00 81.33           C  
ATOM    282  N   VAL R  65     109.498 124.620 113.578  1.00 81.59           N  
ATOM    283  CA  VAL R  65     109.426 123.887 114.833  1.00 81.59           C  
ATOM    284  C   VAL R  65     110.722 123.130 115.094  1.00 81.59           C  
ATOM    285  O   VAL R  65     111.265 123.174 116.202  1.00 81.59           O  
ATOM    286  CB  VAL R  65     108.197 122.970 114.831  1.00 81.59           C  
ATOM    287  CG1 VAL R  65     108.230 122.029 115.998  1.00 81.59           C  
ATOM    288  CG2 VAL R  65     106.947 123.805 114.900  1.00 81.59           C  
ATOM    289  N   LEU R  66     111.271 122.470 114.076  1.00 81.87           N  
ATOM    290  CA  LEU R  66     112.452 121.644 114.297  1.00 81.87           C  
ATOM    291  C   LEU R  66     113.751 122.421 114.475  1.00 81.87           C  
ATOM    292  O   LEU R  66     114.708 121.850 115.000  1.00 81.87           O  
ATOM    293  CB  LEU R  66     112.627 120.626 113.173  1.00 81.87           C  
ATOM    294  CG  LEU R  66     111.523 119.577 113.101  1.00 81.87           C  
ATOM    295  CD1 LEU R  66     111.719 118.717 111.885  1.00 81.87           C  
ATOM    296  CD2 LEU R  66     111.492 118.741 114.349  1.00 81.87           C  
ATOM    297  N   ILE R  67     113.843 123.688 114.071  1.00 84.62           N  
ATOM    298  CA  ILE R  67     115.076 124.416 114.357  1.00 84.62           C  
ATOM    299  C   ILE R  67     114.847 125.468 115.435  1.00 84.62           C  
ATOM    300  O   ILE R  67     115.812 125.970 116.031  1.00 84.62           O  
ATOM    301  CB  ILE R  67     115.642 125.045 113.062  1.00 84.62           C  
ATOM    302  CG1 ILE R  67     117.023 125.691 113.209  1.00 84.62           C  
ATOM    303  CG2 ILE R  67     114.793 126.208 112.652  1.00 84.62           C  
ATOM    304  CD1 ILE R  67     117.684 126.018 111.891  1.00 84.62           C  
ATOM    305  N   ARG R  68     113.600 125.654 115.852  1.00 87.57           N  
ATOM    306  CA  ARG R  68     113.294 126.629 116.883  1.00 87.57           C  
ATOM    307  C   ARG R  68     113.317 125.971 118.254  1.00 87.57           C  
ATOM    308  O   ARG R  68     113.992 126.450 119.167  1.00 87.57           O  
ATOM    309  CB  ARG R  68     111.951 127.306 116.598  1.00 87.57           C  
ATOM    310  CG  ARG R  68     111.556 128.331 117.628  1.00 87.57           C  
ATOM    311  CD  ARG R  68     110.349 129.141 117.198  1.00 87.57           C  
ATOM    312  NE  ARG R  68     109.976 130.129 118.208  1.00 87.57           N  
ATOM    313  CZ  ARG R  68     109.009 131.027 118.057  1.00 87.57           C  
ATOM    314  NH1 ARG R  68     108.311 131.071 116.934  1.00 87.57           N  
ATOM    315  NH2 ARG R  68     108.740 131.888 119.027  1.00 87.57           N  
ATOM    316  N   ASN R  69     112.614 124.855 118.394  1.00 89.53           N  
ATOM    317  CA  ASN R  69     112.546 124.132 119.653  1.00 89.53           C  
ATOM    318  C   ASN R  69     113.811 123.289 119.742  1.00 89.53           C  
ATOM    319  O   ASN R  69     113.997 122.353 118.963  1.00 89.53           O  
ATOM    320  CB  ASN R  69     111.281 123.279 119.656  1.00 89.53           C  
ATOM    321  CG  ASN R  69     110.995 122.598 120.977  1.00 89.53           C  
ATOM    322  OD1 ASN R  69     111.859 122.419 121.830  1.00 89.53           O  
ATOM    323  ND2 ASN R  69     109.739 122.222 121.155  1.00 89.53           N  
ATOM    324  N   LYS R  70     114.673 123.610 120.706  1.00 92.61           N  
ATOM    325  CA  LYS R  70     115.929 122.896 120.892  1.00 92.61           C  
ATOM    326  C   LYS R  70     115.757 121.534 121.542  1.00 92.61           C  
ATOM    327  O   LYS R  70     116.702 120.742 121.535  1.00 92.61           O  
ATOM    328  CB  LYS R  70     116.892 123.730 121.734  1.00 92.61           C  
ATOM    329  CG  LYS R  70     117.376 124.990 121.065  1.00 92.61           C  
ATOM    330  CD  LYS R  70     118.344 125.729 121.962  1.00 92.61           C  
ATOM    331  CE  LYS R  70     118.869 126.980 121.292  1.00 92.61           C  
ATOM    332  NZ  LYS R  70     119.793 127.724 122.187  1.00 92.61           N  
ATOM    333  N   ARG R  71     114.592 121.246 122.110  1.00 92.02           N  
ATOM    334  CA  ARG R  71     114.348 119.939 122.694  1.00 92.02           C  
ATOM    335  C   ARG R  71     114.030 118.878 121.653  1.00 92.02           C  
ATOM    336  O   ARG R  71     113.994 117.692 121.992  1.00 92.02           O  
ATOM    337  CB  ARG R  71     113.201 120.024 123.701  1.00 92.02           C  
ATOM    338  N   MET R  72     113.799 119.268 120.402  1.00 91.00           N  
ATOM    339  CA  MET R  72     113.437 118.341 119.344  1.00 91.00           C  
ATOM    340  C   MET R  72     114.613 117.976 118.455  1.00 91.00           C  
ATOM    341  O   MET R  72     114.415 117.443 117.362  1.00 91.00           O  
ATOM    342  CB  MET R  72     112.295 118.920 118.524  1.00 91.00           C  
ATOM    343  CG  MET R  72     111.048 118.990 119.346  1.00 91.00           C  
ATOM    344  SD  MET R  72     109.673 119.720 118.494  1.00 91.00           S  
ATOM    345  CE  MET R  72     109.322 118.382 117.378  1.00 91.00           C  
ATOM    346  N   ARG R  73     115.835 118.248 118.902  1.00 93.68           N  
ATOM    347  CA  ARG R  73     117.042 117.953 118.131  1.00 93.68           C  
ATOM    348  C   ARG R  73     117.445 116.489 118.333  1.00 93.68           C  
ATOM    349  O   ARG R  73     118.493 116.162 118.893  1.00 93.68           O  
ATOM    350  CB  ARG R  73     118.168 118.889 118.542  1.00 93.68           C  
ATOM    351  CG  ARG R  73     117.925 120.347 118.223  1.00 93.68           C  
ATOM    352  CD  ARG R  73     119.134 121.172 118.608  1.00 93.68           C  
ATOM    353  NE  ARG R  73     118.954 122.595 118.351  1.00 93.68           N  
ATOM    354  CZ  ARG R  73     119.147 123.175 117.174  1.00 93.68           C  
ATOM    355  NH1 ARG R  73     119.537 122.460 116.133  1.00 93.68           N  
ATOM    356  NH2 ARG R  73     118.963 124.478 117.043  1.00 93.68           N  
ATOM    357  N   THR R  74     116.588 115.593 117.851  1.00 89.57           N  
ATOM    358  CA  THR R  74     116.808 114.163 117.970  1.00 89.57           C  
ATOM    359  C   THR R  74     117.353 113.638 116.648  1.00 89.57           C  
ATOM    360  O   THR R  74     117.596 114.397 115.712  1.00 89.57           O  
ATOM    361  CB  THR R  74     115.517 113.446 118.358  1.00 89.57           C  
ATOM    362  OG1 THR R  74     114.511 113.700 117.374  1.00 89.57           O  
ATOM    363  CG2 THR R  74     115.026 113.950 119.692  1.00 89.57           C  
ATOM    364  N   VAL R  75     117.549 112.324 116.564  1.00 84.25           N  
ATOM    365  CA  VAL R  75     118.133 111.773 115.348  1.00 84.25           C  
ATOM    366  C   VAL R  75     117.088 111.680 114.246  1.00 84.25           C  
ATOM    367  O   VAL R  75     117.364 112.005 113.088  1.00 84.25           O  
ATOM    368  CB  VAL R  75     118.768 110.406 115.658  1.00 84.25           C  
ATOM    369  CG1 VAL R  75     119.279 109.734 114.401  1.00 84.25           C  
ATOM    370  CG2 VAL R  75     119.884 110.568 116.656  1.00 84.25           C  
ATOM    371  N   THR R  76     115.877 111.244 114.592  1.00 85.30           N  
ATOM    372  CA  THR R  76     114.794 111.127 113.618  1.00 85.30           C  
ATOM    373  C   THR R  76     114.387 112.484 113.036  1.00 85.30           C  
ATOM    374  O   THR R  76     114.101 112.597 111.834  1.00 85.30           O  
ATOM    375  CB  THR R  76     113.606 110.359 114.223  1.00 85.30           C  
ATOM    376  OG1 THR R  76     112.659 110.044 113.193  1.00 85.30           O  
ATOM    377  CG2 THR R  76     112.916 111.079 115.376  1.00 85.30           C  
ATOM    378  N   ASN R  77     114.382 113.533 113.858  1.00 83.47           N  
ATOM    379  CA  ASN R  77     114.062 114.849 113.337  1.00 83.47           C  
ATOM    380  C   ASN R  77     115.156 115.474 112.487  1.00 83.47           C  
ATOM    381  O   ASN R  77     114.853 116.430 111.777  1.00 83.47           O  
ATOM    382  CB  ASN R  77     113.727 115.769 114.500  1.00 83.47           C  
ATOM    383  CG  ASN R  77     112.490 115.336 115.233  1.00 83.47           C  
ATOM    384  OD1 ASN R  77     112.499 115.194 116.449  1.00 83.47           O  
ATOM    385  ND2 ASN R  77     111.414 115.121 114.500  1.00 83.47           N  
ATOM    386  N   ILE R  78     116.376 114.937 112.468  1.00 81.41           N  
ATOM    387  CA  ILE R  78     117.359 115.400 111.491  1.00 81.41           C  
ATOM    388  C   ILE R  78     116.913 115.012 110.087  1.00 81.41           C  
ATOM    389  O   ILE R  78     116.904 115.835 109.160  1.00 81.41           O  
ATOM    390  CB  ILE R  78     118.755 114.846 111.812  1.00 81.41           C  
ATOM    391  CG1 ILE R  78     119.291 115.474 113.087  1.00 81.41           C  
ATOM    392  CG2 ILE R  78     119.713 115.110 110.670  1.00 81.41           C  
ATOM    393  CD1 ILE R  78     120.668 115.009 113.446  1.00 81.41           C  
ATOM    394  N   PHE R  79     116.511 113.750 109.928  1.00 77.99           N  
ATOM    395  CA  PHE R  79     115.989 113.269 108.658  1.00 77.99           C  
ATOM    396  C   PHE R  79     114.699 113.975 108.297  1.00 77.99           C  
ATOM    397  O   PHE R  79     114.469 114.287 107.126  1.00 77.99           O  
ATOM    398  CB  PHE R  79     115.762 111.765 108.717  1.00 77.99           C  
ATOM    399  CG  PHE R  79     117.008 110.978 108.886  1.00 77.99           C  
ATOM    400  CD1 PHE R  79     117.838 110.749 107.817  1.00 77.99           C  
ATOM    401  CD2 PHE R  79     117.345 110.453 110.112  1.00 77.99           C  
ATOM    402  CE1 PHE R  79     118.988 110.026 107.968  1.00 77.99           C  
ATOM    403  CE2 PHE R  79     118.498 109.730 110.266  1.00 77.99           C  
ATOM    404  CZ  PHE R  79     119.316 109.512 109.190  1.00 77.99           C  
ATOM    405  N   LEU R  80     113.840 114.222 109.287  1.00 78.26           N  
ATOM    406  CA  LEU R  80     112.599 114.941 109.014  1.00 78.26           C  
ATOM    407  C   LEU R  80     112.858 116.376 108.572  1.00 78.26           C  
ATOM    408  O   LEU R  80     112.150 116.893 107.703  1.00 78.26           O  
ATOM    409  CB  LEU R  80     111.686 114.909 110.227  1.00 78.26           C  
ATOM    410  CG  LEU R  80     111.155 113.520 110.550  1.00 78.26           C  
ATOM    411  CD1 LEU R  80     110.171 113.605 111.682  1.00 78.26           C  
ATOM    412  CD2 LEU R  80     110.515 112.894 109.333  1.00 78.26           C  
ATOM    413  N   LEU R  81     113.858 117.036 109.162  1.00 79.42           N  
ATOM    414  CA  LEU R  81     114.214 118.386 108.747  1.00 79.42           C  
ATOM    415  C   LEU R  81     114.752 118.409 107.325  1.00 79.42           C  
ATOM    416  O   LEU R  81     114.372 119.278 106.530  1.00 79.42           O  
ATOM    417  CB  LEU R  81     115.245 118.966 109.711  1.00 79.42           C  
ATOM    418  CG  LEU R  81     115.728 120.382 109.420  1.00 79.42           C  
ATOM    419  CD1 LEU R  81     114.591 121.359 109.624  1.00 79.42           C  
ATOM    420  CD2 LEU R  81     116.897 120.742 110.294  1.00 79.42           C  
ATOM    421  N   SER R  82     115.617 117.450 106.987  1.00 78.24           N  
ATOM    422  CA  SER R  82     116.143 117.357 105.627  1.00 78.24           C  
ATOM    423  C   SER R  82     115.040 117.070 104.617  1.00 78.24           C  
ATOM    424  O   SER R  82     115.023 117.645 103.521  1.00 78.24           O  
ATOM    425  CB  SER R  82     117.214 116.283 105.566  1.00 78.24           C  
ATOM    426  OG  SER R  82     117.710 116.140 104.256  1.00 78.24           O  
ATOM    427  N   LEU R  83     114.102 116.197 104.982  1.00 77.35           N  
ATOM    428  CA  LEU R  83     112.963 115.901 104.124  1.00 77.35           C  
ATOM    429  C   LEU R  83     112.070 117.119 103.929  1.00 77.35           C  
ATOM    430  O   LEU R  83     111.596 117.367 102.818  1.00 77.35           O  
ATOM    431  CB  LEU R  83     112.164 114.749 104.722  1.00 77.35           C  
ATOM    432  CG  LEU R  83     110.912 114.318 103.974  1.00 77.35           C  
ATOM    433  CD1 LEU R  83     111.272 113.821 102.601  1.00 77.35           C  
ATOM    434  CD2 LEU R  83     110.196 113.257 104.758  1.00 77.35           C  
ATOM    435  N   ALA R  84     111.840 117.899 104.988  1.00 78.04           N  
ATOM    436  CA  ALA R  84     111.016 119.099 104.868  1.00 78.04           C  
ATOM    437  C   ALA R  84     111.673 120.147 103.977  1.00 78.04           C  
ATOM    438  O   ALA R  84     110.989 120.806 103.183  1.00 78.04           O  
ATOM    439  CB  ALA R  84     110.726 119.678 106.247  1.00 78.04           C  
ATOM    440  N   VAL R  85     112.988 120.331 104.116  1.00 77.08           N  
ATOM    441  CA  VAL R  85     113.714 121.273 103.266  1.00 77.08           C  
ATOM    442  C   VAL R  85     113.647 120.855 101.801  1.00 77.08           C  
ATOM    443  O   VAL R  85     113.352 121.673 100.921  1.00 77.08           O  
ATOM    444  CB  VAL R  85     115.170 121.424 103.736  1.00 77.08           C  
ATOM    445  CG1 VAL R  85     115.946 122.252 102.752  1.00 77.08           C  
ATOM    446  CG2 VAL R  85     115.215 122.094 105.076  1.00 77.08           C  
ATOM    447  N   SER R  86     113.866 119.565 101.520  1.00 77.19           N  
ATOM    448  CA  SER R  86     113.779 119.107 100.135  1.00 77.19           C  
ATOM    449  C   SER R  86     112.365 119.155  99.585  1.00 77.19           C  
ATOM    450  O   SER R  86     112.190 119.394  98.391  1.00 77.19           O  
ATOM    451  CB  SER R  86     114.318 117.692 100.013  1.00 77.19           C  
ATOM    452  OG  SER R  86     113.536 116.784 100.758  1.00 77.19           O  
ATOM    453  N   ASP R  87     111.353 118.954 100.421  1.00 79.64           N  
ATOM    454  CA  ASP R  87     109.980 119.065  99.945  1.00 79.64           C  
ATOM    455  C   ASP R  87     109.633 120.505  99.607  1.00 79.64           C  
ATOM    456  O   ASP R  87     108.941 120.765  98.617  1.00 79.64           O  
ATOM    457  CB  ASP R  87     109.006 118.489 100.963  1.00 79.64           C  
ATOM    458  CG  ASP R  87     109.084 116.980 101.048  1.00 79.64           C  
ATOM    459  OD1 ASP R  87     109.339 116.340 100.008  1.00 79.64           O  
ATOM    460  OD2 ASP R  87     108.887 116.432 102.150  1.00 79.64           O  
ATOM    461  N   LEU R  88     110.110 121.450 100.417  1.00 79.43           N  
ATOM    462  CA  LEU R  88     109.896 122.862 100.120  1.00 79.43           C  
ATOM    463  C   LEU R  88     110.635 123.280  98.851  1.00 79.43           C  
ATOM    464  O   LEU R  88     110.095 124.040  98.040  1.00 79.43           O  
ATOM    465  CB  LEU R  88     110.345 123.699 101.315  1.00 79.43           C  
ATOM    466  CG  LEU R  88     110.273 125.211 101.202  1.00 79.43           C  
ATOM    467  CD1 LEU R  88     108.824 125.615 101.031  1.00 79.43           C  
ATOM    468  CD2 LEU R  88     110.884 125.845 102.420  1.00 79.43           C  
ATOM    469  N   MET R  89     111.858 122.774  98.659  1.00 81.10           N  
ATOM    470  CA  MET R  89     112.619 123.053  97.441  1.00 81.10           C  
ATOM    471  C   MET R  89     111.924 122.484  96.214  1.00 81.10           C  
ATOM    472  O   MET R  89     111.879 123.133  95.164  1.00 81.10           O  
ATOM    473  CB  MET R  89     114.024 122.476  97.545  1.00 81.10           C  
ATOM    474  CG  MET R  89     115.011 123.347  98.255  1.00 81.10           C  
ATOM    475  SD  MET R  89     116.662 122.650  98.152  1.00 81.10           S  
ATOM    476  CE  MET R  89     116.765 122.285  96.405  1.00 81.10           C  
ATOM    477  N   LEU R  90     111.403 121.259  96.330  1.00 78.85           N  
ATOM    478  CA  LEU R  90     110.660 120.633  95.245  1.00 78.85           C  
ATOM    479  C   LEU R  90     109.430 121.446  94.894  1.00 78.85           C  
ATOM    480  O   LEU R  90     109.159 121.682  93.717  1.00 78.85           O  
ATOM    481  CB  LEU R  90     110.272 119.203  95.629  1.00 78.85           C  
ATOM    482  CG  LEU R  90     109.639 118.248  94.612  1.00 78.85           C  
ATOM    483  CD1 LEU R  90     110.104 116.859  94.930  1.00 78.85           C  
ATOM    484  CD2 LEU R  90     108.122 118.265  94.652  1.00 78.85           C  
ATOM    485  N   CYS R  91     108.686 121.892  95.906  1.00 79.52           N  
ATOM    486  CA  CYS R  91     107.492 122.693  95.666  1.00 79.52           C  
ATOM    487  C   CYS R  91     107.831 123.998  94.952  1.00 79.52           C  
ATOM    488  O   CYS R  91     107.251 124.304  93.902  1.00 79.52           O  
ATOM    489  CB  CYS R  91     106.803 122.971  96.993  1.00 79.52           C  
ATOM    490  SG  CYS R  91     105.228 123.740  96.836  1.00 79.52           S  
ATOM    491  N   LEU R  92     108.824 124.734  95.471  1.00 78.55           N  
ATOM    492  CA  LEU R  92     109.177 126.042  94.922  1.00 78.55           C  
ATOM    493  C   LEU R  92     109.741 125.949  93.510  1.00 78.55           C  
ATOM    494  O   LEU R  92     109.370 126.745  92.643  1.00 78.55           O  
ATOM    495  CB  LEU R  92     110.181 126.742  95.831  1.00 78.55           C  
ATOM    496  CG  LEU R  92     109.664 127.230  97.180  1.00 78.55           C  
ATOM    497  CD1 LEU R  92     110.781 127.905  97.936  1.00 78.55           C  
ATOM    498  CD2 LEU R  92     108.493 128.167  96.997  1.00 78.55           C  
ATOM    499  N   PHE R  93     110.630 124.992  93.250  1.00 78.70           N  
ATOM    500  CA  PHE R  93     111.232 124.888  91.930  1.00 78.70           C  
ATOM    501  C   PHE R  93     110.427 124.049  90.953  1.00 78.70           C  
ATOM    502  O   PHE R  93     110.741 124.060  89.763  1.00 78.70           O  
ATOM    503  CB  PHE R  93     112.637 124.308  92.035  1.00 78.70           C  
ATOM    504  CG  PHE R  93     113.646 125.271  92.555  1.00 78.70           C  
ATOM    505  CD1 PHE R  93     114.318 126.113  91.695  1.00 78.70           C  
ATOM    506  CD2 PHE R  93     113.925 125.335  93.906  1.00 78.70           C  
ATOM    507  CE1 PHE R  93     115.250 127.001  92.170  1.00 78.70           C  
ATOM    508  CE2 PHE R  93     114.857 126.221  94.388  1.00 78.70           C  
ATOM    509  CZ  PHE R  93     115.520 127.055  93.517  1.00 78.70           C  
ATOM    510  N   CYS R  94     109.378 123.366  91.401  1.00 81.31           N  
ATOM    511  CA  CYS R  94     108.583 122.517  90.530  1.00 81.31           C  
ATOM    512  C   CYS R  94     107.284 123.185  90.109  1.00 81.31           C  
ATOM    513  O   CYS R  94     107.022 123.308  88.912  1.00 81.31           O  
ATOM    514  CB  CYS R  94     108.263 121.188  91.228  1.00 81.31           C  
ATOM    515  SG  CYS R  94     109.487 119.869  91.133  1.00 81.31           S  
ATOM    516  N   MET R  95     106.461 123.598  91.081  1.00 83.15           N  
ATOM    517  CA  MET R  95     105.063 123.911  90.781  1.00 83.15           C  
ATOM    518  C   MET R  95     104.867 125.132  89.880  1.00 83.15           C  
ATOM    519  O   MET R  95     104.125 125.008  88.889  1.00 83.15           O  
ATOM    520  CB  MET R  95     104.280 124.002  92.092  1.00 83.15           C  
ATOM    521  CG  MET R  95     104.512 122.783  92.974  1.00 83.15           C  
ATOM    522  SD  MET R  95     103.195 122.378  94.118  1.00 83.15           S  
ATOM    523  CE  MET R  95     101.816 122.212  93.020  1.00 83.15           C  
ATOM    524  N   PRO R  96     105.489 126.305  90.113  1.00 81.80           N  
ATOM    525  CA  PRO R  96     105.240 127.410  89.169  1.00 81.80           C  
ATOM    526  C   PRO R  96     105.908 127.221  87.819  1.00 81.80           C  
ATOM    527  O   PRO R  96     105.284 127.491  86.784  1.00 81.80           O  
ATOM    528  CB  PRO R  96     105.798 128.636  89.905  1.00 81.80           C  
ATOM    529  CG  PRO R  96     106.001 128.211  91.294  1.00 81.80           C  
ATOM    530  CD  PRO R  96     106.349 126.789  91.211  1.00 81.80           C  
ATOM    531  N   PHE R  97     107.155 126.745  87.804  1.00 81.06           N  
ATOM    532  CA  PHE R  97     107.911 126.563  86.572  1.00 81.06           C  
ATOM    533  C   PHE R  97     107.395 125.426  85.707  1.00 81.06           C  
ATOM    534  O   PHE R  97     107.814 125.320  84.557  1.00 81.06           O  
ATOM    535  CB  PHE R  97     109.379 126.316  86.884  1.00 81.06           C  
ATOM    536  CG  PHE R  97     110.057 127.466  87.548  1.00 81.06           C  
ATOM    537  CD1 PHE R  97     110.495 128.547  86.809  1.00 81.06           C  
ATOM    538  CD2 PHE R  97     110.267 127.465  88.914  1.00 81.06           C  
ATOM    539  CE1 PHE R  97     111.129 129.607  87.421  1.00 81.06           C  
ATOM    540  CE2 PHE R  97     110.901 128.521  89.532  1.00 81.06           C  
ATOM    541  CZ  PHE R  97     111.334 129.593  88.784  1.00 81.06           C  
ATOM    542  N   ASN R  98     106.539 124.557  86.229  1.00 80.49           N  
ATOM    543  CA  ASN R  98     105.853 123.575  85.407  1.00 80.49           C  
ATOM    544  C   ASN R  98     104.403 123.929  85.151  1.00 80.49           C  
ATOM    545  O   ASN R  98     103.818 123.404  84.203  1.00 80.49           O  
ATOM    546  CB  ASN R  98     105.900 122.186  86.049  1.00 80.49           C  
ATOM    547  CG  ASN R  98     107.249 121.541  85.932  1.00 80.49           C  
ATOM    548  OD1 ASN R  98     107.489 120.755  85.025  1.00 80.49           O  
ATOM    549  ND2 ASN R  98     108.146 121.871  86.844  1.00 80.49           N  
ATOM    550  N   LEU R  99     103.811 124.807  85.953  1.00 79.88           N  
ATOM    551  CA  LEU R  99     102.427 125.165  85.697  1.00 79.88           C  
ATOM    552  C   LEU R  99     102.318 126.251  84.640  1.00 79.88           C  
ATOM    553  O   LEU R  99     101.559 126.107  83.679  1.00 79.88           O  
ATOM    554  CB  LEU R  99     101.744 125.609  86.982  1.00 79.88           C  
ATOM    555  CG  LEU R  99     100.300 126.035  86.755  1.00 79.88           C  
ATOM    556  CD1 LEU R  99      99.482 124.849  86.309  1.00 79.88           C  
ATOM    557  CD2 LEU R  99      99.704 126.659  87.987  1.00 79.88           C  
ATOM    558  N   ILE R 100     103.053 127.346  84.807  1.00 81.30           N  
ATOM    559  CA  ILE R 100     102.943 128.508  83.919  1.00 81.30           C  
ATOM    560  C   ILE R 100     103.382 128.220  82.478  1.00 81.30           C  
ATOM    561  O   ILE R 100     102.627 128.593  81.567  1.00 81.30           O  
ATOM    562  CB  ILE R 100     103.681 129.715  84.527  1.00 81.30           C  
ATOM    563  CG1 ILE R 100     103.201 129.950  85.959  1.00 81.30           C  
ATOM    564  CG2 ILE R 100     103.449 130.955  83.698  1.00 81.30           C  
ATOM    565  CD1 ILE R 100     103.989 130.986  86.703  1.00 81.30           C  
ATOM    566  N   PRO R 101     104.538 127.587  82.184  1.00 80.44           N  
ATOM    567  CA  PRO R 101     104.832 127.282  80.774  1.00 80.44           C  
ATOM    568  C   PRO R 101     103.896 126.269  80.151  1.00 80.44           C  
ATOM    569  O   PRO R 101     103.733 126.276  78.930  1.00 80.44           O  
ATOM    570  CB  PRO R 101     106.268 126.755  80.815  1.00 80.44           C  
ATOM    571  CG  PRO R 101     106.823 127.289  82.025  1.00 80.44           C  
ATOM    572  CD  PRO R 101     105.718 127.237  82.997  1.00 80.44           C  
ATOM    573  N   ASN R 102     103.300 125.381  80.937  1.00 81.16           N  
ATOM    574  CA  ASN R 102     102.329 124.450  80.380  1.00 81.16           C  
ATOM    575  C   ASN R 102     101.028 125.154  80.022  1.00 81.16           C  
ATOM    576  O   ASN R 102     100.412 124.846  78.998  1.00 81.16           O  
ATOM    577  CB  ASN R 102     102.069 123.323  81.371  1.00 81.16           C  
ATOM    578  CG  ASN R 102     101.168 122.265  80.816  1.00 81.16           C  
ATOM    579  OD1 ASN R 102      99.950 122.344  80.937  1.00 81.16           O  
ATOM    580  ND2 ASN R 102     101.760 121.249  80.214  1.00 81.16           N  
ATOM    581  N   LEU R 103     100.583 126.083  80.869  1.00 81.42           N  
ATOM    582  CA  LEU R 103      99.380 126.863  80.594  1.00 81.42           C  
ATOM    583  C   LEU R 103      99.569 127.822  79.429  1.00 81.42           C  
ATOM    584  O   LEU R 103      98.639 128.046  78.650  1.00 81.42           O  
ATOM    585  CB  LEU R 103      98.968 127.648  81.829  1.00 81.42           C  
ATOM    586  CG  LEU R 103      98.397 126.889  83.006  1.00 81.42           C  
ATOM    587  CD1 LEU R 103      98.239 127.858  84.131  1.00 81.42           C  
ATOM    588  CD2 LEU R 103      97.062 126.316  82.623  1.00 81.42           C  
ATOM    589  N   LEU R 104     100.748 128.411  79.298  1.00 81.59           N  
ATOM    590  CA  LEU R 104     100.972 129.334  78.200  1.00 81.59           C  
ATOM    591  C   LEU R 104     101.446 128.658  76.926  1.00 81.59           C  
ATOM    592  O   LEU R 104     101.440 129.308  75.875  1.00 81.59           O  
ATOM    593  CB  LEU R 104     102.021 130.365  78.617  1.00 81.59           C  
ATOM    594  CG  LEU R 104     101.661 131.319  79.748  1.00 81.59           C  
ATOM    595  CD1 LEU R 104     102.863 132.151  80.107  1.00 81.59           C  
ATOM    596  CD2 LEU R 104     100.484 132.189  79.375  1.00 81.59           C  
ATOM    597  N   LYS R 105     101.775 127.365  76.995  1.00 84.96           N  
ATOM    598  CA  LYS R 105     102.433 126.596  75.929  1.00 84.96           C  
ATOM    599  C   LYS R 105     103.659 127.327  75.395  1.00 84.96           C  
ATOM    600  O   LYS R 105     103.892 127.392  74.190  1.00 84.96           O  
ATOM    601  CB  LYS R 105     101.462 126.257  74.802  1.00 84.96           C  
ATOM    602  CG  LYS R 105     100.351 125.339  75.237  1.00 84.96           C  
ATOM    603  CD  LYS R 105      99.409 125.024  74.101  1.00 84.96           C  
ATOM    604  CE  LYS R 105      98.273 124.141  74.576  1.00 84.96           C  
ATOM    605  NZ  LYS R 105      98.753 122.824  75.060  1.00 84.96           N  
ATOM    606  N   ASP R 106     104.456 127.865  76.315  1.00 83.49           N  
ATOM    607  CA  ASP R 106     105.651 128.628  75.991  1.00 83.49           C  
ATOM    608  C   ASP R 106     106.474 128.755  77.257  1.00 83.49           C  
ATOM    609  O   ASP R 106     105.956 129.189  78.285  1.00 83.49           O  
ATOM    610  CB  ASP R 106     105.297 130.020  75.457  1.00 83.49           C  
ATOM    611  CG  ASP R 106     106.514 130.828  75.054  1.00 83.49           C  
ATOM    612  OD1 ASP R 106     107.599 130.250  74.853  1.00 83.49           O  
ATOM    613  OD2 ASP R 106     106.380 132.058  74.922  1.00 83.49           O  
ATOM    614  N   PHE R 107     107.748 128.413  77.178  1.00 79.64           N  
ATOM    615  CA  PHE R 107     108.642 128.621  78.309  1.00 79.64           C  
ATOM    616  C   PHE R 107     109.133 130.055  78.206  1.00 79.64           C  
ATOM    617  O   PHE R 107     110.136 130.346  77.558  1.00 79.64           O  
ATOM    618  CB  PHE R 107     109.778 127.611  78.286  1.00 79.64           C  
ATOM    619  CG  PHE R 107     110.530 127.511  79.571  1.00 79.64           C  
ATOM    620  CD1 PHE R 107     110.096 126.676  80.576  1.00 79.64           C  
ATOM    621  CD2 PHE R 107     111.700 128.213  79.753  1.00 79.64           C  
ATOM    622  CE1 PHE R 107     110.796 126.574  81.749  1.00 79.64           C  
ATOM    623  CE2 PHE R 107     112.406 128.106  80.921  1.00 79.64           C  
ATOM    624  CZ  PHE R 107     111.953 127.287  81.919  1.00 79.64           C  
ATOM    625  N   ILE R 108     108.409 130.963  78.869  1.00 82.64           N  
ATOM    626  CA  ILE R 108     108.650 132.396  78.724  1.00 82.64           C  
ATOM    627  C   ILE R 108     109.940 132.847  79.392  1.00 82.64           C  
ATOM    628  O   ILE R 108     110.457 133.920  79.071  1.00 82.64           O  
ATOM    629  CB  ILE R 108     107.462 133.193  79.285  1.00 82.64           C  
ATOM    630  CG1 ILE R 108     107.249 132.864  80.755  1.00 82.64           C  
ATOM    631  CG2 ILE R 108     106.215 132.872  78.515  1.00 82.64           C  
ATOM    632  CD1 ILE R 108     106.101 133.604  81.376  1.00 82.64           C  
ATOM    633  N   PHE R 109     110.484 132.050  80.302  1.00 82.18           N  
ATOM    634  CA  PHE R 109     111.716 132.385  80.987  1.00 82.18           C  
ATOM    635  C   PHE R 109     112.898 132.180  80.040  1.00 82.18           C  
ATOM    636  O   PHE R 109     112.748 131.774  78.888  1.00 82.18           O  
ATOM    637  CB  PHE R 109     111.825 131.551  82.256  1.00 82.18           C  
ATOM    638  CG  PHE R 109     110.524 131.426  83.001  1.00 82.18           C  
ATOM    639  CD1 PHE R 109     109.965 132.513  83.641  1.00 82.18           C  
ATOM    640  CD2 PHE R 109     109.842 130.221  83.027  1.00 82.18           C  
ATOM    641  CE1 PHE R 109     108.761 132.398  84.303  1.00 82.18           C  
ATOM    642  CE2 PHE R 109     108.640 130.100  83.688  1.00 82.18           C  
ATOM    643  CZ  PHE R 109     108.099 131.189  84.326  1.00 82.18           C  
ATOM    644  N   GLY R 110     114.099 132.445  80.528  1.00 80.51           N  
ATOM    645  CA  GLY R 110     115.297 132.304  79.729  1.00 80.51           C  
ATOM    646  C   GLY R 110     115.879 130.906  79.742  1.00 80.51           C  
ATOM    647  O   GLY R 110     115.287 129.949  80.239  1.00 80.51           O  
ATOM    648  N   SER R 111     117.069 130.797  79.150  1.00 78.80           N  
ATOM    649  CA  SER R 111     117.783 129.526  79.103  1.00 78.80           C  
ATOM    650  C   SER R 111     118.378 129.173  80.459  1.00 78.80           C  
ATOM    651  O   SER R 111     118.384 127.997  80.856  1.00 78.80           O  
ATOM    652  CB  SER R 111     118.874 129.591  78.041  1.00 78.80           C  
ATOM    653  OG  SER R 111     119.672 128.427  78.058  1.00 78.80           O  
ATOM    654  N   ALA R 112     118.899 130.176  81.174  1.00 76.56           N  
ATOM    655  CA  ALA R 112     119.487 129.947  82.489  1.00 76.56           C  
ATOM    656  C   ALA R 112     118.437 129.477  83.483  1.00 76.56           C  
ATOM    657  O   ALA R 112     118.732 128.656  84.357  1.00 76.56           O  
ATOM    658  CB  ALA R 112     120.174 131.212  82.986  1.00 76.56           C  
ATOM    659  N   VAL R 113     117.216 130.002  83.374  1.00 77.88           N  
ATOM    660  CA  VAL R 113     116.114 129.538  84.211  1.00 77.88           C  
ATOM    661  C   VAL R 113     115.805 128.075  83.917  1.00 77.88           C  
ATOM    662  O   VAL R 113     115.558 127.290  84.836  1.00 77.88           O  
ATOM    663  CB  VAL R 113     114.881 130.434  84.027  1.00 77.88           C  
ATOM    664  CG1 VAL R 113     113.780 130.014  84.964  1.00 77.88           C  
ATOM    665  CG2 VAL R 113     115.249 131.864  84.278  1.00 77.88           C  
ATOM    666  N   CYS R 114     115.839 127.683  82.636  1.00 78.08           N  
ATOM    667  CA  CYS R 114     115.592 126.292  82.257  1.00 78.08           C  
ATOM    668  C   CYS R 114     116.635 125.357  82.838  1.00 78.08           C  
ATOM    669  O   CYS R 114     116.282 124.350  83.466  1.00 78.08           O  
ATOM    670  CB  CYS R 114     115.601 126.177  80.730  1.00 78.08           C  
ATOM    671  SG  CYS R 114     115.355 124.548  79.942  1.00 78.08           S  
ATOM    672  N   LYS R 115     117.906 125.756  82.781  1.00 74.00           N  
ATOM    673  CA  LYS R 115     118.963 124.921  83.339  1.00 74.00           C  
ATOM    674  C   LYS R 115     118.872 124.814  84.859  1.00 74.00           C  
ATOM    675  O   LYS R 115     118.872 123.703  85.410  1.00 74.00           O  
ATOM    676  CB  LYS R 115     120.317 125.469  82.906  1.00 74.00           C  
ATOM    677  CG  LYS R 115     120.560 125.326  81.422  1.00 74.00           C  
ATOM    678  CD  LYS R 115     121.892 125.889  81.012  1.00 74.00           C  
ATOM    679  CE  LYS R 115     122.191 125.577  79.566  1.00 74.00           C  
ATOM    680  NZ  LYS R 115     122.324 124.129  79.334  1.00 74.00           N  
ATOM    681  N   THR R 116     118.763 125.954  85.551  1.00 76.19           N  
ATOM    682  CA  THR R 116     118.737 125.944  87.011  1.00 76.19           C  
ATOM    683  C   THR R 116     117.486 125.278  87.578  1.00 76.19           C  
ATOM    684  O   THR R 116     117.582 124.505  88.537  1.00 76.19           O  
ATOM    685  CB  THR R 116     118.871 127.359  87.554  1.00 76.19           C  
ATOM    686  OG1 THR R 116     117.877 128.189  86.956  1.00 76.19           O  
ATOM    687  CG2 THR R 116     120.240 127.905  87.229  1.00 76.19           C  
ATOM    688  N   THR R 117     116.307 125.550  87.008  1.00 76.46           N  
ATOM    689  CA  THR R 117     115.099 124.917  87.525  1.00 76.46           C  
ATOM    690  C   THR R 117     115.060 123.421  87.262  1.00 76.46           C  
ATOM    691  O   THR R 117     114.635 122.675  88.141  1.00 76.46           O  
ATOM    692  CB  THR R 117     113.834 125.578  86.984  1.00 76.46           C  
ATOM    693  OG1 THR R 117     113.823 125.529  85.556  1.00 76.46           O  
ATOM    694  CG2 THR R 117     113.702 126.993  87.493  1.00 76.46           C  
ATOM    695  N   THR R 118     115.556 122.940  86.112  1.00 76.01           N  
ATOM    696  CA  THR R 118     115.581 121.487  85.940  1.00 76.01           C  
ATOM    697  C   THR R 118     116.595 120.827  86.863  1.00 76.01           C  
ATOM    698  O   THR R 118     116.336 119.729  87.381  1.00 76.01           O  
ATOM    699  CB  THR R 118     115.840 121.109  84.488  1.00 76.01           C  
ATOM    700  OG1 THR R 118     117.078 121.674  84.053  1.00 76.01           O  
ATOM    701  CG2 THR R 118     114.689 121.549  83.615  1.00 76.01           C  
ATOM    702  N   TYR R 119     117.720 121.501  87.118  1.00 75.17           N  
ATOM    703  CA  TYR R 119     118.719 120.973  88.041  1.00 75.17           C  
ATOM    704  C   TYR R 119     118.149 120.822  89.441  1.00 75.17           C  
ATOM    705  O   TYR R 119     118.280 119.767  90.072  1.00 75.17           O  
ATOM    706  CB  TYR R 119     119.925 121.892  88.077  1.00 75.17           C  
ATOM    707  CG  TYR R 119     121.042 121.411  88.954  1.00 75.17           C  
ATOM    708  CD1 TYR R 119     121.467 120.098  88.886  1.00 75.17           C  
ATOM    709  CD2 TYR R 119     121.716 122.271  89.796  1.00 75.17           C  
ATOM    710  CE1 TYR R 119     122.509 119.645  89.641  1.00 75.17           C  
ATOM    711  CE2 TYR R 119     122.767 121.822  90.567  1.00 75.17           C  
ATOM    712  CZ  TYR R 119     123.155 120.503  90.481  1.00 75.17           C  
ATOM    713  OH  TYR R 119     124.198 120.020  91.225  1.00 75.17           O  
ATOM    714  N   PHE R 120     117.495 121.870  89.935  1.00 75.81           N  
ATOM    715  CA  PHE R 120     116.968 121.827  91.290  1.00 75.81           C  
ATOM    716  C   PHE R 120     115.734 120.940  91.416  1.00 75.81           C  
ATOM    717  O   PHE R 120     115.529 120.352  92.482  1.00 75.81           O  
ATOM    718  CB  PHE R 120     116.721 123.247  91.788  1.00 75.81           C  
ATOM    719  CG  PHE R 120     117.988 123.953  92.189  1.00 75.81           C  
ATOM    720  CD1 PHE R 120     118.760 123.469  93.222  1.00 75.81           C  
ATOM    721  CD2 PHE R 120     118.426 125.072  91.512  1.00 75.81           C  
ATOM    722  CE1 PHE R 120     119.930 124.098  93.583  1.00 75.81           C  
ATOM    723  CE2 PHE R 120     119.598 125.699  91.867  1.00 75.81           C  
ATOM    724  CZ  PHE R 120     120.347 125.213  92.902  1.00 75.81           C  
ATOM    725  N   MET R 121     114.920 120.802  90.362  1.00 78.64           N  
ATOM    726  CA  MET R 121     113.823 119.832  90.392  1.00 78.64           C  
ATOM    727  C   MET R 121     114.339 118.404  90.523  1.00 78.64           C  
ATOM    728  O   MET R 121     113.858 117.636  91.370  1.00 78.64           O  
ATOM    729  CB  MET R 121     112.956 119.960  89.141  1.00 78.64           C  
ATOM    730  CG  MET R 121     112.064 121.165  89.125  1.00 78.64           C  
ATOM    731  SD  MET R 121     110.835 121.198  87.814  1.00 78.64           S  
ATOM    732  CE  MET R 121     111.874 121.431  86.395  1.00 78.64           C  
ATOM    733  N   GLY R 122     115.325 118.034  89.696  1.00 76.02           N  
ATOM    734  CA  GLY R 122     115.893 116.699  89.795  1.00 76.02           C  
ATOM    735  C   GLY R 122     116.570 116.441  91.127  1.00 76.02           C  
ATOM    736  O   GLY R 122     116.403 115.369  91.721  1.00 76.02           O  
ATOM    737  N   THR R 123     117.316 117.432  91.623  1.00 75.12           N  
ATOM    738  CA  THR R 123     117.992 117.302  92.909  1.00 75.12           C  
ATOM    739  C   THR R 123     117.006 117.148  94.061  1.00 75.12           C  
ATOM    740  O   THR R 123     117.212 116.309  94.941  1.00 75.12           O  
ATOM    741  CB  THR R 123     118.915 118.491  93.139  1.00 75.12           C  
ATOM    742  OG1 THR R 123     119.837 118.580  92.053  1.00 75.12           O  
ATOM    743  CG2 THR R 123     119.697 118.309  94.404  1.00 75.12           C  
ATOM    744  N   SER R 124     115.919 117.923  94.065  1.00 76.22           N  
ATOM    745  CA  SER R 124     114.967 117.813  95.162  1.00 76.22           C  
ATOM    746  C   SER R 124     114.205 116.497  95.126  1.00 76.22           C  
ATOM    747  O   SER R 124     113.911 115.938  96.191  1.00 76.22           O  
ATOM    748  CB  SER R 124     113.993 118.982  95.138  1.00 76.22           C  
ATOM    749  OG  SER R 124     113.216 118.958  93.966  1.00 76.22           O  
ATOM    750  N   VAL R 125     113.904 115.983  93.927  1.00 75.61           N  
ATOM    751  CA  VAL R 125     113.269 114.669  93.811  1.00 75.61           C  
ATOM    752  C   VAL R 125     114.185 113.591  94.382  1.00 75.61           C  
ATOM    753  O   VAL R 125     113.761 112.748  95.188  1.00 75.61           O  
ATOM    754  CB  VAL R 125     112.889 114.383  92.348  1.00 75.61           C  
ATOM    755  CG1 VAL R 125     112.606 112.914  92.139  1.00 75.61           C  
ATOM    756  CG2 VAL R 125     111.679 115.194  91.961  1.00 75.61           C  
ATOM    757  N   SER R 126     115.465 113.637  94.001  1.00 74.76           N  
ATOM    758  CA  SER R 126     116.430 112.647  94.467  1.00 74.76           C  
ATOM    759  C   SER R 126     116.656 112.718  95.978  1.00 74.76           C  
ATOM    760  O   SER R 126     116.743 111.676  96.641  1.00 74.76           O  
ATOM    761  CB  SER R 126     117.745 112.839  93.726  1.00 74.76           C  
ATOM    762  OG  SER R 126     118.712 111.908  94.151  1.00 74.76           O  
ATOM    763  N   VAL R 127     116.754 113.931  96.538  1.00 75.15           N  
ATOM    764  CA  VAL R 127     116.961 114.081  97.979  1.00 75.15           C  
ATOM    765  C   VAL R 127     115.748 113.578  98.750  1.00 75.15           C  
ATOM    766  O   VAL R 127     115.900 112.873  99.753  1.00 75.15           O  
ATOM    767  CB  VAL R 127     117.301 115.537  98.357  1.00 75.15           C  
ATOM    768  CG1 VAL R 127     117.333 115.700  99.842  1.00 75.15           C  
ATOM    769  CG2 VAL R 127     118.639 115.920  97.868  1.00 75.15           C  
ATOM    770  N   SER R 128     114.532 113.898  98.282  1.00 76.87           N  
ATOM    771  CA  SER R 128     113.327 113.432  98.970  1.00 76.87           C  
ATOM    772  C   SER R 128     113.229 111.912  98.968  1.00 76.87           C  
ATOM    773  O   SER R 128     112.915 111.305 100.001  1.00 76.87           O  
ATOM    774  CB  SER R 128     112.081 114.036  98.334  1.00 76.87           C  
ATOM    775  OG  SER R 128     112.027 115.428  98.544  1.00 76.87           O  
ATOM    776  N   THR R 129     113.531 111.279  97.831  1.00 75.63           N  
ATOM    777  CA  THR R 129     113.475 109.822  97.757  1.00 75.63           C  
ATOM    778  C   THR R 129     114.526 109.168  98.653  1.00 75.63           C  
ATOM    779  O   THR R 129     114.224 108.220  99.396  1.00 75.63           O  
ATOM    780  CB  THR R 129     113.627 109.381  96.307  1.00 75.63           C  
ATOM    781  OG1 THR R 129     112.607 110.008  95.527  1.00 75.63           O  
ATOM    782  CG2 THR R 129     113.473 107.907  96.188  1.00 75.63           C  
ATOM    783  N   PHE R 130     115.762 109.673  98.615  1.00 75.84           N  
ATOM    784  CA  PHE R 130     116.813 109.098  99.448  1.00 75.84           C  
ATOM    785  C   PHE R 130     116.559 109.334 100.934  1.00 75.84           C  
ATOM    786  O   PHE R 130     116.914 108.488 101.761  1.00 75.84           O  
ATOM    787  CB  PHE R 130     118.180 109.647  99.059  1.00 75.84           C  
ATOM    788  CG  PHE R 130     118.658 109.218  97.700  1.00 75.84           C  
ATOM    789  CD1 PHE R 130     118.119 108.116  97.062  1.00 75.84           C  
ATOM    790  CD2 PHE R 130     119.679 109.911  97.074  1.00 75.84           C  
ATOM    791  CE1 PHE R 130     118.570 107.734  95.819  1.00 75.84           C  
ATOM    792  CE2 PHE R 130     120.137 109.527  95.835  1.00 75.84           C  
ATOM    793  CZ  PHE R 130     119.582 108.440  95.209  1.00 75.84           C  
ATOM    794  N   ASN R 131     115.925 110.452 101.295  1.00 76.59           N  
ATOM    795  CA  ASN R 131     115.566 110.663 102.689  1.00 76.59           C  
ATOM    796  C   ASN R 131     114.446 109.745 103.132  1.00 76.59           C  
ATOM    797  O   ASN R 131     114.442 109.322 104.288  1.00 76.59           O  
ATOM    798  CB  ASN R 131     115.145 112.107 102.944  1.00 76.59           C  
ATOM    799  CG  ASN R 131     116.295 113.068 102.902  1.00 76.59           C  
ATOM    800  OD1 ASN R 131     117.445 112.693 103.102  1.00 76.59           O  
ATOM    801  ND2 ASN R 131     115.988 114.326 102.654  1.00 76.59           N  
ATOM    802  N   LEU R 132     113.502 109.419 102.243  1.00 75.66           N  
ATOM    803  CA  LEU R 132     112.471 108.446 102.603  1.00 75.66           C  
ATOM    804  C   LEU R 132     113.085 107.078 102.871  1.00 75.66           C  
ATOM    805  O   LEU R 132     112.715 106.400 103.841  1.00 75.66           O  
ATOM    806  CB  LEU R 132     111.410 108.360 101.513  1.00 75.66           C  
ATOM    807  CG  LEU R 132     110.494 109.575 101.395  1.00 75.66           C  
ATOM    808  CD1 LEU R 132     109.455 109.360 100.325  1.00 75.66           C  
ATOM    809  CD2 LEU R 132     109.839 109.891 102.712  1.00 75.66           C  
ATOM    810  N   VAL R 133     114.050 106.679 102.037  1.00 73.87           N  
ATOM    811  CA  VAL R 133     114.758 105.414 102.241  1.00 73.87           C  
ATOM    812  C   VAL R 133     115.538 105.420 103.551  1.00 73.87           C  
ATOM    813  O   VAL R 133     115.523 104.434 104.303  1.00 73.87           O  
ATOM    814  CB  VAL R 133     115.674 105.130 101.042  1.00 73.87           C  
ATOM    815  CG1 VAL R 133     116.541 103.916 101.281  1.00 73.87           C  
ATOM    816  CG2 VAL R 133     114.836 104.921  99.848  1.00 73.87           C  
ATOM    817  N   ALA R 134     116.224 106.527 103.849  1.00 74.40           N  
ATOM    818  CA  ALA R 134     116.995 106.616 105.086  1.00 74.40           C  
ATOM    819  C   ALA R 134     116.096 106.581 106.317  1.00 74.40           C  
ATOM    820  O   ALA R 134     116.448 105.946 107.313  1.00 74.40           O  
ATOM    821  CB  ALA R 134     117.856 107.874 105.085  1.00 74.40           C  
ATOM    822  N   ILE R 135     114.931 107.235 106.257  1.00 75.33           N  
ATOM    823  CA  ILE R 135     113.974 107.191 107.361  1.00 75.33           C  
ATOM    824  C   ILE R 135     113.491 105.766 107.588  1.00 75.33           C  
ATOM    825  O   ILE R 135     113.408 105.302 108.734  1.00 75.33           O  
ATOM    826  CB  ILE R 135     112.797 108.148 107.093  1.00 75.33           C  
ATOM    827  CG1 ILE R 135     113.235 109.593 107.247  1.00 75.33           C  
ATOM    828  CG2 ILE R 135     111.655 107.905 108.038  1.00 75.33           C  
ATOM    829  CD1 ILE R 135     112.175 110.584 106.884  1.00 75.33           C  
ATOM    830  N   SER R 136     113.200 105.044 106.499  1.00 75.95           N  
ATOM    831  CA  SER R 136     112.769 103.654 106.614  1.00 75.95           C  
ATOM    832  C   SER R 136     113.851 102.777 107.232  1.00 75.95           C  
ATOM    833  O   SER R 136     113.555 101.926 108.072  1.00 75.95           O  
ATOM    834  CB  SER R 136     112.370 103.112 105.247  1.00 75.95           C  
ATOM    835  OG  SER R 136     113.502 102.987 104.417  1.00 75.95           O  
ATOM    836  N   LEU R 137     115.107 102.976 106.836  1.00 76.57           N  
ATOM    837  CA  LEU R 137     116.189 102.166 107.390  1.00 76.57           C  
ATOM    838  C   LEU R 137     116.433 102.471 108.864  1.00 76.57           C  
ATOM    839  O   LEU R 137     116.736 101.560 109.645  1.00 76.57           O  
ATOM    840  CB  LEU R 137     117.467 102.351 106.580  1.00 76.57           C  
ATOM    841  CG  LEU R 137     117.477 101.623 105.237  1.00 76.57           C  
ATOM    842  CD1 LEU R 137     118.789 101.822 104.528  1.00 76.57           C  
ATOM    843  CD2 LEU R 137     117.207 100.151 105.436  1.00 76.57           C  
ATOM    844  N   GLU R 138     116.335 103.743 109.260  1.00 81.81           N  
ATOM    845  CA  GLU R 138     116.495 104.094 110.670  1.00 81.81           C  
ATOM    846  C   GLU R 138     115.369 103.515 111.513  1.00 81.81           C  
ATOM    847  O   GLU R 138     115.605 103.043 112.629  1.00 81.81           O  
ATOM    848  CB  GLU R 138     116.565 105.608 110.844  1.00 81.81           C  
ATOM    849  CG  GLU R 138     117.776 106.263 110.201  1.00 81.81           C  
ATOM    850  CD  GLU R 138     119.106 105.749 110.692  1.00 81.81           C  
ATOM    851  OE1 GLU R 138     119.230 105.511 111.900  1.00 81.81           O  
ATOM    852  OE2 GLU R 138     120.034 105.591 109.873  1.00 81.81           O  
ATOM    853  N   ARG R 139     114.139 103.548 110.995  1.00 77.97           N  
ATOM    854  CA  ARG R 139     113.018 102.932 111.694  1.00 77.97           C  
ATOM    855  C   ARG R 139     113.179 101.419 111.793  1.00 77.97           C  
ATOM    856  O   ARG R 139     112.811 100.822 112.812  1.00 77.97           O  
ATOM    857  CB  ARG R 139     111.713 103.280 110.999  1.00 77.97           C  
ATOM    858  CG  ARG R 139     111.264 104.683 111.231  1.00 77.97           C  
ATOM    859  CD  ARG R 139     109.995 104.964 110.484  1.00 77.97           C  
ATOM    860  NE  ARG R 139     109.443 106.260 110.838  1.00 77.97           N  
ATOM    861  CZ  ARG R 139     108.351 106.775 110.292  1.00 77.97           C  
ATOM    862  NH1 ARG R 139     107.702 106.109 109.355  1.00 77.97           N  
ATOM    863  NH2 ARG R 139     107.911 107.960 110.679  1.00 77.97           N  
ATOM    864  N   TYR R 140     113.708 100.787 110.740  1.00 76.37           N  
ATOM    865  CA  TYR R 140     113.979  99.355 110.786  1.00 76.37           C  
ATOM    866  C   TYR R 140     114.993  99.018 111.857  1.00 76.37           C  
ATOM    867  O   TYR R 140     114.819  98.041 112.590  1.00 76.37           O  
ATOM    868  CB  TYR R 140     114.485  98.857 109.435  1.00 76.37           C  
ATOM    869  CG  TYR R 140     115.103  97.478 109.499  1.00 76.37           C  
ATOM    870  CD1 TYR R 140     114.306  96.355 109.592  1.00 76.37           C  
ATOM    871  CD2 TYR R 140     116.478  97.301 109.466  1.00 76.37           C  
ATOM    872  CE1 TYR R 140     114.858  95.098 109.648  1.00 76.37           C  
ATOM    873  CE2 TYR R 140     117.034  96.055 109.540  1.00 76.37           C  
ATOM    874  CZ  TYR R 140     116.222  94.959 109.628  1.00 76.37           C  
ATOM    875  OH  TYR R 140     116.783  93.711 109.683  1.00 76.37           O  
ATOM    876  N   GLY R 141     116.066  99.800 111.937  1.00 77.74           N  
ATOM    877  CA  GLY R 141     117.048  99.580 112.979  1.00 77.74           C  
ATOM    878  C   GLY R 141     116.463  99.768 114.361  1.00 77.74           C  
ATOM    879  O   GLY R 141     116.669  98.938 115.240  1.00 77.74           O  
ATOM    880  N   ALA R 142     115.660 100.818 114.538  1.00 78.89           N  
ATOM    881  CA  ALA R 142     115.096 101.135 115.843  1.00 78.89           C  
ATOM    882  C   ALA R 142     114.115 100.079 116.326  1.00 78.89           C  
ATOM    883  O   ALA R 142     114.098  99.756 117.516  1.00 78.89           O  
ATOM    884  CB  ALA R 142     114.409 102.495 115.801  1.00 78.89           C  
ATOM    885  N   ILE R 143     113.292  99.527 115.444  1.00 78.96           N  
ATOM    886  CA  ILE R 143     112.236  98.618 115.873  1.00 78.96           C  
ATOM    887  C   ILE R 143     112.665  97.160 115.786  1.00 78.96           C  
ATOM    888  O   ILE R 143     112.459  96.391 116.721  1.00 78.96           O  
ATOM    889  CB  ILE R 143     110.960  98.883 115.051  1.00 78.96           C  
ATOM    890  CG1 ILE R 143     110.428 100.269 115.385  1.00 78.96           C  
ATOM    891  CG2 ILE R 143     109.903  97.850 115.353  1.00 78.96           C  
ATOM    892  CD1 ILE R 143     109.347 100.744 114.465  1.00 78.96           C  
ATOM    893  N   CYS R 144     113.273  96.752 114.680  1.00 79.44           N  
ATOM    894  CA  CYS R 144     113.604  95.346 114.507  1.00 79.44           C  
ATOM    895  C   CYS R 144     114.851  94.931 115.267  1.00 79.44           C  
ATOM    896  O   CYS R 144     114.957  93.772 115.671  1.00 79.44           O  
ATOM    897  CB  CYS R 144     113.744  95.020 113.029  1.00 79.44           C  
ATOM    898  SG  CYS R 144     112.173  95.058 112.176  1.00 79.44           S  
ATOM    899  N   LYS R 145     115.816  95.826 115.444  1.00 81.88           N  
ATOM    900  CA  LYS R 145     117.033  95.532 116.203  1.00 81.88           C  
ATOM    901  C   LYS R 145     117.234  96.619 117.249  1.00 81.88           C  
ATOM    902  O   LYS R 145     118.179  97.406 117.157  1.00 81.88           O  
ATOM    903  CB  LYS R 145     118.253  95.435 115.288  1.00 81.88           C  
ATOM    904  CG  LYS R 145     118.087  94.487 114.119  1.00 81.88           C  
ATOM    905  CD  LYS R 145     119.409  94.044 113.539  1.00 81.88           C  
ATOM    906  CE  LYS R 145     120.123  93.131 114.519  1.00 81.88           C  
ATOM    907  NZ  LYS R 145     121.382  92.568 113.971  1.00 81.88           N  
ATOM    908  N   PRO R 146     116.411  96.631 118.305  1.00 81.31           N  
ATOM    909  CA  PRO R 146     116.369  97.811 119.185  1.00 81.31           C  
ATOM    910  C   PRO R 146     117.604  98.003 120.034  1.00 81.31           C  
ATOM    911  O   PRO R 146     118.009  99.145 120.257  1.00 81.31           O  
ATOM    912  CB  PRO R 146     115.132  97.551 120.053  1.00 81.31           C  
ATOM    913  CG  PRO R 146     114.435  96.400 119.427  1.00 81.31           C  
ATOM    914  CD  PRO R 146     115.467  95.602 118.750  1.00 81.31           C  
ATOM    915  N   LEU R 147     118.212  96.935 120.525  1.00 86.55           N  
ATOM    916  CA  LEU R 147     119.365  97.123 121.389  1.00 86.55           C  
ATOM    917  C   LEU R 147     120.602  97.459 120.571  1.00 86.55           C  
ATOM    918  O   LEU R 147     121.448  98.247 121.006  1.00 86.55           O  
ATOM    919  CB  LEU R 147     119.606  95.869 122.223  1.00 86.55           C  
ATOM    920  CG  LEU R 147     118.467  95.380 123.108  1.00 86.55           C  
ATOM    921  CD1 LEU R 147     118.949  94.226 123.924  1.00 86.55           C  
ATOM    922  CD2 LEU R 147     117.974  96.461 123.996  1.00 86.55           C  
ATOM    923  N   GLN R 148     120.727  96.849 119.393  1.00 88.89           N  
ATOM    924  CA  GLN R 148     121.868  97.096 118.519  1.00 88.89           C  
ATOM    925  C   GLN R 148     121.823  98.469 117.863  1.00 88.89           C  
ATOM    926  O   GLN R 148     122.877  99.041 117.582  1.00 88.89           O  
ATOM    927  CB  GLN R 148     121.936  96.026 117.433  1.00 88.89           C  
ATOM    928  CG  GLN R 148     122.175  94.622 117.938  1.00 88.89           C  
ATOM    929  CD  GLN R 148     123.467  94.481 118.690  1.00 88.89           C  
ATOM    930  OE1 GLN R 148     124.484  95.053 118.308  1.00 88.89           O  
ATOM    931  NE2 GLN R 148     123.443  93.703 119.762  1.00 88.89           N  
ATOM    932  N   SER R 149     120.625  98.998 117.591  1.00 86.79           N  
ATOM    933  CA  SER R 149     120.512 100.285 116.911  1.00 86.79           C  
ATOM    934  C   SER R 149     121.042 101.447 117.726  1.00 86.79           C  
ATOM    935  O   SER R 149     121.566 102.395 117.139  1.00 86.79           O  
ATOM    936  CB  SER R 149     119.072 100.573 116.544  1.00 86.79           C  
ATOM    937  OG  SER R 149     118.325 100.948 117.676  1.00 86.79           O  
ATOM    938  N   ARG R 150     120.901 101.403 119.056  1.00 91.46           N  
ATOM    939  CA  ARG R 150     121.346 102.501 119.912  1.00 91.46           C  
ATOM    940  C   ARG R 150     122.837 102.754 119.760  1.00 91.46           C  
ATOM    941  O   ARG R 150     123.293 103.884 119.959  1.00 91.46           O  
ATOM    942  CB  ARG R 150     120.957 102.236 121.357  1.00 91.46           C  
ATOM    943  CG  ARG R 150     119.458 102.176 121.530  1.00 91.46           C  
ATOM    944  CD  ARG R 150     119.070 101.592 122.861  1.00 91.46           C  
ATOM    945  NE  ARG R 150     119.346 102.478 123.983  1.00 91.46           N  
ATOM    946  CZ  ARG R 150     118.461 103.314 124.508  1.00 91.46           C  
ATOM    947  NH1 ARG R 150     117.234 103.386 124.014  1.00 91.46           N  
ATOM    948  NH2 ARG R 150     118.805 104.075 125.531  1.00 91.46           N  
ATOM    949  N   VAL R 151     123.609 101.696 119.512  1.00 89.71           N  
ATOM    950  CA  VAL R 151     125.054 101.809 119.355  1.00 89.71           C  
ATOM    951  C   VAL R 151     125.407 102.715 118.176  1.00 89.71           C  
ATOM    952  O   VAL R 151     126.298 103.565 118.277  1.00 89.71           O  
ATOM    953  CB  VAL R 151     125.668 100.409 119.199  1.00 89.71           C  
ATOM    954  CG1 VAL R 151     127.170 100.492 119.174  1.00 89.71           C  
ATOM    955  CG2 VAL R 151     125.202  99.518 120.323  1.00 89.71           C  
ATOM    956  N   TRP R 152     124.710 102.562 117.046  1.00 87.32           N  
ATOM    957  CA  TRP R 152     125.096 103.237 115.812  1.00 87.32           C  
ATOM    958  C   TRP R 152     124.114 104.288 115.307  1.00 87.32           C  
ATOM    959  O   TRP R 152     124.454 105.002 114.363  1.00 87.32           O  
ATOM    960  CB  TRP R 152     125.357 102.220 114.687  1.00 87.32           C  
ATOM    961  CG  TRP R 152     124.203 101.342 114.361  1.00 87.32           C  
ATOM    962  CD1 TRP R 152     123.944 100.122 114.891  1.00 87.32           C  
ATOM    963  CD2 TRP R 152     123.136 101.616 113.448  1.00 87.32           C  
ATOM    964  NE1 TRP R 152     122.786  99.608 114.368  1.00 87.32           N  
ATOM    965  CE2 TRP R 152     122.270 100.509 113.478  1.00 87.32           C  
ATOM    966  CE3 TRP R 152     122.832 102.685 112.604  1.00 87.32           C  
ATOM    967  CZ2 TRP R 152     121.121 100.440 112.700  1.00 87.32           C  
ATOM    968  CZ3 TRP R 152     121.692 102.615 111.831  1.00 87.32           C  
ATOM    969  CH2 TRP R 152     120.849 101.501 111.886  1.00 87.32           C  
ATOM    970  N   GLN R 153     122.923 104.420 115.886  1.00 85.37           N  
ATOM    971  CA  GLN R 153     121.995 105.476 115.469  1.00 85.37           C  
ATOM    972  C   GLN R 153     122.273 106.770 116.231  1.00 85.37           C  
ATOM    973  O   GLN R 153     121.441 107.285 116.969  1.00 85.37           O  
ATOM    974  CB  GLN R 153     120.549 105.049 115.662  1.00 85.37           C  
ATOM    975  CG  GLN R 153     120.072 104.065 114.652  1.00 85.37           C  
ATOM    976  CD  GLN R 153     118.573 103.930 114.634  1.00 85.37           C  
ATOM    977  OE1 GLN R 153     117.876 104.512 115.459  1.00 85.37           O  
ATOM    978  NE2 GLN R 153     118.064 103.179 113.673  1.00 85.37           N  
ATOM    979  N   THR R 154     123.467 107.293 116.031  1.00 85.40           N  
ATOM    980  CA  THR R 154     123.885 108.509 116.699  1.00 85.40           C  
ATOM    981  C   THR R 154     123.490 109.716 115.855  1.00 85.40           C  
ATOM    982  O   THR R 154     122.789 109.599 114.849  1.00 85.40           O  
ATOM    983  CB  THR R 154     125.382 108.470 116.950  1.00 85.40           C  
ATOM    984  OG1 THR R 154     126.067 108.761 115.734  1.00 85.40           O  
ATOM    985  CG2 THR R 154     125.792 107.101 117.407  1.00 85.40           C  
ATOM    986  N   LYS R 155     123.919 110.901 116.276  1.00 85.83           N  
ATOM    987  CA  LYS R 155     123.745 112.088 115.456  1.00 85.83           C  
ATOM    988  C   LYS R 155     124.795 112.181 114.367  1.00 85.83           C  
ATOM    989  O   LYS R 155     124.496 112.672 113.279  1.00 85.83           O  
ATOM    990  CB  LYS R 155     123.798 113.339 116.327  1.00 85.83           C  
ATOM    991  CG  LYS R 155     122.845 113.305 117.493  1.00 85.83           C  
ATOM    992  CD  LYS R 155     121.494 113.868 117.133  1.00 85.83           C  
ATOM    993  CE  LYS R 155     121.579 115.368 117.013  1.00 85.83           C  
ATOM    994  NZ  LYS R 155     120.253 115.996 116.809  1.00 85.83           N  
ATOM    995  N   SER R 156     126.018 111.733 114.643  1.00 82.40           N  
ATOM    996  CA  SER R 156     127.073 111.754 113.637  1.00 82.40           C  
ATOM    997  C   SER R 156     126.771 110.834 112.461  1.00 82.40           C  
ATOM    998  O   SER R 156     127.057 111.186 111.310  1.00 82.40           O  
ATOM    999  CB  SER R 156     128.397 111.371 114.280  1.00 82.40           C  
ATOM   1000  OG  SER R 156     129.424 111.346 113.316  1.00 82.40           O  
ATOM   1001  N   HIS R 157     126.118 109.701 112.723  1.00 82.65           N  
ATOM   1002  CA  HIS R 157     125.658 108.820 111.655  1.00 82.65           C  
ATOM   1003  C   HIS R 157     124.597 109.490 110.797  1.00 82.65           C  
ATOM   1004  O   HIS R 157     124.667 109.428 109.564  1.00 82.65           O  
ATOM   1005  CB  HIS R 157     125.122 107.530 112.274  1.00 82.65           C  
ATOM   1006  CG  HIS R 157     124.292 106.698 111.348  1.00 82.65           C  
ATOM   1007  ND1 HIS R 157     124.838 105.888 110.377  1.00 82.65           N  
ATOM   1008  CD2 HIS R 157     122.951 106.545 111.254  1.00 82.65           C  
ATOM   1009  CE1 HIS R 157     123.868 105.277 109.722  1.00 82.65           C  
ATOM   1010  NE2 HIS R 157     122.713 105.660 110.234  1.00 82.65           N  
ATOM   1011  N   ALA R 158     123.630 110.158 111.426  1.00 79.31           N  
ATOM   1012  CA  ALA R 158     122.579 110.836 110.679  1.00 79.31           C  
ATOM   1013  C   ALA R 158     123.135 111.995 109.862  1.00 79.31           C  
ATOM   1014  O   ALA R 158     122.689 112.229 108.736  1.00 79.31           O  
ATOM   1015  CB  ALA R 158     121.490 111.318 111.628  1.00 79.31           C  
ATOM   1016  N   LEU R 159     124.099 112.734 110.418  1.00 79.87           N  
ATOM   1017  CA  LEU R 159     124.725 113.828 109.683  1.00 79.87           C  
ATOM   1018  C   LEU R 159     125.497 113.327 108.473  1.00 79.87           C  
ATOM   1019  O   LEU R 159     125.445 113.950 107.407  1.00 79.87           O  
ATOM   1020  CB  LEU R 159     125.640 114.640 110.593  1.00 79.87           C  
ATOM   1021  CG  LEU R 159     124.934 115.478 111.656  1.00 79.87           C  
ATOM   1022  CD1 LEU R 159     125.935 116.351 112.380  1.00 79.87           C  
ATOM   1023  CD2 LEU R 159     123.804 116.298 111.074  1.00 79.87           C  
ATOM   1024  N   LYS R 160     126.223 112.213 108.615  1.00 77.49           N  
ATOM   1025  CA  LYS R 160     126.924 111.655 107.462  1.00 77.49           C  
ATOM   1026  C   LYS R 160     125.953 111.159 106.400  1.00 77.49           C  
ATOM   1027  O   LYS R 160     126.209 111.330 105.204  1.00 77.49           O  
ATOM   1028  CB  LYS R 160     127.855 110.532 107.893  1.00 77.49           C  
ATOM   1029  CG  LYS R 160     129.011 110.990 108.728  1.00 77.49           C  
ATOM   1030  CD  LYS R 160     129.874 109.828 109.139  1.00 77.49           C  
ATOM   1031  CE  LYS R 160     131.049 110.299 109.962  1.00 77.49           C  
ATOM   1032  NZ  LYS R 160     131.899 109.163 110.396  1.00 77.49           N  
ATOM   1033  N   VAL R 161     124.837 110.555 106.815  1.00 75.39           N  
ATOM   1034  CA  VAL R 161     123.835 110.085 105.857  1.00 75.39           C  
ATOM   1035  C   VAL R 161     123.218 111.255 105.096  1.00 75.39           C  
ATOM   1036  O   VAL R 161     123.090 111.212 103.867  1.00 75.39           O  
ATOM   1037  CB  VAL R 161     122.766 109.236 106.569  1.00 75.39           C  
ATOM   1038  CG1 VAL R 161     121.562 109.013 105.685  1.00 75.39           C  
ATOM   1039  CG2 VAL R 161     123.349 107.902 106.959  1.00 75.39           C  
ATOM   1040  N   ILE R 162     122.861 112.330 105.808  1.00 76.82           N  
ATOM   1041  CA  ILE R 162     122.259 113.505 105.174  1.00 76.82           C  
ATOM   1042  C   ILE R 162     123.241 114.189 104.228  1.00 76.82           C  
ATOM   1043  O   ILE R 162     122.875 114.568 103.105  1.00 76.82           O  
ATOM   1044  CB  ILE R 162     121.726 114.468 106.250  1.00 76.82           C  
ATOM   1045  CG1 ILE R 162     120.528 113.847 106.950  1.00 76.82           C  
ATOM   1046  CG2 ILE R 162     121.302 115.789 105.660  1.00 76.82           C  
ATOM   1047  CD1 ILE R 162     119.453 113.422 106.010  1.00 76.82           C  
ATOM   1048  N   ALA R 163     124.498 114.338 104.655  1.00 75.86           N  
ATOM   1049  CA  ALA R 163     125.511 114.958 103.811  1.00 75.86           C  
ATOM   1050  C   ALA R 163     125.767 114.143 102.551  1.00 75.86           C  
ATOM   1051  O   ALA R 163     125.850 114.704 101.454  1.00 75.86           O  
ATOM   1052  CB  ALA R 163     126.804 115.138 104.599  1.00 75.86           C  
ATOM   1053  N   ALA R 164     125.870 112.817 102.684  1.00 75.78           N  
ATOM   1054  CA  ALA R 164     126.066 111.960 101.522  1.00 75.78           C  
ATOM   1055  C   ALA R 164     124.864 111.993 100.587  1.00 75.78           C  
ATOM   1056  O   ALA R 164     125.035 111.988  99.366  1.00 75.78           O  
ATOM   1057  CB  ALA R 164     126.357 110.531 101.965  1.00 75.78           C  
ATOM   1058  N   THR R 165     123.651 112.039 101.145  1.00 75.32           N  
ATOM   1059  CA  THR R 165     122.437 112.115 100.340  1.00 75.32           C  
ATOM   1060  C   THR R 165     122.407 113.377  99.486  1.00 75.32           C  
ATOM   1061  O   THR R 165     122.201 113.307  98.266  1.00 75.32           O  
ATOM   1062  CB  THR R 165     121.222 112.062 101.262  1.00 75.32           C  
ATOM   1063  OG1 THR R 165     121.043 110.731 101.744  1.00 75.32           O  
ATOM   1064  CG2 THR R 165     119.974 112.492 100.555  1.00 75.32           C  
ATOM   1065  N   TRP R 166     122.634 114.539 100.109  1.00 76.40           N  
ATOM   1066  CA  TRP R 166     122.613 115.793  99.359  1.00 76.40           C  
ATOM   1067  C   TRP R 166     123.755 115.869  98.348  1.00 76.40           C  
ATOM   1068  O   TRP R 166     123.543 116.307  97.212  1.00 76.40           O  
ATOM   1069  CB  TRP R 166     122.647 116.984 100.314  1.00 76.40           C  
ATOM   1070  CG  TRP R 166     121.328 117.280 100.958  1.00 76.40           C  
ATOM   1071  CD1 TRP R 166     120.854 116.746 102.108  1.00 76.40           C  
ATOM   1072  CD2 TRP R 166     120.325 118.188 100.500  1.00 76.40           C  
ATOM   1073  NE1 TRP R 166     119.616 117.248 102.392  1.00 76.40           N  
ATOM   1074  CE2 TRP R 166     119.271 118.144 101.422  1.00 76.40           C  
ATOM   1075  CE3 TRP R 166     120.217 119.035  99.399  1.00 76.40           C  
ATOM   1076  CZ2 TRP R 166     118.124 118.906 101.276  1.00 76.40           C  
ATOM   1077  CZ3 TRP R 166     119.078 119.790  99.259  1.00 76.40           C  
ATOM   1078  CH2 TRP R 166     118.046 119.720 100.188  1.00 76.40           C  
ATOM   1079  N   CYS R 167     124.960 115.426  98.729  1.00 77.82           N  
ATOM   1080  CA  CYS R 167     126.098 115.458  97.809  1.00 77.82           C  
ATOM   1081  C   CYS R 167     125.903 114.550  96.598  1.00 77.82           C  
ATOM   1082  O   CYS R 167     126.178 114.960  95.465  1.00 77.82           O  
ATOM   1083  CB  CYS R 167     127.386 115.100  98.542  1.00 77.82           C  
ATOM   1084  SG  CYS R 167     127.978 116.375  99.668  1.00 77.82           S  
ATOM   1085  N   LEU R 168     125.415 113.323  96.802  1.00 76.55           N  
ATOM   1086  CA  LEU R 168     125.194 112.444  95.658  1.00 76.55           C  
ATOM   1087  C   LEU R 168     124.028 112.898  94.796  1.00 76.55           C  
ATOM   1088  O   LEU R 168     124.066 112.705  93.580  1.00 76.55           O  
ATOM   1089  CB  LEU R 168     124.996 111.002  96.112  1.00 76.55           C  
ATOM   1090  CG  LEU R 168     126.252 110.414  96.746  1.00 76.55           C  
ATOM   1091  CD1 LEU R 168     125.979 109.041  97.314  1.00 76.55           C  
ATOM   1092  CD2 LEU R 168     127.374 110.364  95.735  1.00 76.55           C  
ATOM   1093  N   SER R 169     122.994 113.501  95.385  1.00 76.94           N  
ATOM   1094  CA  SER R 169     121.887 113.978  94.565  1.00 76.94           C  
ATOM   1095  C   SER R 169     122.296 115.186  93.735  1.00 76.94           C  
ATOM   1096  O   SER R 169     121.821 115.359  92.610  1.00 76.94           O  
ATOM   1097  CB  SER R 169     120.693 114.322  95.424  1.00 76.94           C  
ATOM   1098  OG  SER R 169     120.202 113.190  96.099  1.00 76.94           O  
ATOM   1099  N   PHE R 170     123.150 116.049  94.284  1.00 76.43           N  
ATOM   1100  CA  PHE R 170     123.682 117.140  93.483  1.00 76.43           C  
ATOM   1101  C   PHE R 170     124.708 116.659  92.469  1.00 76.43           C  
ATOM   1102  O   PHE R 170     124.925 117.339  91.464  1.00 76.43           O  
ATOM   1103  CB  PHE R 170     124.298 118.213  94.383  1.00 76.43           C  
ATOM   1104  CG  PHE R 170     123.311 119.242  94.868  1.00 76.43           C  
ATOM   1105  CD1 PHE R 170     122.785 120.183  94.005  1.00 76.43           C  
ATOM   1106  CD2 PHE R 170     122.924 119.279  96.191  1.00 76.43           C  
ATOM   1107  CE1 PHE R 170     121.892 121.130  94.445  1.00 76.43           C  
ATOM   1108  CE2 PHE R 170     122.026 120.223  96.634  1.00 76.43           C  
ATOM   1109  CZ  PHE R 170     121.510 121.147  95.759  1.00 76.43           C  
ATOM   1110  N   THR R 171     125.340 115.509  92.702  1.00 76.71           N  
ATOM   1111  CA  THR R 171     126.303 114.994  91.736  1.00 76.71           C  
ATOM   1112  C   THR R 171     125.625 114.292  90.566  1.00 76.71           C  
ATOM   1113  O   THR R 171     126.015 114.501  89.415  1.00 76.71           O  
ATOM   1114  CB  THR R 171     127.274 114.041  92.423  1.00 76.71           C  
ATOM   1115  OG1 THR R 171     127.850 114.692  93.557  1.00 76.71           O  
ATOM   1116  CG2 THR R 171     128.381 113.629  91.486  1.00 76.71           C  
ATOM   1117  N   ILE R 172     124.614 113.461  90.825  1.00 75.92           N  
ATOM   1118  CA  ILE R 172     124.042 112.674  89.737  1.00 75.92           C  
ATOM   1119  C   ILE R 172     123.157 113.499  88.813  1.00 75.92           C  
ATOM   1120  O   ILE R 172     122.909 113.074  87.684  1.00 75.92           O  
ATOM   1121  CB  ILE R 172     123.232 111.463  90.231  1.00 75.92           C  
ATOM   1122  CG1 ILE R 172     122.016 111.903  91.036  1.00 75.92           C  
ATOM   1123  CG2 ILE R 172     124.107 110.529  91.040  1.00 75.92           C  
ATOM   1124  CD1 ILE R 172     121.109 110.773  91.416  1.00 75.92           C  
ATOM   1125  N   MET R 173     122.676 114.659  89.244  1.00 75.65           N  
ATOM   1126  CA  MET R 173     121.815 115.492  88.417  1.00 75.65           C  
ATOM   1127  C   MET R 173     122.591 116.527  87.619  1.00 75.65           C  
ATOM   1128  O   MET R 173     121.987 117.434  87.050  1.00 75.65           O  
ATOM   1129  CB  MET R 173     120.759 116.165  89.279  1.00 75.65           C  
ATOM   1130  CG  MET R 173     119.777 115.194  89.870  1.00 75.65           C  
ATOM   1131  SD  MET R 173     118.905 114.277  88.602  1.00 75.65           S  
ATOM   1132  CE  MET R 173     117.907 113.186  89.596  1.00 75.65           C  
ATOM   1133  N   THR R 174     123.915 116.406  87.593  1.00 74.94           N  
ATOM   1134  CA  THR R 174     124.765 117.290  86.803  1.00 74.94           C  
ATOM   1135  C   THR R 174     124.495 117.279  85.286  1.00 74.94           C  
ATOM   1136  O   THR R 174     124.719 118.330  84.663  1.00 74.94           O  
ATOM   1137  CB  THR R 174     126.223 116.933  87.155  1.00 74.94           C  
ATOM   1138  OG1 THR R 174     126.412 117.158  88.552  1.00 74.94           O  
ATOM   1139  CG2 THR R 174     127.249 117.788  86.443  1.00 74.94           C  
ATOM   1140  N   PRO R 175     124.045 116.194  84.626  1.00 73.32           N  
ATOM   1141  CA  PRO R 175     123.642 116.345  83.215  1.00 73.32           C  
ATOM   1142  C   PRO R 175     122.473 117.289  82.959  1.00 73.32           C  
ATOM   1143  O   PRO R 175     122.328 117.744  81.822  1.00 73.32           O  
ATOM   1144  CB  PRO R 175     123.297 114.915  82.800  1.00 73.32           C  
ATOM   1145  CG  PRO R 175     124.183 114.120  83.566  1.00 73.32           C  
ATOM   1146  CD  PRO R 175     124.268 114.759  84.905  1.00 73.32           C  
ATOM   1147  N   TYR R 176     121.624 117.572  83.937  1.00 74.77           N  
ATOM   1148  CA  TYR R 176     120.485 118.455  83.697  1.00 74.77           C  
ATOM   1149  C   TYR R 176     120.859 119.917  83.414  1.00 74.77           C  
ATOM   1150  O   TYR R 176     120.227 120.511  82.538  1.00 74.77           O  
ATOM   1151  CB  TYR R 176     119.476 118.362  84.834  1.00 74.77           C  
ATOM   1152  CG  TYR R 176     118.494 117.260  84.619  1.00 74.77           C  
ATOM   1153  CD1 TYR R 176     117.477 117.392  83.695  1.00 74.77           C  
ATOM   1154  CD2 TYR R 176     118.587 116.080  85.334  1.00 74.77           C  
ATOM   1155  CE1 TYR R 176     116.578 116.379  83.491  1.00 74.77           C  
ATOM   1156  CE2 TYR R 176     117.694 115.067  85.139  1.00 74.77           C  
ATOM   1157  CZ  TYR R 176     116.693 115.218  84.217  1.00 74.77           C  
ATOM   1158  OH  TYR R 176     115.799 114.199  84.024  1.00 74.77           O  
ATOM   1159  N   PRO R 177     121.793 120.572  84.129  1.00 73.01           N  
ATOM   1160  CA  PRO R 177     122.250 121.881  83.639  1.00 73.01           C  
ATOM   1161  C   PRO R 177     122.933 121.823  82.294  1.00 73.01           C  
ATOM   1162  O   PRO R 177     122.823 122.774  81.515  1.00 73.01           O  
ATOM   1163  CB  PRO R 177     123.230 122.343  84.722  1.00 73.01           C  
ATOM   1164  CG  PRO R 177     122.835 121.664  85.881  1.00 73.01           C  
ATOM   1165  CD  PRO R 177     122.358 120.336  85.469  1.00 73.01           C  
ATOM   1166  N   ILE R 178     123.639 120.736  81.998  1.00 72.14           N  
ATOM   1167  CA  ILE R 178     124.443 120.675  80.788  1.00 72.14           C  
ATOM   1168  C   ILE R 178     123.567 120.501  79.556  1.00 72.14           C  
ATOM   1169  O   ILE R 178     123.768 121.174  78.541  1.00 72.14           O  
ATOM   1170  CB  ILE R 178     125.478 119.553  80.921  1.00 72.14           C  
ATOM   1171  CG1 ILE R 178     126.319 119.803  82.161  1.00 72.14           C  
ATOM   1172  CG2 ILE R 178     126.347 119.486  79.699  1.00 72.14           C  
ATOM   1173  CD1 ILE R 178     127.318 118.737  82.440  1.00 72.14           C  
ATOM   1174  N   TYR R 179     122.582 119.611  79.618  1.00 74.83           N  
ATOM   1175  CA  TYR R 179     121.887 119.172  78.419  1.00 74.83           C  
ATOM   1176  C   TYR R 179     120.454 119.650  78.301  1.00 74.83           C  
ATOM   1177  O   TYR R 179     119.822 119.371  77.284  1.00 74.83           O  
ATOM   1178  CB  TYR R 179     121.919 117.646  78.306  1.00 74.83           C  
ATOM   1179  CG  TYR R 179     123.285 117.106  77.998  1.00 74.83           C  
ATOM   1180  CD1 TYR R 179     123.796 117.183  76.719  1.00 74.83           C  
ATOM   1181  CD2 TYR R 179     124.061 116.522  78.977  1.00 74.83           C  
ATOM   1182  CE1 TYR R 179     125.035 116.702  76.427  1.00 74.83           C  
ATOM   1183  CE2 TYR R 179     125.302 116.028  78.687  1.00 74.83           C  
ATOM   1184  CZ  TYR R 179     125.780 116.125  77.410  1.00 74.83           C  
ATOM   1185  OH  TYR R 179     127.021 115.643  77.109  1.00 74.83           O  
ATOM   1186  N   SER R 180     119.907 120.337  79.288  1.00 75.19           N  
ATOM   1187  CA  SER R 180     118.593 120.934  79.113  1.00 75.19           C  
ATOM   1188  C   SER R 180     118.757 122.308  78.481  1.00 75.19           C  
ATOM   1189  O   SER R 180     119.544 123.128  78.955  1.00 75.19           O  
ATOM   1190  CB  SER R 180     117.823 121.014  80.428  1.00 75.19           C  
ATOM   1191  OG  SER R 180     118.563 121.701  81.406  1.00 75.19           O  
ATOM   1192  N   ASN R 181     118.045 122.535  77.386  1.00 78.71           N  
ATOM   1193  CA  ASN R 181     118.161 123.755  76.611  1.00 78.71           C  
ATOM   1194  C   ASN R 181     116.783 124.161  76.131  1.00 78.71           C  
ATOM   1195  O   ASN R 181     115.810 123.425  76.277  1.00 78.71           O  
ATOM   1196  CB  ASN R 181     119.095 123.573  75.413  1.00 78.71           C  
ATOM   1197  CG  ASN R 181     120.546 123.491  75.811  1.00 78.71           C  
ATOM   1198  OD1 ASN R 181     121.025 124.288  76.610  1.00 78.71           O  
ATOM   1199  ND2 ASN R 181     121.257 122.517  75.263  1.00 78.71           N  
ATOM   1200  N   LEU R 182     116.706 125.350  75.555  1.00 81.09           N  
ATOM   1201  CA  LEU R 182     115.467 125.830  74.970  1.00 81.09           C  
ATOM   1202  C   LEU R 182     115.379 125.372  73.525  1.00 81.09           C  
ATOM   1203  O   LEU R 182     116.352 125.473  72.775  1.00 81.09           O  
ATOM   1204  CB  LEU R 182     115.363 127.349  75.044  1.00 81.09           C  
ATOM   1205  CG  LEU R 182     115.264 127.980  76.419  1.00 81.09           C  
ATOM   1206  CD1 LEU R 182     115.318 129.469  76.266  1.00 81.09           C  
ATOM   1207  CD2 LEU R 182     113.975 127.575  77.043  1.00 81.09           C  
ATOM   1208  N   VAL R 183     114.220 124.849  73.148  1.00 83.37           N  
ATOM   1209  CA  VAL R 183     113.950 124.380  71.797  1.00 83.37           C  
ATOM   1210  C   VAL R 183     112.994 125.374  71.143  1.00 83.37           C  
ATOM   1211  O   VAL R 183     111.822 125.453  71.536  1.00 83.37           O  
ATOM   1212  CB  VAL R 183     113.369 122.962  71.799  1.00 83.37           C  
ATOM   1213  CG1 VAL R 183     113.054 122.529  70.393  1.00 83.37           C  
ATOM   1214  CG2 VAL R 183     114.351 122.006  72.434  1.00 83.37           C  
ATOM   1215  N   PRO R 184     113.449 126.168  70.179  1.00 86.28           N  
ATOM   1216  CA  PRO R 184     112.565 127.156  69.557  1.00 86.28           C  
ATOM   1217  C   PRO R 184     111.542 126.521  68.635  1.00 86.28           C  
ATOM   1218  O   PRO R 184     111.824 125.552  67.931  1.00 86.28           O  
ATOM   1219  CB  PRO R 184     113.530 128.044  68.767  1.00 86.28           C  
ATOM   1220  CG  PRO R 184     114.882 127.721  69.283  1.00 86.28           C  
ATOM   1221  CD  PRO R 184     114.832 126.306  69.709  1.00 86.28           C  
ATOM   1222  N   PHE R 185     110.338 127.077  68.653  1.00 91.06           N  
ATOM   1223  CA  PHE R 185     109.267 126.639  67.777  1.00 91.06           C  
ATOM   1224  C   PHE R 185     108.422 127.866  67.488  1.00 91.06           C  
ATOM   1225  O   PHE R 185     108.439 128.837  68.243  1.00 91.06           O  
ATOM   1226  CB  PHE R 185     108.473 125.462  68.367  1.00 91.06           C  
ATOM   1227  CG  PHE R 185     107.433 125.837  69.385  1.00 91.06           C  
ATOM   1228  CD1 PHE R 185     107.762 125.908  70.723  1.00 91.06           C  
ATOM   1229  CD2 PHE R 185     106.109 126.008  69.022  1.00 91.06           C  
ATOM   1230  CE1 PHE R 185     106.813 126.212  71.662  1.00 91.06           C  
ATOM   1231  CE2 PHE R 185     105.157 126.317  69.961  1.00 91.06           C  
ATOM   1232  CZ  PHE R 185     105.510 126.412  71.281  1.00 91.06           C  
ATOM   1233  N   THR R 186     107.685 127.834  66.386  1.00100.12           N  
ATOM   1234  CA  THR R 186     106.887 128.983  65.994  1.00100.12           C  
ATOM   1235  C   THR R 186     105.421 128.607  65.968  1.00100.12           C  
ATOM   1236  O   THR R 186     105.051 127.560  65.430  1.00100.12           O  
ATOM   1237  CB  THR R 186     107.288 129.504  64.612  1.00100.12           C  
ATOM   1238  OG1 THR R 186     106.967 128.522  63.624  1.00100.12           O  
ATOM   1239  CG2 THR R 186     108.772 129.804  64.551  1.00100.12           C  
ATOM   1240  N   LYS R 187     104.596 129.454  66.568  1.00105.39           N  
ATOM   1241  CA  LYS R 187     103.167 129.227  66.577  1.00105.39           C  
ATOM   1242  C   LYS R 187     102.576 129.616  65.226  1.00105.39           C  
ATOM   1243  O   LYS R 187     103.263 130.136  64.343  1.00105.39           O  
ATOM   1244  CB  LYS R 187     102.521 129.982  67.730  1.00105.39           C  
ATOM   1245  CG  LYS R 187     103.012 129.483  69.078  1.00105.39           C  
ATOM   1246  CD  LYS R 187     102.075 129.850  70.203  1.00105.39           C  
ATOM   1247  CE  LYS R 187     102.500 129.191  71.502  1.00105.39           C  
ATOM   1248  NZ  LYS R 187     101.515 129.427  72.584  1.00105.39           N  
ATOM   1249  N   ASN R 188     101.278 129.340  65.073  1.00115.66           N  
ATOM   1250  CA  ASN R 188     100.564 129.600  63.823  1.00115.66           C  
ATOM   1251  C   ASN R 188     100.561 131.068  63.396  1.00115.66           C  
ATOM   1252  O   ASN R 188     100.539 131.359  62.195  1.00115.66           O  
ATOM   1253  CB  ASN R 188      99.135 129.048  63.938  1.00115.66           C  
ATOM   1254  CG  ASN R 188      98.334 129.643  65.108  1.00115.66           C  
ATOM   1255  OD1 ASN R 188      98.608 130.730  65.619  1.00115.66           O  
ATOM   1256  ND2 ASN R 188      97.328 128.896  65.539  1.00115.66           N  
ATOM   1257  N   ASN R 189     100.608 132.001  64.345  1.00117.95           N  
ATOM   1258  CA  ASN R 189     100.581 133.422  64.026  1.00117.95           C  
ATOM   1259  C   ASN R 189     102.011 134.002  63.931  1.00117.95           C  
ATOM   1260  O   ASN R 189     102.223 135.195  64.181  1.00117.95           O  
ATOM   1261  CB  ASN R 189      99.690 134.130  65.068  1.00117.95           C  
ATOM   1262  CG  ASN R 189      99.351 135.586  64.722  1.00117.95           C  
ATOM   1263  OD1 ASN R 189      99.593 136.052  63.609  1.00117.95           O  
ATOM   1264  ND2 ASN R 189      98.784 136.300  65.686  1.00117.95           N  
ATOM   1265  N   ASN R 190     103.001 133.141  63.655  1.00115.31           N  
ATOM   1266  CA  ASN R 190     104.426 133.494  63.536  1.00115.31           C  
ATOM   1267  C   ASN R 190     104.990 134.025  64.846  1.00115.31           C  
ATOM   1268  O   ASN R 190     105.866 134.891  64.854  1.00115.31           O  
ATOM   1269  CB  ASN R 190     104.716 134.474  62.390  1.00115.31           C  
ATOM   1270  CG  ASN R 190     104.570 133.839  61.029  1.00115.31           C  
ATOM   1271  OD1 ASN R 190     104.670 132.621  60.887  1.00115.31           O  
ATOM   1272  ND2 ASN R 190     104.350 134.663  60.011  1.00115.31           N  
ATOM   1273  N   GLN R 191     104.492 133.508  65.959  1.00109.81           N  
ATOM   1274  CA  GLN R 191     104.954 133.911  67.276  1.00109.81           C  
ATOM   1275  C   GLN R 191     106.024 132.926  67.720  1.00109.81           C  
ATOM   1276  O   GLN R 191     105.768 131.721  67.793  1.00109.81           O  
ATOM   1277  CB  GLN R 191     103.799 133.944  68.270  1.00109.81           C  
ATOM   1278  CG  GLN R 191     102.618 134.760  67.809  1.00109.81           C  
ATOM   1279  CD  GLN R 191     101.463 134.699  68.786  1.00109.81           C  
ATOM   1280  OE1 GLN R 191     101.573 134.106  69.858  1.00109.81           O  
ATOM   1281  NE2 GLN R 191     100.345 135.310  68.418  1.00109.81           N  
ATOM   1282  N   THR R 192     107.219 133.430  67.987  1.00100.64           N  
ATOM   1283  CA  THR R 192     108.296 132.569  68.442  1.00100.64           C  
ATOM   1284  C   THR R 192     108.038 132.149  69.883  1.00100.64           C  
ATOM   1285  O   THR R 192     107.603 132.951  70.712  1.00100.64           O  
ATOM   1286  CB  THR R 192     109.635 133.290  68.319  1.00100.64           C  
ATOM   1287  OG1 THR R 192     109.730 133.881  67.020  1.00100.64           O  
ATOM   1288  CG2 THR R 192     110.792 132.321  68.495  1.00100.64           C  
ATOM   1289  N   ALA R 193     108.264 130.871  70.166  1.00 89.72           N  
ATOM   1290  CA  ALA R 193     108.060 130.322  71.494  1.00 89.72           C  
ATOM   1291  C   ALA R 193     109.090 129.229  71.723  1.00 89.72           C  
ATOM   1292  O   ALA R 193     109.741 128.761  70.788  1.00 89.72           O  
ATOM   1293  CB  ALA R 193     106.635 129.809  71.664  1.00 89.72           C  
ATOM   1294  N   ASN R 194     109.270 128.852  72.983  1.00 85.16           N  
ATOM   1295  CA  ASN R 194     110.327 127.928  73.359  1.00 85.16           C  
ATOM   1296  C   ASN R 194     109.790 126.831  74.264  1.00 85.16           C  
ATOM   1297  O   ASN R 194     108.734 126.961  74.884  1.00 85.16           O  
ATOM   1298  CB  ASN R 194     111.480 128.649  74.058  1.00 85.16           C  
ATOM   1299  CG  ASN R 194     112.162 129.645  73.167  1.00 85.16           C  
ATOM   1300  OD1 ASN R 194     113.172 129.345  72.547  1.00 85.16           O  
ATOM   1301  ND2 ASN R 194     111.609 130.841  73.089  1.00 85.16           N  
ATOM   1302  N   MET R 195     110.538 125.733  74.308  1.00 83.16           N  
ATOM   1303  CA  MET R 195     110.263 124.601  75.178  1.00 83.16           C  
ATOM   1304  C   MET R 195     111.540 124.281  75.928  1.00 83.16           C  
ATOM   1305  O   MET R 195     112.614 124.248  75.329  1.00 83.16           O  
ATOM   1306  CB  MET R 195     109.821 123.367  74.386  1.00 83.16           C  
ATOM   1307  CG  MET R 195     108.574 123.551  73.572  1.00 83.16           C  
ATOM   1308  SD  MET R 195     108.070 122.076  72.681  1.00 83.16           S  
ATOM   1309  CE  MET R 195     109.464 121.873  71.590  1.00 83.16           C  
ATOM   1310  N   CYS R 196     111.431 124.073  77.231  1.00 80.93           N  
ATOM   1311  CA  CYS R 196     112.565 123.651  78.041  1.00 80.93           C  
ATOM   1312  C   CYS R 196     112.648 122.130  77.958  1.00 80.93           C  
ATOM   1313  O   CYS R 196     111.814 121.429  78.531  1.00 80.93           O  
ATOM   1314  CB  CYS R 196     112.404 124.156  79.472  1.00 80.93           C  
ATOM   1315  SG  CYS R 196     113.664 123.686  80.650  1.00 80.93           S  
ATOM   1316  N   ARG R 197     113.619 121.618  77.209  1.00 78.81           N  
ATOM   1317  CA  ARG R 197     113.724 120.191  76.935  1.00 78.81           C  
ATOM   1318  C   ARG R 197     115.102 119.664  77.283  1.00 78.81           C  
ATOM   1319  O   ARG R 197     116.113 120.296  76.979  1.00 78.81           O  
ATOM   1320  CB  ARG R 197     113.436 119.892  75.473  1.00 78.81           C  
ATOM   1321  CG  ARG R 197     112.020 120.148  75.074  1.00 78.81           C  
ATOM   1322  CD  ARG R 197     111.092 119.166  75.722  1.00 78.81           C  
ATOM   1323  NE  ARG R 197     109.704 119.523  75.499  1.00 78.81           N  
ATOM   1324  CZ  ARG R 197     109.001 120.266  76.335  1.00 78.81           C  
ATOM   1325  NH1 ARG R 197     109.560 120.705  77.447  1.00 78.81           N  
ATOM   1326  NH2 ARG R 197     107.743 120.565  76.076  1.00 78.81           N  
ATOM   1327  N   PHE R 198     115.132 118.483  77.889  1.00 77.13           N  
ATOM   1328  CA  PHE R 198     116.363 117.779  78.219  1.00 77.13           C  
ATOM   1329  C   PHE R 198     116.611 116.711  77.167  1.00 77.13           C  
ATOM   1330  O   PHE R 198     115.783 115.819  76.983  1.00 77.13           O  
ATOM   1331  CB  PHE R 198     116.272 117.154  79.610  1.00 77.13           C  
ATOM   1332  CG  PHE R 198     117.429 116.262  79.960  1.00 77.13           C  
ATOM   1333  CD1 PHE R 198     118.656 116.791  80.291  1.00 77.13           C  
ATOM   1334  CD2 PHE R 198     117.275 114.889  79.987  1.00 77.13           C  
ATOM   1335  CE1 PHE R 198     119.710 115.972  80.620  1.00 77.13           C  
ATOM   1336  CE2 PHE R 198     118.327 114.069  80.312  1.00 77.13           C  
ATOM   1337  CZ  PHE R 198     119.542 114.611  80.630  1.00 77.13           C  
ATOM   1338  N   LEU R 199     117.727 116.822  76.457  1.00 78.96           N  
ATOM   1339  CA  LEU R 199     118.049 115.906  75.374  1.00 78.96           C  
ATOM   1340  C   LEU R 199     119.533 115.593  75.411  1.00 78.96           C  
ATOM   1341  O   LEU R 199     120.361 116.505  75.371  1.00 78.96           O  
ATOM   1342  CB  LEU R 199     117.677 116.499  74.011  1.00 78.96           C  
ATOM   1343  CG  LEU R 199     116.203 116.760  73.694  1.00 78.96           C  
ATOM   1344  CD1 LEU R 199     116.056 117.480  72.369  1.00 78.96           C  
ATOM   1345  CD2 LEU R 199     115.423 115.462  73.683  1.00 78.96           C  
ATOM   1346  N   LEU R 200     119.859 114.322  75.461  1.00 78.77           N  
ATOM   1347  CA  LEU R 200     121.198 113.766  75.400  1.00 78.77           C  
ATOM   1348  C   LEU R 200     121.623 113.590  73.945  1.00 78.77           C  
ATOM   1349  O   LEU R 200     120.770 113.612  73.058  1.00 78.77           O  
ATOM   1350  CB  LEU R 200     121.220 112.447  76.171  1.00 78.77           C  
ATOM   1351  CG  LEU R 200     121.215 112.628  77.688  1.00 78.77           C  
ATOM   1352  CD1 LEU R 200     121.411 111.318  78.353  1.00 78.77           C  
ATOM   1353  CD2 LEU R 200     122.325 113.532  78.109  1.00 78.77           C  
ATOM   1354  N   PRO R 201     122.941 113.473  73.658  1.00 82.16           N  
ATOM   1355  CA  PRO R 201     123.400 113.460  72.249  1.00 82.16           C  
ATOM   1356  C   PRO R 201     122.830 112.381  71.340  1.00 82.16           C  
ATOM   1357  O   PRO R 201     122.600 112.654  70.157  1.00 82.16           O  
ATOM   1358  CB  PRO R 201     124.915 113.298  72.392  1.00 82.16           C  
ATOM   1359  CG  PRO R 201     125.223 113.933  73.637  1.00 82.16           C  
ATOM   1360  CD  PRO R 201     124.097 113.630  74.559  1.00 82.16           C  
ATOM   1361  N   ASN R 202     122.591 111.174  71.834  1.00 84.65           N  
ATOM   1362  CA  ASN R 202     122.014 110.133  70.998  1.00 84.65           C  
ATOM   1363  C   ASN R 202     120.955 109.381  71.786  1.00 84.65           C  
ATOM   1364  O   ASN R 202     120.882 109.481  73.010  1.00 84.65           O  
ATOM   1365  CB  ASN R 202     123.112 109.231  70.383  1.00 84.65           C  
ATOM   1366  CG  ASN R 202     123.939 108.448  71.405  1.00 84.65           C  
ATOM   1367  OD1 ASN R 202     123.473 108.018  72.449  1.00 84.65           O  
ATOM   1368  ND2 ASN R 202     125.206 108.267  71.076  1.00 84.65           N  
ATOM   1369  N   ASP R 203     120.120 108.636  71.065  1.00 86.05           N  
ATOM   1370  CA  ASP R 203     119.005 107.949  71.702  1.00 86.05           C  
ATOM   1371  C   ASP R 203     119.450 106.784  72.580  1.00 86.05           C  
ATOM   1372  O   ASP R 203     118.664 106.326  73.413  1.00 86.05           O  
ATOM   1373  CB  ASP R 203     118.020 107.461  70.649  1.00 86.05           C  
ATOM   1374  CG  ASP R 203     116.584 107.620  71.087  1.00 86.05           C  
ATOM   1375  OD1 ASP R 203     116.330 107.645  72.308  1.00 86.05           O  
ATOM   1376  OD2 ASP R 203     115.704 107.736  70.211  1.00 86.05           O  
ATOM   1377  N   VAL R 204     120.672 106.279  72.399  1.00 83.57           N  
ATOM   1378  CA  VAL R 204     121.184 105.248  73.295  1.00 83.57           C  
ATOM   1379  C   VAL R 204     121.430 105.827  74.681  1.00 83.57           C  
ATOM   1380  O   VAL R 204     121.082 105.211  75.693  1.00 83.57           O  
ATOM   1381  CB  VAL R 204     122.458 104.615  72.709  1.00 83.57           C  
ATOM   1382  CG1 VAL R 204     122.969 103.510  73.602  1.00 83.57           C  
ATOM   1383  CG2 VAL R 204     122.183 104.075  71.333  1.00 83.57           C  
ATOM   1384  N   MET R 205     122.005 107.030  74.750  1.00 83.56           N  
ATOM   1385  CA  MET R 205     122.254 107.673  76.036  1.00 83.56           C  
ATOM   1386  C   MET R 205     120.964 108.100  76.721  1.00 83.56           C  
ATOM   1387  O   MET R 205     120.872 108.044  77.949  1.00 83.56           O  
ATOM   1388  CB  MET R 205     123.165 108.885  75.866  1.00 83.56           C  
ATOM   1389  CG  MET R 205     124.574 108.567  75.456  1.00 83.56           C  
ATOM   1390  SD  MET R 205     125.580 110.048  75.344  1.00 83.56           S  
ATOM   1391  CE  MET R 205     127.116 109.362  74.746  1.00 83.56           C  
ATOM   1392  N   GLN R 206     119.980 108.567  75.954  1.00 80.18           N  
ATOM   1393  CA  GLN R 206     118.732 109.048  76.537  1.00 80.18           C  
ATOM   1394  C   GLN R 206     117.963 107.923  77.213  1.00 80.18           C  
ATOM   1395  O   GLN R 206     117.479 108.075  78.345  1.00 80.18           O  
ATOM   1396  CB  GLN R 206     117.890 109.703  75.451  1.00 80.18           C  
ATOM   1397  CG  GLN R 206     116.610 110.320  75.939  1.00 80.18           C  
ATOM   1398  CD  GLN R 206     116.806 111.735  76.438  1.00 80.18           C  
ATOM   1399  OE1 GLN R 206     117.900 112.285  76.360  1.00 80.18           O  
ATOM   1400  NE2 GLN R 206     115.743 112.331  76.952  1.00 80.18           N  
ATOM   1401  N   GLN R 207     117.858 106.780  76.534  1.00 79.49           N  
ATOM   1402  CA  GLN R 207     117.195 105.609  77.097  1.00 79.49           C  
ATOM   1403  C   GLN R 207     117.951 105.062  78.296  1.00 79.49           C  
ATOM   1404  O   GLN R 207     117.340 104.706  79.306  1.00 79.49           O  
ATOM   1405  CB  GLN R 207     117.050 104.536  76.026  1.00 79.49           C  
ATOM   1406  CG  GLN R 207     116.103 104.910  74.927  1.00 79.49           C  
ATOM   1407  CD  GLN R 207     116.290 104.072  73.692  1.00 79.49           C  
ATOM   1408  OE1 GLN R 207     117.281 103.363  73.552  1.00 79.49           O  
ATOM   1409  NE2 GLN R 207     115.337 104.149  72.784  1.00 79.49           N  
ATOM   1410  N   SER R 208     119.280 105.028  78.212  1.00 78.35           N  
ATOM   1411  CA  SER R 208     120.091 104.557  79.326  1.00 78.35           C  
ATOM   1412  C   SER R 208     119.993 105.484  80.531  1.00 78.35           C  
ATOM   1413  O   SER R 208     119.953 105.013  81.671  1.00 78.35           O  
ATOM   1414  CB  SER R 208     121.540 104.410  78.882  1.00 78.35           C  
ATOM   1415  OG  SER R 208     122.351 104.005  79.960  1.00 78.35           O  
ATOM   1416  N   TRP R 209     119.945 106.799  80.302  1.00 75.82           N  
ATOM   1417  CA  TRP R 209     119.798 107.742  81.408  1.00 75.82           C  
ATOM   1418  C   TRP R 209     118.444 107.600  82.088  1.00 75.82           C  
ATOM   1419  O   TRP R 209     118.362 107.601  83.322  1.00 75.82           O  
ATOM   1420  CB  TRP R 209     119.985 109.167  80.918  1.00 75.82           C  
ATOM   1421  CG  TRP R 209     119.537 110.180  81.886  1.00 75.82           C  
ATOM   1422  CD1 TRP R 209     118.377 110.887  81.860  1.00 75.82           C  
ATOM   1423  CD2 TRP R 209     120.244 110.608  83.042  1.00 75.82           C  
ATOM   1424  NE1 TRP R 209     118.319 111.728  82.931  1.00 75.82           N  
ATOM   1425  CE2 TRP R 209     119.459 111.576  83.673  1.00 75.82           C  
ATOM   1426  CE3 TRP R 209     121.472 110.265  83.603  1.00 75.82           C  
ATOM   1427  CZ2 TRP R 209     119.857 112.205  84.839  1.00 75.82           C  
ATOM   1428  CZ3 TRP R 209     121.864 110.888  84.756  1.00 75.82           C  
ATOM   1429  CH2 TRP R 209     121.062 111.847  85.363  1.00 75.82           C  
ATOM   1430  N   HIS R 210     117.370 107.485  81.304  1.00 76.63           N  
ATOM   1431  CA  HIS R 210     116.059 107.361  81.925  1.00 76.63           C  
ATOM   1432  C   HIS R 210     115.884 106.005  82.595  1.00 76.63           C  
ATOM   1433  O   HIS R 210     115.191 105.912  83.613  1.00 76.63           O  
ATOM   1434  CB  HIS R 210     114.962 107.649  80.919  1.00 76.63           C  
ATOM   1435  CG  HIS R 210     114.701 109.110  80.741  1.00 76.63           C  
ATOM   1436  ND1 HIS R 210     113.845 109.816  81.556  1.00 76.63           N  
ATOM   1437  CD2 HIS R 210     115.208 110.006  79.864  1.00 76.63           C  
ATOM   1438  CE1 HIS R 210     113.824 111.080  81.179  1.00 76.63           C  
ATOM   1439  NE2 HIS R 210     114.642 111.221  80.154  1.00 76.63           N  
ATOM   1440  N   THR R 211     116.520 104.959  82.064  1.00 76.25           N  
ATOM   1441  CA  THR R 211     116.528 103.665  82.738  1.00 76.25           C  
ATOM   1442  C   THR R 211     117.272 103.742  84.064  1.00 76.25           C  
ATOM   1443  O   THR R 211     116.812 103.200  85.075  1.00 76.25           O  
ATOM   1444  CB  THR R 211     117.179 102.625  81.825  1.00 76.25           C  
ATOM   1445  OG1 THR R 211     116.419 102.507  80.621  1.00 76.25           O  
ATOM   1446  CG2 THR R 211     117.275 101.278  82.489  1.00 76.25           C  
ATOM   1447  N   PHE R 212     118.421 104.418  84.063  1.00 75.04           N  
ATOM   1448  CA  PHE R 212     119.237 104.617  85.253  1.00 75.04           C  
ATOM   1449  C   PHE R 212     118.476 105.357  86.346  1.00 75.04           C  
ATOM   1450  O   PHE R 212     118.469 104.929  87.510  1.00 75.04           O  
ATOM   1451  CB  PHE R 212     120.495 105.374  84.842  1.00 75.04           C  
ATOM   1452  CG  PHE R 212     121.375 105.795  85.973  1.00 75.04           C  
ATOM   1453  CD1 PHE R 212     122.207 104.880  86.588  1.00 75.04           C  
ATOM   1454  CD2 PHE R 212     121.414 107.112  86.389  1.00 75.04           C  
ATOM   1455  CE1 PHE R 212     123.043 105.261  87.612  1.00 75.04           C  
ATOM   1456  CE2 PHE R 212     122.246 107.498  87.415  1.00 75.04           C  
ATOM   1457  CZ  PHE R 212     123.071 106.571  88.016  1.00 75.04           C  
ATOM   1458  N   LEU R 213     117.772 106.435  85.980  1.00 74.50           N  
ATOM   1459  CA  LEU R 213     116.978 107.123  86.993  1.00 74.50           C  
ATOM   1460  C   LEU R 213     115.764 106.329  87.417  1.00 74.50           C  
ATOM   1461  O   LEU R 213     115.369 106.428  88.583  1.00 74.50           O  
ATOM   1462  CB  LEU R 213     116.491 108.488  86.527  1.00 74.50           C  
ATOM   1463  CG  LEU R 213     117.460 109.615  86.247  1.00 74.50           C  
ATOM   1464  CD1 LEU R 213     116.647 110.757  85.690  1.00 74.50           C  
ATOM   1465  CD2 LEU R 213     118.200 109.998  87.491  1.00 74.50           C  
ATOM   1466  N   LEU R 214     115.181 105.541  86.511  1.00 73.03           N  
ATOM   1467  CA  LEU R 214     114.059 104.683  86.869  1.00 73.03           C  
ATOM   1468  C   LEU R 214     114.474 103.713  87.963  1.00 73.03           C  
ATOM   1469  O   LEU R 214     113.829 103.639  89.014  1.00 73.03           O  
ATOM   1470  CB  LEU R 214     113.550 103.933  85.644  1.00 73.03           C  
ATOM   1471  CG  LEU R 214     112.473 102.891  85.927  1.00 73.03           C  
ATOM   1472  CD1 LEU R 214     111.241 103.549  86.480  1.00 73.03           C  
ATOM   1473  CD2 LEU R 214     112.137 102.115  84.682  1.00 73.03           C  
ATOM   1474  N   LEU R 215     115.591 103.012  87.736  1.00 75.65           N  
ATOM   1475  CA  LEU R 215     116.157 102.090  88.715  1.00 75.65           C  
ATOM   1476  C   LEU R 215     116.449 102.750  90.058  1.00 75.65           C  
ATOM   1477  O   LEU R 215     115.756 102.457  91.039  1.00 75.65           O  
ATOM   1478  CB  LEU R 215     117.439 101.467  88.171  1.00 75.65           C  
ATOM   1479  CG  LEU R 215     117.315 100.491  87.015  1.00 75.65           C  
ATOM   1480  CD1 LEU R 215     118.686  99.995  86.629  1.00 75.65           C  
ATOM   1481  CD2 LEU R 215     116.420  99.352  87.395  1.00 75.65           C  
ATOM   1482  N   ILE R 216     117.276 103.802  90.088  1.00 75.21           N  
ATOM   1483  CA  ILE R 216     117.756 104.238  91.397  1.00 75.21           C  
ATOM   1484  C   ILE R 216     116.925 105.365  91.986  1.00 75.21           C  
ATOM   1485  O   ILE R 216     117.319 105.945  92.996  1.00 75.21           O  
ATOM   1486  CB  ILE R 216     119.223 104.669  91.396  1.00 75.21           C  
ATOM   1487  CG1 ILE R 216     119.428 105.852  90.483  1.00 75.21           C  
ATOM   1488  CG2 ILE R 216     120.095 103.536  90.931  1.00 75.21           C  
ATOM   1489  CD1 ILE R 216     120.768 106.429  90.636  1.00 75.21           C  
ATOM   1490  N   LEU R 217     115.784 105.678  91.405  1.00 73.72           N  
ATOM   1491  CA  LEU R 217     114.902 106.654  92.000  1.00 73.72           C  
ATOM   1492  C   LEU R 217     113.517 106.096  92.176  1.00 73.72           C  
ATOM   1493  O   LEU R 217     112.707 106.719  92.866  1.00 73.72           O  
ATOM   1494  CB  LEU R 217     114.834 107.958  91.194  1.00 73.72           C  
ATOM   1495  CG  LEU R 217     115.837 109.097  91.386  1.00 73.72           C  
ATOM   1496  CD1 LEU R 217     117.233 108.751  90.982  1.00 73.72           C  
ATOM   1497  CD2 LEU R 217     115.358 110.306  90.610  1.00 73.72           C  
ATOM   1498  N   PHE R 218     113.212 104.974  91.582  1.00 74.85           N  
ATOM   1499  CA  PHE R 218     111.908 104.416  91.832  1.00 74.85           C  
ATOM   1500  C   PHE R 218     111.965 102.950  92.221  1.00 74.85           C  
ATOM   1501  O   PHE R 218     111.199 102.534  93.090  1.00 74.85           O  
ATOM   1502  CB  PHE R 218     111.030 104.611  90.622  1.00 74.85           C  
ATOM   1503  CG  PHE R 218     109.648 104.145  90.830  1.00 74.85           C  
ATOM   1504  CD1 PHE R 218     108.779 104.895  91.585  1.00 74.85           C  
ATOM   1505  CD2 PHE R 218     109.203 102.973  90.254  1.00 74.85           C  
ATOM   1506  CE1 PHE R 218     107.502 104.477  91.788  1.00 74.85           C  
ATOM   1507  CE2 PHE R 218     107.925 102.553  90.450  1.00 74.85           C  
ATOM   1508  CZ  PHE R 218     107.073 103.308  91.220  1.00 74.85           C  
ATOM   1509  N   LEU R 219     112.842 102.151  91.612  1.00 76.23           N  
ATOM   1510  CA  LEU R 219     112.740 100.719  91.846  1.00 76.23           C  
ATOM   1511  C   LEU R 219     113.558 100.307  93.058  1.00 76.23           C  
ATOM   1512  O   LEU R 219     112.999  99.772  94.014  1.00 76.23           O  
ATOM   1513  CB  LEU R 219     113.159  99.933  90.601  1.00 76.23           C  
ATOM   1514  CG  LEU R 219     112.229 100.151  89.413  1.00 76.23           C  
ATOM   1515  CD1 LEU R 219     112.762  99.470  88.176  1.00 76.23           C  
ATOM   1516  CD2 LEU R 219     110.836  99.655  89.746  1.00 76.23           C  
ATOM   1517  N   ILE R 220     114.869 100.556  93.029  1.00 76.92           N  
ATOM   1518  CA  ILE R 220     115.721 100.232  94.179  1.00 76.92           C  
ATOM   1519  C   ILE R 220     115.298 100.947  95.463  1.00 76.92           C  
ATOM   1520  O   ILE R 220     115.187 100.274  96.501  1.00 76.92           O  
ATOM   1521  CB  ILE R 220     117.204 100.426  93.816  1.00 76.92           C  
ATOM   1522  CG1 ILE R 220     117.624  99.426  92.748  1.00 76.92           C  
ATOM   1523  CG2 ILE R 220     118.082 100.265  95.027  1.00 76.92           C  
ATOM   1524  CD1 ILE R 220     118.974  99.720  92.161  1.00 76.92           C  
ATOM   1525  N   PRO R 221     115.050 102.279  95.482  1.00 76.69           N  
ATOM   1526  CA  PRO R 221     114.431 102.860  96.689  1.00 76.69           C  
ATOM   1527  C   PRO R 221     113.080 102.280  97.069  1.00 76.69           C  
ATOM   1528  O   PRO R 221     112.830 102.067  98.261  1.00 76.69           O  
ATOM   1529  CB  PRO R 221     114.303 104.338  96.317  1.00 76.69           C  
ATOM   1530  CG  PRO R 221     115.355 104.571  95.386  1.00 76.69           C  
ATOM   1531  CD  PRO R 221     115.377 103.370  94.539  1.00 76.69           C  
ATOM   1532  N   GLY R 222     112.220 101.994  96.094  1.00 76.13           N  
ATOM   1533  CA  GLY R 222     110.926 101.410  96.403  1.00 76.13           C  
ATOM   1534  C   GLY R 222     111.036 100.012  96.981  1.00 76.13           C  
ATOM   1535  O   GLY R 222     110.344  99.676  97.943  1.00 76.13           O  
ATOM   1536  N   ILE R 223     111.919  99.189  96.411  1.00 76.09           N  
ATOM   1537  CA  ILE R 223     112.130  97.834  96.910  1.00 76.09           C  
ATOM   1538  C   ILE R 223     112.730  97.854  98.312  1.00 76.09           C  
ATOM   1539  O   ILE R 223     112.279  97.115  99.194  1.00 76.09           O  
ATOM   1540  CB  ILE R 223     113.003  97.040  95.920  1.00 76.09           C  
ATOM   1541  CG1 ILE R 223     112.211  96.712  94.653  1.00 76.09           C  
ATOM   1542  CG2 ILE R 223     113.554  95.776  96.536  1.00 76.09           C  
ATOM   1543  CD1 ILE R 223     110.901  96.026  94.899  1.00 76.09           C  
ATOM   1544  N   VAL R 224     113.727  98.718  98.548  1.00 74.09           N  
ATOM   1545  CA  VAL R 224     114.373  98.788  99.859  1.00 74.09           C  
ATOM   1546  C   VAL R 224     113.389  99.259 100.924  1.00 74.09           C  
ATOM   1547  O   VAL R 224     113.300  98.672 102.011  1.00 74.09           O  
ATOM   1548  CB  VAL R 224     115.617  99.694  99.787  1.00 74.09           C  
ATOM   1549  CG1 VAL R 224     116.077 100.109 101.167  1.00 74.09           C  
ATOM   1550  CG2 VAL R 224     116.737  98.986  99.081  1.00 74.09           C  
ATOM   1551  N   MET R 225     112.622 100.303 100.616  1.00 76.93           N  
ATOM   1552  CA  MET R 225     111.624 100.823 101.541  1.00 76.93           C  
ATOM   1553  C   MET R 225     110.531  99.804 101.827  1.00 76.93           C  
ATOM   1554  O   MET R 225     110.115  99.644 102.982  1.00 76.93           O  
ATOM   1555  CB  MET R 225     111.063 102.139 101.017  1.00 76.93           C  
ATOM   1556  CG  MET R 225     110.117 102.811 101.971  1.00 76.93           C  
ATOM   1557  SD  MET R 225     110.029 104.583 101.689  1.00 76.93           S  
ATOM   1558  CE  MET R 225     109.622 104.611  99.971  1.00 76.93           C  
ATOM   1559  N   MET R 226     110.075  99.085 100.797  1.00 77.50           N  
ATOM   1560  CA  MET R 226     109.040  98.077 100.993  1.00 77.50           C  
ATOM   1561  C   MET R 226     109.551  96.912 101.828  1.00 77.50           C  
ATOM   1562  O   MET R 226     108.824  96.408 102.684  1.00 77.50           O  
ATOM   1563  CB  MET R 226     108.543  97.584  99.638  1.00 77.50           C  
ATOM   1564  CG  MET R 226     107.424  96.580  99.712  1.00 77.50           C  
ATOM   1565  SD  MET R 226     106.797  96.110  98.092  1.00 77.50           S  
ATOM   1566  CE  MET R 226     105.776  97.519  97.695  1.00 77.50           C  
ATOM   1567  N   VAL R 227     110.802  96.497 101.623  1.00 75.76           N  
ATOM   1568  CA  VAL R 227     111.366  95.402 102.409  1.00 75.76           C  
ATOM   1569  C   VAL R 227     111.538  95.817 103.868  1.00 75.76           C  
ATOM   1570  O   VAL R 227     111.177  95.064 104.778  1.00 75.76           O  
ATOM   1571  CB  VAL R 227     112.684  94.917 101.780  1.00 75.76           C  
ATOM   1572  CG1 VAL R 227     113.496  94.088 102.755  1.00 75.76           C  
ATOM   1573  CG2 VAL R 227     112.391  94.099 100.554  1.00 75.76           C  
ATOM   1574  N   ALA R 228     112.057  97.028 104.114  1.00 76.29           N  
ATOM   1575  CA  ALA R 228     112.274  97.492 105.485  1.00 76.29           C  
ATOM   1576  C   ALA R 228     110.958  97.652 106.233  1.00 76.29           C  
ATOM   1577  O   ALA R 228     110.825  97.200 107.375  1.00 76.29           O  
ATOM   1578  CB  ALA R 228     113.056  98.801 105.489  1.00 76.29           C  
ATOM   1579  N   TYR R 229     109.965  98.271 105.601  1.00 76.76           N  
ATOM   1580  CA  TYR R 229     108.691  98.438 106.283  1.00 76.76           C  
ATOM   1581  C   TYR R 229     107.933  97.121 106.392  1.00 76.76           C  
ATOM   1582  O   TYR R 229     107.173  96.933 107.345  1.00 76.76           O  
ATOM   1583  CB  TYR R 229     107.854  99.506 105.593  1.00 76.76           C  
ATOM   1584  CG  TYR R 229     108.307 100.906 105.929  1.00 76.76           C  
ATOM   1585  CD1 TYR R 229     109.097 101.145 107.042  1.00 76.76           C  
ATOM   1586  CD2 TYR R 229     107.941 101.987 105.145  1.00 76.76           C  
ATOM   1587  CE1 TYR R 229     109.511 102.407 107.363  1.00 76.76           C  
ATOM   1588  CE2 TYR R 229     108.355 103.260 105.460  1.00 76.76           C  
ATOM   1589  CZ  TYR R 229     109.137 103.462 106.570  1.00 76.76           C  
ATOM   1590  OH  TYR R 229     109.555 104.724 106.893  1.00 76.76           O  
ATOM   1591  N   GLY R 230     108.139  96.191 105.458  1.00 76.30           N  
ATOM   1592  CA  GLY R 230     107.560  94.870 105.609  1.00 76.30           C  
ATOM   1593  C   GLY R 230     108.173  94.083 106.749  1.00 76.30           C  
ATOM   1594  O   GLY R 230     107.472  93.366 107.458  1.00 76.30           O  
ATOM   1595  N   LEU R 231     109.487  94.199 106.932  1.00 76.65           N  
ATOM   1596  CA  LEU R 231     110.152  93.562 108.062  1.00 76.65           C  
ATOM   1597  C   LEU R 231     109.695  94.154 109.388  1.00 76.65           C  
ATOM   1598  O   LEU R 231     109.516  93.422 110.370  1.00 76.65           O  
ATOM   1599  CB  LEU R 231     111.662  93.660 107.918  1.00 76.65           C  
ATOM   1600  CG  LEU R 231     112.244  92.707 106.883  1.00 76.65           C  
ATOM   1601  CD1 LEU R 231     113.737  92.886 106.784  1.00 76.65           C  
ATOM   1602  CD2 LEU R 231     111.913  91.282 107.250  1.00 76.65           C  
ATOM   1603  N   ILE R 232     109.506  95.478 109.435  1.00 77.53           N  
ATOM   1604  CA  ILE R 232     108.965  96.100 110.638  1.00 77.53           C  
ATOM   1605  C   ILE R 232     107.539  95.629 110.886  1.00 77.53           C  
ATOM   1606  O   ILE R 232     107.166  95.332 112.026  1.00 77.53           O  
ATOM   1607  CB  ILE R 232     109.014  97.633 110.524  1.00 77.53           C  
ATOM   1608  CG1 ILE R 232     110.432  98.163 110.488  1.00 77.53           C  
ATOM   1609  CG2 ILE R 232     108.364  98.288 111.717  1.00 77.53           C  
ATOM   1610  CD1 ILE R 232     110.434  99.620 110.110  1.00 77.53           C  
ATOM   1611  N   SER R 233     106.733  95.512 109.831  1.00 78.57           N  
ATOM   1612  CA  SER R 233     105.349  95.087 110.007  1.00 78.57           C  
ATOM   1613  C   SER R 233     105.268  93.634 110.446  1.00 78.57           C  
ATOM   1614  O   SER R 233     104.405  93.274 111.244  1.00 78.57           O  
ATOM   1615  CB  SER R 233     104.561  95.307 108.725  1.00 78.57           C  
ATOM   1616  OG  SER R 233     105.087  94.509 107.692  1.00 78.57           O  
ATOM   1617  N   LEU R 234     106.151  92.789 109.921  1.00 80.96           N  
ATOM   1618  CA  LEU R 234     106.236  91.398 110.351  1.00 80.96           C  
ATOM   1619  C   LEU R 234     106.623  91.300 111.823  1.00 80.96           C  
ATOM   1620  O   LEU R 234     105.995  90.562 112.592  1.00 80.96           O  
ATOM   1621  CB  LEU R 234     107.231  90.660 109.455  1.00 80.96           C  
ATOM   1622  CG  LEU R 234     107.435  89.149 109.486  1.00 80.96           C  
ATOM   1623  CD1 LEU R 234     107.769  88.704 108.098  1.00 80.96           C  
ATOM   1624  CD2 LEU R 234     108.573  88.760 110.404  1.00 80.96           C  
ATOM   1625  N   GLU R 235     107.656  92.052 112.228  1.00 83.22           N  
ATOM   1626  CA  GLU R 235     108.099  92.071 113.620  1.00 83.22           C  
ATOM   1627  C   GLU R 235     107.013  92.573 114.564  1.00 83.22           C  
ATOM   1628  O   GLU R 235     106.825  92.015 115.648  1.00 83.22           O  
ATOM   1629  CB  GLU R 235     109.341  92.949 113.740  1.00 83.22           C  
ATOM   1630  CG  GLU R 235     109.908  93.079 115.130  1.00 83.22           C  
ATOM   1631  CD  GLU R 235     110.815  91.939 115.506  1.00 83.22           C  
ATOM   1632  OE1 GLU R 235     111.166  91.141 114.615  1.00 83.22           O  
ATOM   1633  OE2 GLU R 235     111.193  91.848 116.691  1.00 83.22           O  
ATOM   1634  N   LEU R 236     106.275  93.605 114.168  1.00 84.18           N  
ATOM   1635  CA  LEU R 236     105.201  94.103 115.017  1.00 84.18           C  
ATOM   1636  C   LEU R 236     103.981  93.201 114.987  1.00 84.18           C  
ATOM   1637  O   LEU R 236     103.197  93.200 115.937  1.00 84.18           O  
ATOM   1638  CB  LEU R 236     104.797  95.511 114.594  1.00 84.18           C  
ATOM   1639  CG  LEU R 236     105.837  96.612 114.766  1.00 84.18           C  
ATOM   1640  CD1 LEU R 236     105.325  97.902 114.170  1.00 84.18           C  
ATOM   1641  CD2 LEU R 236     106.187  96.796 116.225  1.00 84.18           C  
ATOM   1642  N   TYR R 237     103.786  92.466 113.894  1.00 88.91           N  
ATOM   1643  CA  TYR R 237     102.662  91.549 113.783  1.00 88.91           C  
ATOM   1644  C   TYR R 237     102.885  90.289 114.604  1.00 88.91           C  
ATOM   1645  O   TYR R 237     101.915  89.674 115.053  1.00 88.91           O  
ATOM   1646  CB  TYR R 237     102.400  91.222 112.314  1.00 88.91           C  
ATOM   1647  CG  TYR R 237     101.287  90.230 112.098  1.00 88.91           C  
ATOM   1648  CD1 TYR R 237      99.962  90.612 112.200  1.00 88.91           C  
ATOM   1649  CD2 TYR R 237     101.567  88.910 111.780  1.00 88.91           C  
ATOM   1650  CE1 TYR R 237      98.946  89.701 112.005  1.00 88.91           C  
ATOM   1651  CE2 TYR R 237     100.561  87.997 111.583  1.00 88.91           C  
ATOM   1652  CZ  TYR R 237      99.254  88.395 111.694  1.00 88.91           C  
ATOM   1653  OH  TYR R 237      98.255  87.474 111.494  1.00 88.91           O  
ATOM   1654  N   GLN R 238     104.144  89.895 114.818  1.00 90.83           N  
ATOM   1655  CA  GLN R 238     104.403  88.774 115.716  1.00 90.83           C  
ATOM   1656  C   GLN R 238     104.033  89.118 117.152  1.00 90.83           C  
ATOM   1657  O   GLN R 238     103.607  88.239 117.907  1.00 90.83           O  
ATOM   1658  CB  GLN R 238     105.871  88.366 115.651  1.00 90.83           C  
ATOM   1659  CG  GLN R 238     106.311  87.814 114.315  1.00 90.83           C  
ATOM   1660  CD  GLN R 238     105.635  86.518 113.962  1.00 90.83           C  
ATOM   1661  OE1 GLN R 238     104.682  86.498 113.185  1.00 90.83           O  
ATOM   1662  NE2 GLN R 238     106.124  85.421 114.528  1.00 90.83           N  
ATOM   1663  N   GLY R 239     104.195  90.380 117.544  1.00 92.49           N  
ATOM   1664  CA  GLY R 239     103.812  90.792 118.883  1.00 92.49           C  
ATOM   1665  C   GLY R 239     102.307  90.779 119.072  1.00 92.49           C  
ATOM   1666  O   GLY R 239     101.800  90.309 120.092  1.00 92.49           O  
ATOM   1667  N   ILE R 240     101.580  91.350 118.109  1.00 92.26           N  
ATOM   1668  CA  ILE R 240     100.121  91.396 118.152  1.00 92.26           C  
ATOM   1669  C   ILE R 240      99.527  89.991 118.103  1.00 92.26           C  
ATOM   1670  O   ILE R 240      98.565  89.687 118.821  1.00 92.26           O  
ATOM   1671  CB  ILE R 240      99.600  92.283 117.006  1.00 92.26           C  
ATOM   1672  CG1 ILE R 240     100.027  93.729 117.243  1.00 92.26           C  
ATOM   1673  CG2 ILE R 240      98.098  92.190 116.858  1.00 92.26           C  
ATOM   1674  CD1 ILE R 240      99.473  94.713 116.246  1.00 92.26           C  
ATOM   1675  N   LYS R 241     100.094  89.112 117.266  1.00 95.88           N  
ATOM   1676  CA  LYS R 241      99.597  87.740 117.156  1.00 95.88           C  
ATOM   1677  C   LYS R 241      99.790  86.981 118.459  1.00 95.88           C  
ATOM   1678  O   LYS R 241      98.930  86.181 118.848  1.00 95.88           O  
ATOM   1679  CB  LYS R 241     100.292  87.006 116.011  1.00 95.88           C  
ATOM   1680  N   PHE R 242     100.958  87.158 119.091  1.00 98.88           N  
ATOM   1681  CA  PHE R 242     101.274  86.524 120.369  1.00 98.88           C  
ATOM   1682  C   PHE R 242     100.230  86.835 121.439  1.00 98.88           C  
ATOM   1683  O   PHE R 242      99.869  85.966 122.241  1.00 98.88           O  
ATOM   1684  CB  PHE R 242     102.662  86.964 120.827  1.00 98.88           C  
ATOM   1685  CG  PHE R 242     102.971  86.612 122.247  1.00 98.88           C  
ATOM   1686  CD1 PHE R 242     103.217  85.299 122.610  1.00 98.88           C  
ATOM   1687  CD2 PHE R 242     103.034  87.599 123.220  1.00 98.88           C  
ATOM   1688  CE1 PHE R 242     103.507  84.971 123.921  1.00 98.88           C  
ATOM   1689  CE2 PHE R 242     103.323  87.279 124.532  1.00 98.88           C  
ATOM   1690  CZ  PHE R 242     103.560  85.962 124.883  1.00 98.88           C  
ATOM   1691  N   GLU R 243      99.734  88.069 121.462  1.00 96.43           N  
ATOM   1692  CA  GLU R 243      98.730  88.484 122.430  1.00 96.43           C  
ATOM   1693  C   GLU R 243      97.387  88.738 121.757  1.00 96.43           C  
ATOM   1694  O   GLU R 243      97.030  88.069 120.790  1.00 96.43           O  
ATOM   1695  CB  GLU R 243      99.191  89.740 123.169  1.00 96.43           C  
ATOM   1696  N   ALA R 302      96.106  97.847 127.920  1.00 93.04           N  
ATOM   1697  CA  ALA R 302      96.331  97.073 126.704  1.00 93.04           C  
ATOM   1698  C   ALA R 302      96.112  97.926 125.458  1.00 93.04           C  
ATOM   1699  O   ALA R 302      95.543  97.470 124.466  1.00 93.04           O  
ATOM   1700  CB  ALA R 302      95.434  95.854 126.677  1.00 93.04           C  
ATOM   1701  N   ALA R 303      96.551  99.180 125.530  1.00 93.32           N  
ATOM   1702  CA  ALA R 303      96.448 100.105 124.413  1.00 93.32           C  
ATOM   1703  C   ALA R 303      97.664 100.031 123.510  1.00 93.32           C  
ATOM   1704  O   ALA R 303      97.697 100.721 122.488  1.00 93.32           O  
ATOM   1705  CB  ALA R 303      96.258 101.539 124.908  1.00 93.32           C  
ATOM   1706  N   ASN R 304      98.681  99.269 123.917  1.00 92.76           N  
ATOM   1707  CA  ASN R 304      99.890  99.100 123.119  1.00 92.76           C  
ATOM   1708  C   ASN R 304      99.570  98.424 121.791  1.00 92.76           C  
ATOM   1709  O   ASN R 304     100.193  98.726 120.767  1.00 92.76           O  
ATOM   1710  CB  ASN R 304     100.929  98.304 123.905  1.00 92.76           C  
ATOM   1711  N   LEU R 305      98.653  97.449 121.816  1.00 92.41           N  
ATOM   1712  CA  LEU R 305      98.255  96.726 120.611  1.00 92.41           C  
ATOM   1713  C   LEU R 305      97.611  97.669 119.600  1.00 92.41           C  
ATOM   1714  O   LEU R 305      97.802  97.511 118.390  1.00 92.41           O  
ATOM   1715  CB  LEU R 305      97.314  95.579 120.983  1.00 92.41           C  
ATOM   1716  CG  LEU R 305      96.875  94.538 119.950  1.00 92.41           C  
ATOM   1717  CD1 LEU R 305      96.700  93.217 120.649  1.00 92.41           C  
ATOM   1718  CD2 LEU R 305      95.569  94.901 119.259  1.00 92.41           C  
ATOM   1719  N   MET R 306      96.790  98.607 120.078  1.00 92.57           N  
ATOM   1720  CA  MET R 306      96.165  99.582 119.192  1.00 92.57           C  
ATOM   1721  C   MET R 306      97.221 100.470 118.546  1.00 92.57           C  
ATOM   1722  O   MET R 306      97.120 100.809 117.361  1.00 92.57           O  
ATOM   1723  CB  MET R 306      95.149 100.416 119.968  1.00 92.57           C  
ATOM   1724  CG  MET R 306      94.531 101.558 119.181  1.00 92.57           C  
ATOM   1725  SD  MET R 306      93.301 102.478 120.118  1.00 92.57           S  
ATOM   1726  CE  MET R 306      94.296 103.074 121.480  1.00 92.57           C  
ATOM   1727  N   ALA R 307      98.220 100.881 119.329  1.00 89.23           N  
ATOM   1728  CA  ALA R 307      99.303 101.718 118.829  1.00 89.23           C  
ATOM   1729  C   ALA R 307     100.100 101.021 117.738  1.00 89.23           C  
ATOM   1730  O   ALA R 307     100.461 101.648 116.732  1.00 89.23           O  
ATOM   1731  CB  ALA R 307     100.227 102.119 119.973  1.00 89.23           C  
ATOM   1732  N   LYS R 308     100.385  99.725 117.916  1.00 87.58           N  
ATOM   1733  CA  LYS R 308     101.147  98.997 116.907  1.00 87.58           C  
ATOM   1734  C   LYS R 308     100.368  98.850 115.613  1.00 87.58           C  
ATOM   1735  O   LYS R 308     100.971  98.854 114.533  1.00 87.58           O  
ATOM   1736  CB  LYS R 308     101.555  97.629 117.433  1.00 87.58           C  
ATOM   1737  CG  LYS R 308     102.553  97.689 118.548  1.00 87.58           C  
ATOM   1738  CD  LYS R 308     102.907  96.311 119.041  1.00 87.58           C  
ATOM   1739  CE  LYS R 308     103.933  96.391 120.143  1.00 87.58           C  
ATOM   1740  NZ  LYS R 308     104.289  95.052 120.668  1.00 87.58           N  
ATOM   1741  N   LYS R 309      99.043  98.713 115.702  1.00 87.82           N  
ATOM   1742  CA  LYS R 309      98.235  98.619 114.495  1.00 87.82           C  
ATOM   1743  C   LYS R 309      98.316  99.916 113.708  1.00 87.82           C  
ATOM   1744  O   LYS R 309      98.434  99.891 112.482  1.00 87.82           O  
ATOM   1745  CB  LYS R 309      96.787  98.279 114.829  1.00 87.82           C  
ATOM   1746  CG  LYS R 309      96.557  96.822 115.141  1.00 87.82           C  
ATOM   1747  CD  LYS R 309      95.078  96.514 115.195  1.00 87.82           C  
ATOM   1748  CE  LYS R 309      94.837  95.025 115.326  1.00 87.82           C  
ATOM   1749  NZ  LYS R 309      93.389  94.694 115.288  1.00 87.82           N  
ATOM   1750  N   ARG R 310      98.245 101.057 114.405  1.00 87.50           N  
ATOM   1751  CA  ARG R 310      98.338 102.359 113.750  1.00 87.50           C  
ATOM   1752  C   ARG R 310      99.704 102.548 113.112  1.00 87.50           C  
ATOM   1753  O   ARG R 310      99.814 103.159 112.046  1.00 87.50           O  
ATOM   1754  CB  ARG R 310      98.039 103.482 114.735  1.00 87.50           C  
ATOM   1755  CG  ARG R 310      96.610 103.482 115.194  1.00 87.50           C  
ATOM   1756  CD  ARG R 310      96.164 104.836 115.666  1.00 87.50           C  
ATOM   1757  NE  ARG R 310      94.768 104.799 116.072  1.00 87.50           N  
ATOM   1758  CZ  ARG R 310      94.032 105.875 116.309  1.00 87.50           C  
ATOM   1759  NH1 ARG R 310      94.558 107.080 116.175  1.00 87.50           N  
ATOM   1760  NH2 ARG R 310      92.767 105.747 116.681  1.00 87.50           N  
ATOM   1761  N   VAL R 311     100.758 102.045 113.760  1.00 83.23           N  
ATOM   1762  CA  VAL R 311     102.096 102.136 113.180  1.00 83.23           C  
ATOM   1763  C   VAL R 311     102.180 101.300 111.899  1.00 83.23           C  
ATOM   1764  O   VAL R 311     102.733 101.753 110.886  1.00 83.23           O  
ATOM   1765  CB  VAL R 311     103.158 101.728 114.214  1.00 83.23           C  
ATOM   1766  CG1 VAL R 311     104.517 101.600 113.576  1.00 83.23           C  
ATOM   1767  CG2 VAL R 311     103.225 102.755 115.299  1.00 83.23           C  
ATOM   1768  N   ILE R 312     101.610 100.085 111.915  1.00 83.05           N  
ATOM   1769  CA  ILE R 312     101.600  99.233 110.721  1.00 83.05           C  
ATOM   1770  C   ILE R 312     100.799  99.888 109.597  1.00 83.05           C  
ATOM   1771  O   ILE R 312     101.227  99.894 108.431  1.00 83.05           O  
ATOM   1772  CB  ILE R 312     101.059  97.831 111.067  1.00 83.05           C  
ATOM   1773  CG1 ILE R 312     102.057  97.071 111.934  1.00 83.05           C  
ATOM   1774  CG2 ILE R 312     100.775  97.022 109.820  1.00 83.05           C  
ATOM   1775  CD1 ILE R 312     101.563  95.712 112.369  1.00 83.05           C  
ATOM   1776  N   ARG R 313      99.655 100.490 109.941  1.00 82.34           N  
ATOM   1777  CA  ARG R 313      98.824 101.183 108.963  1.00 82.34           C  
ATOM   1778  C   ARG R 313      99.568 102.353 108.355  1.00 82.34           C  
ATOM   1779  O   ARG R 313      99.490 102.585 107.144  1.00 82.34           O  
ATOM   1780  CB  ARG R 313      97.531 101.658 109.612  1.00 82.34           C  
ATOM   1781  CG  ARG R 313      96.578 100.552 109.957  1.00 82.34           C  
ATOM   1782  CD  ARG R 313      95.458 101.039 110.852  1.00 82.34           C  
ATOM   1783  NE  ARG R 313      94.795 102.226 110.338  1.00 82.34           N  
ATOM   1784  CZ  ARG R 313      93.760 102.807 110.929  1.00 82.34           C  
ATOM   1785  NH1 ARG R 313      93.272 102.304 112.052  1.00 82.34           N  
ATOM   1786  NH2 ARG R 313      93.212 103.891 110.399  1.00 82.34           N  
ATOM   1787  N   MET R 314     100.306 103.087 109.182  1.00 83.71           N  
ATOM   1788  CA  MET R 314     101.080 104.218 108.703  1.00 83.71           C  
ATOM   1789  C   MET R 314     102.184 103.776 107.756  1.00 83.71           C  
ATOM   1790  O   MET R 314     102.424 104.435 106.743  1.00 83.71           O  
ATOM   1791  CB  MET R 314     101.641 104.998 109.889  1.00 83.71           C  
ATOM   1792  CG  MET R 314     102.223 106.349 109.530  1.00 83.71           C  
ATOM   1793  SD  MET R 314     101.058 107.376 108.604  1.00 83.71           S  
ATOM   1794  CE  MET R 314      99.682 107.498 109.738  1.00 83.71           C  
ATOM   1795  N   LEU R 315     102.853 102.662 108.052  1.00 79.07           N  
ATOM   1796  CA  LEU R 315     103.902 102.174 107.154  1.00 79.07           C  
ATOM   1797  C   LEU R 315     103.345 101.717 105.805  1.00 79.07           C  
ATOM   1798  O   LEU R 315     103.946 101.988 104.750  1.00 79.07           O  
ATOM   1799  CB  LEU R 315     104.669 101.043 107.826  1.00 79.07           C  
ATOM   1800  CG  LEU R 315     105.419 101.472 109.082  1.00 79.07           C  
ATOM   1801  CD1 LEU R 315     106.291 100.365 109.544  1.00 79.07           C  
ATOM   1802  CD2 LEU R 315     106.243 102.717 108.839  1.00 79.07           C  
ATOM   1803  N   ILE R 316     102.191 101.047 105.824  1.00 76.09           N  
ATOM   1804  CA  ILE R 316     101.534 100.633 104.586  1.00 76.09           C  
ATOM   1805  C   ILE R 316     101.123 101.848 103.760  1.00 76.09           C  
ATOM   1806  O   ILE R 316     101.340 101.888 102.542  1.00 76.09           O  
ATOM   1807  CB  ILE R 316     100.328  99.737 104.913  1.00 76.09           C  
ATOM   1808  CG1 ILE R 316     100.798  98.422 105.516  1.00 76.09           C  
ATOM   1809  CG2 ILE R 316      99.491  99.469 103.684  1.00 76.09           C  
ATOM   1810  CD1 ILE R 316      99.670  97.540 105.958  1.00 76.09           C  
ATOM   1811  N   VAL R 317     100.569 102.873 104.420  1.00 76.41           N  
ATOM   1812  CA  VAL R 317     100.159 104.102 103.740  1.00 76.41           C  
ATOM   1813  C   VAL R 317     101.365 104.836 103.156  1.00 76.41           C  
ATOM   1814  O   VAL R 317     101.288 105.382 102.050  1.00 76.41           O  
ATOM   1815  CB  VAL R 317      99.333 104.981 104.701  1.00 76.41           C  
ATOM   1816  CG1 VAL R 317      99.190 106.401 104.204  1.00 76.41           C  
ATOM   1817  CG2 VAL R 317      97.964 104.389 104.867  1.00 76.41           C  
ATOM   1818  N   ILE R 318     102.505 104.818 103.858  1.00 75.76           N  
ATOM   1819  CA  ILE R 318     103.720 105.457 103.349  1.00 75.76           C  
ATOM   1820  C   ILE R 318     104.178 104.793 102.058  1.00 75.76           C  
ATOM   1821  O   ILE R 318     104.452 105.474 101.059  1.00 75.76           O  
ATOM   1822  CB  ILE R 318     104.834 105.421 104.409  1.00 75.76           C  
ATOM   1823  CG1 ILE R 318     104.597 106.468 105.483  1.00 75.76           C  
ATOM   1824  CG2 ILE R 318     106.193 105.661 103.788  1.00 75.76           C  
ATOM   1825  CD1 ILE R 318     105.594 106.400 106.602  1.00 75.76           C  
ATOM   1826  N   VAL R 319     104.226 103.454 102.048  1.00 75.41           N  
ATOM   1827  CA  VAL R 319     104.669 102.733 100.851  1.00 75.41           C  
ATOM   1828  C   VAL R 319     103.694 102.937  99.690  1.00 75.41           C  
ATOM   1829  O   VAL R 319     104.109 103.203  98.550  1.00 75.41           O  
ATOM   1830  CB  VAL R 319     104.878 101.244 101.180  1.00 75.41           C  
ATOM   1831  CG1 VAL R 319     105.217 100.460  99.939  1.00 75.41           C  
ATOM   1832  CG2 VAL R 319     105.991 101.089 102.184  1.00 75.41           C  
ATOM   1833  N   VAL R 320     102.391 102.870  99.974  1.00 76.03           N  
ATOM   1834  CA  VAL R 320     101.368 103.022  98.943  1.00 76.03           C  
ATOM   1835  C   VAL R 320     101.404 104.420  98.345  1.00 76.03           C  
ATOM   1836  O   VAL R 320     101.321 104.583  97.125  1.00 76.03           O  
ATOM   1837  CB  VAL R 320      99.983 102.669  99.517  1.00 76.03           C  
ATOM   1838  CG1 VAL R 320      98.863 103.169  98.632  1.00 76.03           C  
ATOM   1839  CG2 VAL R 320      99.865 101.168  99.673  1.00 76.03           C  
ATOM   1840  N   LEU R 321     101.559 105.446  99.181  1.00 77.55           N  
ATOM   1841  CA  LEU R 321     101.617 106.812  98.678  1.00 77.55           C  
ATOM   1842  C   LEU R 321     102.897 107.076  97.904  1.00 77.55           C  
ATOM   1843  O   LEU R 321     102.868 107.853  96.950  1.00 77.55           O  
ATOM   1844  CB  LEU R 321     101.430 107.810  99.813  1.00 77.55           C  
ATOM   1845  CG  LEU R 321      99.963 107.870 100.236  1.00 77.55           C  
ATOM   1846  CD1 LEU R 321      99.757 108.866 101.330  1.00 77.55           C  
ATOM   1847  CD2 LEU R 321      99.075 108.220  99.066  1.00 77.55           C  
ATOM   1848  N   PHE R 322     104.021 106.466  98.295  1.00 76.65           N  
ATOM   1849  CA  PHE R 322     105.240 106.627  97.507  1.00 76.65           C  
ATOM   1850  C   PHE R 322     105.083 106.028  96.115  1.00 76.65           C  
ATOM   1851  O   PHE R 322     105.459 106.656  95.112  1.00 76.65           O  
ATOM   1852  CB  PHE R 322     106.416 105.958  98.203  1.00 76.65           C  
ATOM   1853  CG  PHE R 322     107.697 105.997  97.418  1.00 76.65           C  
ATOM   1854  CD1 PHE R 322     108.468 107.139  97.394  1.00 76.65           C  
ATOM   1855  CD2 PHE R 322     108.142 104.884  96.717  1.00 76.65           C  
ATOM   1856  CE1 PHE R 322     109.651 107.173  96.691  1.00 76.65           C  
ATOM   1857  CE2 PHE R 322     109.321 104.920  96.006  1.00 76.65           C  
ATOM   1858  CZ  PHE R 322     110.075 106.063  95.996  1.00 76.65           C  
ATOM   1859  N   PHE R 323     104.442 104.860  96.028  1.00 76.82           N  
ATOM   1860  CA  PHE R 323     104.210 104.268  94.714  1.00 76.82           C  
ATOM   1861  C   PHE R 323     103.197 105.075  93.923  1.00 76.82           C  
ATOM   1862  O   PHE R 323     103.379 105.282  92.724  1.00 76.82           O  
ATOM   1863  CB  PHE R 323     103.770 102.815  94.850  1.00 76.82           C  
ATOM   1864  CG  PHE R 323     104.913 101.852  94.842  1.00 76.82           C  
ATOM   1865  CD1 PHE R 323     105.578 101.549  96.013  1.00 76.82           C  
ATOM   1866  CD2 PHE R 323     105.347 101.277  93.665  1.00 76.82           C  
ATOM   1867  CE1 PHE R 323     106.641 100.675  96.016  1.00 76.82           C  
ATOM   1868  CE2 PHE R 323     106.413 100.399  93.663  1.00 76.82           C  
ATOM   1869  CZ  PHE R 323     107.059 100.100  94.840  1.00 76.82           C  
ATOM   1870  N   LEU R 324     102.151 105.571  94.583  1.00 77.47           N  
ATOM   1871  CA  LEU R 324     101.103 106.298  93.885  1.00 77.47           C  
ATOM   1872  C   LEU R 324     101.620 107.633  93.372  1.00 77.47           C  
ATOM   1873  O   LEU R 324     101.230 108.081  92.290  1.00 77.47           O  
ATOM   1874  CB  LEU R 324      99.921 106.504  94.822  1.00 77.47           C  
ATOM   1875  CG  LEU R 324      98.686 107.177  94.249  1.00 77.47           C  
ATOM   1876  CD1 LEU R 324      98.105 106.296  93.170  1.00 77.47           C  
ATOM   1877  CD2 LEU R 324      97.671 107.443  95.334  1.00 77.47           C  
ATOM   1878  N   CYS R 325     102.499 108.286  94.136  1.00 78.89           N  
ATOM   1879  CA  CYS R 325     103.019 109.575  93.716  1.00 78.89           C  
ATOM   1880  C   CYS R 325     104.075 109.431  92.635  1.00 78.89           C  
ATOM   1881  O   CYS R 325     104.157 110.285  91.753  1.00 78.89           O  
ATOM   1882  CB  CYS R 325     103.581 110.349  94.910  1.00 78.89           C  
ATOM   1883  SG  CYS R 325     102.334 110.947  96.077  1.00 78.89           S  
ATOM   1884  N   TRP R 326     104.877 108.367  92.656  1.00 77.58           N  
ATOM   1885  CA  TRP R 326     106.031 108.326  91.773  1.00 77.58           C  
ATOM   1886  C   TRP R 326     105.945 107.306  90.647  1.00 77.58           C  
ATOM   1887  O   TRP R 326     106.810 107.322  89.771  1.00 77.58           O  
ATOM   1888  CB  TRP R 326     107.307 108.110  92.586  1.00 77.58           C  
ATOM   1889  CG  TRP R 326     107.517 109.222  93.521  1.00 77.58           C  
ATOM   1890  CD1 TRP R 326     107.234 109.244  94.844  1.00 77.58           C  
ATOM   1891  CD2 TRP R 326     108.060 110.499  93.204  1.00 77.58           C  
ATOM   1892  NE1 TRP R 326     107.560 110.459  95.378  1.00 77.58           N  
ATOM   1893  CE2 TRP R 326     108.074 111.250  94.388  1.00 77.58           C  
ATOM   1894  CE3 TRP R 326     108.536 111.084  92.029  1.00 77.58           C  
ATOM   1895  CZ2 TRP R 326     108.546 112.552  94.437  1.00 77.58           C  
ATOM   1896  CZ3 TRP R 326     109.007 112.372  92.077  1.00 77.58           C  
ATOM   1897  CH2 TRP R 326     109.005 113.097  93.272  1.00 77.58           C  
ATOM   1898  N   MET R 327     104.946 106.428  90.636  1.00 80.23           N  
ATOM   1899  CA  MET R 327     104.752 105.537  89.494  1.00 80.23           C  
ATOM   1900  C   MET R 327     104.400 106.258  88.192  1.00 80.23           C  
ATOM   1901  O   MET R 327     105.036 105.939  87.170  1.00 80.23           O  
ATOM   1902  CB  MET R 327     103.688 104.483  89.833  1.00 80.23           C  
ATOM   1903  CG  MET R 327     103.441 103.460  88.735  1.00 80.23           C  
ATOM   1904  SD  MET R 327     104.765 102.316  88.334  1.00 80.23           S  
ATOM   1905  CE  MET R 327     104.643 101.205  89.730  1.00 80.23           C  
ATOM   1906  N   PRO R 328     103.424 107.195  88.128  1.00 75.64           N  
ATOM   1907  CA  PRO R 328     103.066 107.738  86.807  1.00 75.64           C  
ATOM   1908  C   PRO R 328     104.144 108.560  86.128  1.00 75.64           C  
ATOM   1909  O   PRO R 328     104.308 108.424  84.914  1.00 75.64           O  
ATOM   1910  CB  PRO R 328     101.819 108.581  87.101  1.00 75.64           C  
ATOM   1911  CG  PRO R 328     101.302 108.075  88.341  1.00 75.64           C  
ATOM   1912  CD  PRO R 328     102.484 107.742  89.130  1.00 75.64           C  
ATOM   1913  N   ILE R 329     104.905 109.376  86.854  1.00 74.44           N  
ATOM   1914  CA  ILE R 329     105.887 110.204  86.164  1.00 74.44           C  
ATOM   1915  C   ILE R 329     107.099 109.395  85.715  1.00 74.44           C  
ATOM   1916  O   ILE R 329     107.635 109.633  84.629  1.00 74.44           O  
ATOM   1917  CB  ILE R 329     106.267 111.446  86.999  1.00 74.44           C  
ATOM   1918  CG1 ILE R 329     107.099 112.396  86.138  1.00 74.44           C  
ATOM   1919  CG2 ILE R 329     106.975 111.092  88.300  1.00 74.44           C  
ATOM   1920  CD1 ILE R 329     106.324 112.966  84.993  1.00 74.44           C  
ATOM   1921  N   PHE R 330     107.528 108.402  86.491  1.00 74.24           N  
ATOM   1922  CA  PHE R 330     108.643 107.578  86.035  1.00 74.24           C  
ATOM   1923  C   PHE R 330     108.221 106.685  84.879  1.00 74.24           C  
ATOM   1924  O   PHE R 330     109.003 106.455  83.949  1.00 74.24           O  
ATOM   1925  CB  PHE R 330     109.220 106.774  87.188  1.00 74.24           C  
ATOM   1926  CG  PHE R 330     110.169 107.558  88.020  1.00 74.24           C  
ATOM   1927  CD1 PHE R 330     111.504 107.619  87.688  1.00 74.24           C  
ATOM   1928  CD2 PHE R 330     109.722 108.259  89.117  1.00 74.24           C  
ATOM   1929  CE1 PHE R 330     112.372 108.356  88.445  1.00 74.24           C  
ATOM   1930  CE2 PHE R 330     110.582 108.989  89.879  1.00 74.24           C  
ATOM   1931  CZ  PHE R 330     111.904 109.042  89.543  1.00 74.24           C  
ATOM   1932  N   SER R 331     106.975 106.208  84.909  1.00 75.97           N  
ATOM   1933  CA  SER R 331     106.430 105.465  83.779  1.00 75.97           C  
ATOM   1934  C   SER R 331     106.336 106.327  82.523  1.00 75.97           C  
ATOM   1935  O   SER R 331     106.685 105.872  81.431  1.00 75.97           O  
ATOM   1936  CB  SER R 331     105.063 104.907  84.150  1.00 75.97           C  
ATOM   1937  OG  SER R 331     105.157 104.121  85.318  1.00 75.97           O  
ATOM   1938  N   ALA R 332     105.878 107.576  82.660  1.00 74.43           N  
ATOM   1939  CA  ALA R 332     105.776 108.480  81.517  1.00 74.43           C  
ATOM   1940  C   ALA R 332     107.142 108.837  80.953  1.00 74.43           C  
ATOM   1941  O   ALA R 332     107.305 108.916  79.733  1.00 74.43           O  
ATOM   1942  CB  ALA R 332     105.019 109.740  81.911  1.00 74.43           C  
ATOM   1943  N   ASN R 333     108.134 109.055  81.815  1.00 76.29           N  
ATOM   1944  CA  ASN R 333     109.477 109.355  81.331  1.00 76.29           C  
ATOM   1945  C   ASN R 333     110.093 108.157  80.622  1.00 76.29           C  
ATOM   1946  O   ASN R 333     110.793 108.323  79.617  1.00 76.29           O  
ATOM   1947  CB  ASN R 333     110.365 109.816  82.477  1.00 76.29           C  
ATOM   1948  CG  ASN R 333     110.044 111.213  82.926  1.00 76.29           C  
ATOM   1949  OD1 ASN R 333     109.021 111.777  82.556  1.00 76.29           O  
ATOM   1950  ND2 ASN R 333     110.913 111.780  83.744  1.00 76.29           N  
ATOM   1951  N   ALA R 334     109.860 106.945  81.138  1.00 76.41           N  
ATOM   1952  CA  ALA R 334     110.354 105.748  80.464  1.00 76.41           C  
ATOM   1953  C   ALA R 334     109.647 105.524  79.130  1.00 76.41           C  
ATOM   1954  O   ALA R 334     110.273 105.078  78.166  1.00 76.41           O  
ATOM   1955  CB  ALA R 334     110.195 104.531  81.368  1.00 76.41           C  
ATOM   1956  N   TRP R 335     108.344 105.805  79.065  1.00 76.88           N  
ATOM   1957  CA  TRP R 335     107.607 105.690  77.810  1.00 76.88           C  
ATOM   1958  C   TRP R 335     108.109 106.694  76.782  1.00 76.88           C  
ATOM   1959  O   TRP R 335     108.231 106.368  75.598  1.00 76.88           O  
ATOM   1960  CB  TRP R 335     106.118 105.890  78.067  1.00 76.88           C  
ATOM   1961  CG  TRP R 335     105.234 105.607  76.903  1.00 76.88           C  
ATOM   1962  CD1 TRP R 335     105.543 104.898  75.784  1.00 76.88           C  
ATOM   1963  CD2 TRP R 335     103.882 106.036  76.743  1.00 76.88           C  
ATOM   1964  NE1 TRP R 335     104.474 104.865  74.938  1.00 76.88           N  
ATOM   1965  CE2 TRP R 335     103.437 105.556  75.504  1.00 76.88           C  
ATOM   1966  CE3 TRP R 335     103.005 106.781  77.529  1.00 76.88           C  
ATOM   1967  CZ2 TRP R 335     102.157 105.792  75.033  1.00 76.88           C  
ATOM   1968  CZ3 TRP R 335     101.739 107.013  77.061  1.00 76.88           C  
ATOM   1969  CH2 TRP R 335     101.324 106.520  75.825  1.00 76.88           C  
ATOM   1970  N   ARG R 336     108.396 107.919  77.214  1.00 79.16           N  
ATOM   1971  CA  ARG R 336     108.924 108.923  76.302  1.00 79.16           C  
ATOM   1972  C   ARG R 336     110.351 108.597  75.888  1.00 79.16           C  
ATOM   1973  O   ARG R 336     110.777 108.975  74.794  1.00 79.16           O  
ATOM   1974  CB  ARG R 336     108.830 110.300  76.956  1.00 79.16           C  
ATOM   1975  CG  ARG R 336     109.212 111.481  76.088  1.00 79.16           C  
ATOM   1976  CD  ARG R 336     108.849 112.772  76.773  1.00 79.16           C  
ATOM   1977  NE  ARG R 336     109.441 113.934  76.136  1.00 79.16           N  
ATOM   1978  CZ  ARG R 336     110.540 114.528  76.577  1.00 79.16           C  
ATOM   1979  NH1 ARG R 336     111.144 114.070  77.660  1.00 79.16           N  
ATOM   1980  NH2 ARG R 336     111.030 115.580  75.943  1.00 79.16           N  
ATOM   1981  N   ALA R 337     111.100 107.899  76.740  1.00 78.68           N  
ATOM   1982  CA  ALA R 337     112.472 107.539  76.402  1.00 78.68           C  
ATOM   1983  C   ALA R 337     112.535 106.546  75.243  1.00 78.68           C  
ATOM   1984  O   ALA R 337     113.391 106.670  74.364  1.00 78.68           O  
ATOM   1985  CB  ALA R 337     113.180 106.978  77.629  1.00 78.68           C  
ATOM   1986  N   TYR R 338     111.639 105.564  75.213  1.00 81.06           N  
ATOM   1987  CA  TYR R 338     111.680 104.527  74.188  1.00 81.06           C  
ATOM   1988  C   TYR R 338     110.731 104.776  73.024  1.00 81.06           C  
ATOM   1989  O   TYR R 338     111.066 104.447  71.887  1.00 81.06           O  
ATOM   1990  CB  TYR R 338     111.388 103.157  74.807  1.00 81.06           C  
ATOM   1991  CG  TYR R 338     112.533 102.615  75.633  1.00 81.06           C  
ATOM   1992  CD1 TYR R 338     113.554 101.888  75.038  1.00 81.06           C  
ATOM   1993  CD2 TYR R 338     112.594 102.831  77.003  1.00 81.06           C  
ATOM   1994  CE1 TYR R 338     114.599 101.398  75.778  1.00 81.06           C  
ATOM   1995  CE2 TYR R 338     113.642 102.346  77.751  1.00 81.06           C  
ATOM   1996  CZ  TYR R 338     114.638 101.631  77.130  1.00 81.06           C  
ATOM   1997  OH  TYR R 338     115.682 101.139  77.865  1.00 81.06           O  
ATOM   1998  N   ASP R 339     109.553 105.343  73.271  1.00 83.84           N  
ATOM   1999  CA  ASP R 339     108.567 105.640  72.231  1.00 83.84           C  
ATOM   2000  C   ASP R 339     108.220 107.116  72.376  1.00 83.84           C  
ATOM   2001  O   ASP R 339     107.205 107.453  72.989  1.00 83.84           O  
ATOM   2002  CB  ASP R 339     107.340 104.754  72.383  1.00 83.84           C  
ATOM   2003  CG  ASP R 339     106.471 104.735  71.151  1.00 83.84           C  
ATOM   2004  OD1 ASP R 339     106.777 105.454  70.182  1.00 83.84           O  
ATOM   2005  OD2 ASP R 339     105.475 103.989  71.151  1.00 83.84           O  
ATOM   2006  N   THR R 340     109.031 107.981  71.760  1.00 84.36           N  
ATOM   2007  CA  THR R 340     108.916 109.416  72.001  1.00 84.36           C  
ATOM   2008  C   THR R 340     107.673 110.004  71.351  1.00 84.36           C  
ATOM   2009  O   THR R 340     106.946 110.773  71.988  1.00 84.36           O  
ATOM   2010  CB  THR R 340     110.168 110.124  71.493  1.00 84.36           C  
ATOM   2011  OG1 THR R 340     111.325 109.527  72.086  1.00 84.36           O  
ATOM   2012  CG2 THR R 340     110.138 111.581  71.852  1.00 84.36           C  
ATOM   2013  N   ALA R 341     107.400 109.633  70.101  1.00 86.55           N  
ATOM   2014  CA  ALA R 341     106.307 110.243  69.353  1.00 86.55           C  
ATOM   2015  C   ALA R 341     104.950 109.847  69.912  1.00 86.55           C  
ATOM   2016  O   ALA R 341     104.027 110.665  69.947  1.00 86.55           O  
ATOM   2017  CB  ALA R 341     106.407 109.861  67.881  1.00 86.55           C  
ATOM   2018  N   SER R 342     104.804 108.598  70.343  1.00 84.30           N  
ATOM   2019  CA  SER R 342     103.522 108.136  70.854  1.00 84.30           C  
ATOM   2020  C   SER R 342     103.240 108.647  72.258  1.00 84.30           C  
ATOM   2021  O   SER R 342     102.079 108.893  72.598  1.00 84.30           O  
ATOM   2022  CB  SER R 342     103.473 106.614  70.839  1.00 84.30           C  
ATOM   2023  OG  SER R 342     103.728 106.119  69.541  1.00 84.30           O  
ATOM   2024  N   ALA R 343     104.274 108.782  73.089  1.00 82.81           N  
ATOM   2025  CA  ALA R 343     104.069 109.237  74.459  1.00 82.81           C  
ATOM   2026  C   ALA R 343     103.690 110.708  74.505  1.00 82.81           C  
ATOM   2027  O   ALA R 343     102.786 111.099  75.249  1.00 82.81           O  
ATOM   2028  CB  ALA R 343     105.326 108.987  75.285  1.00 82.81           C  
ATOM   2029  N   GLU R 344     104.365 111.535  73.706  1.00 83.58           N  
ATOM   2030  CA  GLU R 344     104.074 112.959  73.703  1.00 83.58           C  
ATOM   2031  C   GLU R 344     102.754 113.267  73.027  1.00 83.58           C  
ATOM   2032  O   GLU R 344     102.137 114.286  73.330  1.00 83.58           O  
ATOM   2033  CB  GLU R 344     105.204 113.719  73.022  1.00 83.58           C  
ATOM   2034  CG  GLU R 344     106.517 113.595  73.741  1.00 83.58           C  
ATOM   2035  CD  GLU R 344     107.602 114.400  73.099  1.00 83.58           C  
ATOM   2036  OE1 GLU R 344     107.344 114.989  72.037  1.00 83.58           O  
ATOM   2037  OE2 GLU R 344     108.711 114.452  73.660  1.00 83.58           O  
ATOM   2038  N   ARG R 345     102.305 112.413  72.115  1.00 85.23           N  
ATOM   2039  CA  ARG R 345     101.019 112.638  71.470  1.00 85.23           C  
ATOM   2040  C   ARG R 345      99.870 112.435  72.448  1.00 85.23           C  
ATOM   2041  O   ARG R 345      98.892 113.191  72.443  1.00 85.23           O  
ATOM   2042  CB  ARG R 345     100.884 111.709  70.267  1.00 85.23           C  
ATOM   2043  CG  ARG R 345      99.517 111.703  69.612  1.00 85.23           C  
ATOM   2044  CD  ARG R 345      99.502 111.065  68.216  1.00 85.23           C  
ATOM   2045  NE  ARG R 345     100.114 109.738  68.150  1.00 85.23           N  
ATOM   2046  CZ  ARG R 345     101.324 109.488  67.655  1.00 85.23           C  
ATOM   2047  NH1 ARG R 345     102.062 110.479  67.175  1.00 85.23           N  
ATOM   2048  NH2 ARG R 345     101.798 108.248  67.640  1.00 85.23           N  
ATOM   2049  N   ARG R 346      99.993 111.438  73.318  1.00 82.67           N  
ATOM   2050  CA  ARG R 346      98.943 111.095  74.267  1.00 82.67           C  
ATOM   2051  C   ARG R 346      98.936 111.993  75.499  1.00 82.67           C  
ATOM   2052  O   ARG R 346      97.870 112.431  75.939  1.00 82.67           O  
ATOM   2053  CB  ARG R 346      99.099 109.633  74.681  1.00 82.67           C  
ATOM   2054  CG  ARG R 346      98.016 109.100  75.596  1.00 82.67           C  
ATOM   2055  CD  ARG R 346      96.648 109.253  74.984  1.00 82.67           C  
ATOM   2056  NE  ARG R 346      96.536 108.598  73.686  1.00 82.67           N  
ATOM   2057  CZ  ARG R 346      96.244 107.314  73.517  1.00 82.67           C  
ATOM   2058  NH1 ARG R 346      96.030 106.533  74.563  1.00 82.67           N  
ATOM   2059  NH2 ARG R 346      96.158 106.811  72.297  1.00 82.67           N  
ATOM   2060  N   LEU R 347     100.104 112.297  76.057  1.00 79.94           N  
ATOM   2061  CA  LEU R 347     100.170 112.907  77.377  1.00 79.94           C  
ATOM   2062  C   LEU R 347     100.342 114.423  77.418  1.00 79.94           C  
ATOM   2063  O   LEU R 347     100.077 115.006  78.473  1.00 79.94           O  
ATOM   2064  CB  LEU R 347     101.322 112.275  78.163  1.00 79.94           C  
ATOM   2065  CG  LEU R 347     101.154 110.812  78.565  1.00 79.94           C  
ATOM   2066  CD1 LEU R 347     102.370 110.344  79.315  1.00 79.94           C  
ATOM   2067  CD2 LEU R 347      99.903 110.634  79.395  1.00 79.94           C  
ATOM   2068  N   SER R 348     100.763 115.076  76.334  1.00 80.85           N  
ATOM   2069  CA  SER R 348     101.131 116.490  76.398  1.00 80.85           C  
ATOM   2070  C   SER R 348      99.949 117.410  76.677  1.00 80.85           C  
ATOM   2071  O   SER R 348      98.854 117.233  76.144  1.00 80.85           O  
ATOM   2072  CB  SER R 348     101.802 116.932  75.109  1.00 80.85           C  
ATOM   2073  OG  SER R 348     103.017 116.242  74.917  1.00 80.85           O  
ATOM   2074  N   GLY R 349     100.190 118.391  77.532  1.00 77.83           N  
ATOM   2075  CA  GLY R 349      99.173 119.352  77.916  1.00 77.83           C  
ATOM   2076  C   GLY R 349      98.624 119.079  79.307  1.00 77.83           C  
ATOM   2077  O   GLY R 349      99.376 118.992  80.271  1.00 77.83           O  
ATOM   2078  N   THR R 350      97.306 118.955  79.398  1.00 78.15           N  
ATOM   2079  CA  THR R 350      96.620 118.665  80.658  1.00 78.15           C  
ATOM   2080  C   THR R 350      97.008 117.340  81.336  1.00 78.15           C  
ATOM   2081  O   THR R 350      97.286 117.374  82.551  1.00 78.15           O  
ATOM   2082  CB  THR R 350      95.110 118.796  80.422  1.00 78.15           C  
ATOM   2083  OG1 THR R 350      94.815 120.130  79.995  1.00 78.15           O  
ATOM   2084  CG2 THR R 350      94.338 118.522  81.675  1.00 78.15           C  
ATOM   2085  N   PRO R 351      97.020 116.158  80.666  1.00 77.00           N  
ATOM   2086  CA  PRO R 351      97.344 114.920  81.408  1.00 77.00           C  
ATOM   2087  C   PRO R 351      98.729 114.854  82.030  1.00 77.00           C  
ATOM   2088  O   PRO R 351      98.848 114.359  83.157  1.00 77.00           O  
ATOM   2089  CB  PRO R 351      97.177 113.828  80.344  1.00 77.00           C  
ATOM   2090  CG  PRO R 351      96.300 114.401  79.357  1.00 77.00           C  
ATOM   2091  CD  PRO R 351      96.711 115.807  79.264  1.00 77.00           C  
ATOM   2092  N   ILE R 352      99.773 115.340  81.355  1.00 75.19           N  
ATOM   2093  CA  ILE R 352     101.093 115.319  81.974  1.00 75.19           C  
ATOM   2094  C   ILE R 352     101.149 116.305  83.129  1.00 75.19           C  
ATOM   2095  O   ILE R 352     101.852 116.069  84.116  1.00 75.19           O  
ATOM   2096  CB  ILE R 352     102.207 115.566  80.941  1.00 75.19           C  
ATOM   2097  CG1 ILE R 352     103.571 115.363  81.576  1.00 75.19           C  
ATOM   2098  CG2 ILE R 352     102.130 116.939  80.318  1.00 75.19           C  
ATOM   2099  CD1 ILE R 352     103.790 113.973  82.083  1.00 75.19           C  
ATOM   2100  N   SER R 353     100.379 117.393  83.054  1.00 75.41           N  
ATOM   2101  CA  SER R 353     100.308 118.331  84.164  1.00 75.41           C  
ATOM   2102  C   SER R 353      99.687 117.684  85.386  1.00 75.41           C  
ATOM   2103  O   SER R 353     100.167 117.876  86.505  1.00 75.41           O  
ATOM   2104  CB  SER R 353      99.511 119.561  83.766  1.00 75.41           C  
ATOM   2105  OG  SER R 353      98.143 119.245  83.675  1.00 75.41           O  
ATOM   2106  N   PHE R 354      98.638 116.890  85.189  1.00 73.75           N  
ATOM   2107  CA  PHE R 354      98.029 116.222  86.331  1.00 73.75           C  
ATOM   2108  C   PHE R 354      98.906 115.099  86.874  1.00 73.75           C  
ATOM   2109  O   PHE R 354      98.915 114.863  88.086  1.00 73.75           O  
ATOM   2110  CB  PHE R 354      96.654 115.716  85.947  1.00 73.75           C  
ATOM   2111  CG  PHE R 354      95.586 116.734  86.147  1.00 73.75           C  
ATOM   2112  CD1 PHE R 354      95.084 116.985  87.399  1.00 73.75           C  
ATOM   2113  CD2 PHE R 354      95.095 117.453  85.076  1.00 73.75           C  
ATOM   2114  CE1 PHE R 354      94.109 117.930  87.575  1.00 73.75           C  
ATOM   2115  CE2 PHE R 354      94.115 118.395  85.252  1.00 73.75           C  
ATOM   2116  CZ  PHE R 354      93.624 118.635  86.499  1.00 73.75           C  
ATOM   2117  N   ILE R 355      99.661 114.420  86.006  1.00 72.00           N  
ATOM   2118  CA  ILE R 355     100.637 113.426  86.457  1.00 72.00           C  
ATOM   2119  C   ILE R 355     101.726 114.086  87.302  1.00 72.00           C  
ATOM   2120  O   ILE R 355     102.101 113.585  88.373  1.00 72.00           O  
ATOM   2121  CB  ILE R 355     101.227 112.697  85.236  1.00 72.00           C  
ATOM   2122  CG1 ILE R 355     100.194 111.768  84.613  1.00 72.00           C  
ATOM   2123  CG2 ILE R 355     102.483 111.940  85.585  1.00 72.00           C  
ATOM   2124  CD1 ILE R 355     100.665 111.139  83.336  1.00 72.00           C  
ATOM   2125  N   LEU R 356     102.221 115.237  86.848  1.00 73.32           N  
ATOM   2126  CA  LEU R 356     103.216 115.992  87.602  1.00 73.32           C  
ATOM   2127  C   LEU R 356     102.654 116.509  88.918  1.00 73.32           C  
ATOM   2128  O   LEU R 356     103.361 116.530  89.925  1.00 73.32           O  
ATOM   2129  CB  LEU R 356     103.739 117.147  86.758  1.00 73.32           C  
ATOM   2130  CG  LEU R 356     104.720 116.728  85.685  1.00 73.32           C  
ATOM   2131  CD1 LEU R 356     105.024 117.878  84.772  1.00 73.32           C  
ATOM   2132  CD2 LEU R 356     105.952 116.306  86.402  1.00 73.32           C  
ATOM   2133  N   LEU R 357     101.388 116.916  88.929  1.00 74.34           N  
ATOM   2134  CA  LEU R 357     100.744 117.359  90.159  1.00 74.34           C  
ATOM   2135  C   LEU R 357     100.610 116.221  91.161  1.00 74.34           C  
ATOM   2136  O   LEU R 357     100.795 116.421  92.370  1.00 74.34           O  
ATOM   2137  CB  LEU R 357      99.379 117.938  89.836  1.00 74.34           C  
ATOM   2138  CG  LEU R 357      98.582 118.440  91.019  1.00 74.34           C  
ATOM   2139  CD1 LEU R 357      99.342 119.520  91.728  1.00 74.34           C  
ATOM   2140  CD2 LEU R 357      97.303 118.955  90.508  1.00 74.34           C  
ATOM   2141  N   LEU R 358     100.284 115.025  90.671  1.00 74.31           N  
ATOM   2142  CA  LEU R 358     100.243 113.846  91.526  1.00 74.31           C  
ATOM   2143  C   LEU R 358     101.617 113.545  92.107  1.00 74.31           C  
ATOM   2144  O   LEU R 358     101.732 113.110  93.256  1.00 74.31           O  
ATOM   2145  CB  LEU R 358      99.714 112.659  90.727  1.00 74.31           C  
ATOM   2146  CG  LEU R 358      99.505 111.331  91.433  1.00 74.31           C  
ATOM   2147  CD1 LEU R 358      98.561 111.516  92.588  1.00 74.31           C  
ATOM   2148  CD2 LEU R 358      98.937 110.338  90.448  1.00 74.31           C  
ATOM   2149  N   SER R 359     102.667 113.770  91.325  1.00 75.15           N  
ATOM   2150  CA  SER R 359     104.021 113.658  91.853  1.00 75.15           C  
ATOM   2151  C   SER R 359     104.308 114.718  92.907  1.00 75.15           C  
ATOM   2152  O   SER R 359     104.996 114.447  93.894  1.00 75.15           O  
ATOM   2153  CB  SER R 359     105.035 113.768  90.730  1.00 75.15           C  
ATOM   2154  OG  SER R 359     106.333 113.853  91.266  1.00 75.15           O  
ATOM   2155  N   TYR R 360     103.817 115.939  92.695  1.00 76.57           N  
ATOM   2156  CA  TYR R 360     104.112 117.060  93.583  1.00 76.57           C  
ATOM   2157  C   TYR R 360     103.362 116.995  94.897  1.00 76.57           C  
ATOM   2158  O   TYR R 360     103.810 117.606  95.867  1.00 76.57           O  
ATOM   2159  CB  TYR R 360     103.806 118.413  92.925  1.00 76.57           C  
ATOM   2160  CG  TYR R 360     104.578 118.703  91.666  1.00 76.57           C  
ATOM   2161  CD1 TYR R 360     105.784 118.074  91.412  1.00 76.57           C  
ATOM   2162  CD2 TYR R 360     104.088 119.585  90.719  1.00 76.57           C  
ATOM   2163  CE1 TYR R 360     106.472 118.302  90.266  1.00 76.57           C  
ATOM   2164  CE2 TYR R 360     104.786 119.833  89.564  1.00 76.57           C  
ATOM   2165  CZ  TYR R 360     105.984 119.190  89.350  1.00 76.57           C  
ATOM   2166  OH  TYR R 360     106.706 119.408  88.208  1.00 76.57           O  
ATOM   2167  N   THR R 361     102.260 116.247  94.971  1.00 76.72           N  
ATOM   2168  CA  THR R 361     101.578 116.128  96.257  1.00 76.72           C  
ATOM   2169  C   THR R 361     102.351 115.330  97.298  1.00 76.72           C  
ATOM   2170  O   THR R 361     101.919 115.298  98.448  1.00 76.72           O  
ATOM   2171  CB  THR R 361     100.205 115.477  96.102  1.00 76.72           C  
ATOM   2172  OG1 THR R 361     100.349 114.183  95.510  1.00 76.72           O  
ATOM   2173  CG2 THR R 361      99.287 116.325  95.267  1.00 76.72           C  
ATOM   2174  N   SER R 362     103.488 114.729  96.949  1.00 80.31           N  
ATOM   2175  CA  SER R 362     104.318 114.076  97.951  1.00 80.31           C  
ATOM   2176  C   SER R 362     104.906 115.098  98.913  1.00 80.31           C  
ATOM   2177  O   SER R 362     105.018 114.833 100.112  1.00 80.31           O  
ATOM   2178  CB  SER R 362     105.434 113.278  97.291  1.00 80.31           C  
ATOM   2179  OG  SER R 362     106.363 114.144  96.677  1.00 80.31           O  
ATOM   2180  N   SER R 363     105.299 116.267  98.401  1.00 81.13           N  
ATOM   2181  CA  SER R 363     105.829 117.329  99.248  1.00 81.13           C  
ATOM   2182  C   SER R 363     104.784 117.911 100.191  1.00 81.13           C  
ATOM   2183  O   SER R 363     105.153 118.522 101.194  1.00 81.13           O  
ATOM   2184  CB  SER R 363     106.409 118.445  98.385  1.00 81.13           C  
ATOM   2185  OG  SER R 363     105.394 119.090  97.647  1.00 81.13           O  
ATOM   2186  N   CYS R 364     103.502 117.762  99.883  1.00 83.45           N  
ATOM   2187  CA  CYS R 364     102.423 118.169 100.770  1.00 83.45           C  
ATOM   2188  C   CYS R 364     102.057 117.060 101.755  1.00 83.45           C  
ATOM   2189  O   CYS R 364     101.688 117.341 102.898  1.00 83.45           O  
ATOM   2190  CB  CYS R 364     101.204 118.596  99.953  1.00 83.45           C  
ATOM   2191  SG  CYS R 364      99.789 119.122 100.919  1.00 83.45           S  
ATOM   2192  N   VAL R 365     102.120 115.799 101.324  1.00 81.85           N  
ATOM   2193  CA  VAL R 365     101.724 114.689 102.187  1.00 81.85           C  
ATOM   2194  C   VAL R 365     102.840 114.237 103.134  1.00 81.85           C  
ATOM   2195  O   VAL R 365     102.542 113.740 104.227  1.00 81.85           O  
ATOM   2196  CB  VAL R 365     101.189 113.566 101.274  1.00 81.85           C  
ATOM   2197  CG1 VAL R 365     100.854 112.313 102.019  1.00 81.85           C  
ATOM   2198  CG2 VAL R 365      99.910 114.022 100.623  1.00 81.85           C  
ATOM   2199  N   ASN R 366     104.108 114.516 102.829  1.00 81.26           N  
ATOM   2200  CA  ASN R 366     105.170 114.144 103.765  1.00 81.26           C  
ATOM   2201  C   ASN R 366     105.168 114.892 105.101  1.00 81.26           C  
ATOM   2202  O   ASN R 366     105.449 114.243 106.119  1.00 81.26           O  
ATOM   2203  CB  ASN R 366     106.550 114.293 103.122  1.00 81.26           C  
ATOM   2204  CG  ASN R 366     106.828 113.236 102.085  1.00 81.26           C  
ATOM   2205  OD1 ASN R 366     106.231 112.166 102.101  1.00 81.26           O  
ATOM   2206  ND2 ASN R 366     107.768 113.516 101.196  1.00 81.26           N  
ATOM   2207  N   PRO R 367     104.898 116.212 105.185  1.00 81.89           N  
ATOM   2208  CA  PRO R 367     104.769 116.801 106.523  1.00 81.89           C  
ATOM   2209  C   PRO R 367     103.599 116.252 107.304  1.00 81.89           C  
ATOM   2210  O   PRO R 367     103.759 115.978 108.493  1.00 81.89           O  
ATOM   2211  CB  PRO R 367     104.607 118.298 106.238  1.00 81.89           C  
ATOM   2212  CG  PRO R 367     104.142 118.374 104.869  1.00 81.89           C  
ATOM   2213  CD  PRO R 367     104.883 117.297 104.183  1.00 81.89           C  
ATOM   2214  N   ILE R 368     102.450 116.044 106.657  1.00 80.79           N  
ATOM   2215  CA  ILE R 368     101.259 115.548 107.344  1.00 80.79           C  
ATOM   2216  C   ILE R 368     101.481 114.146 107.888  1.00 80.79           C  
ATOM   2217  O   ILE R 368     101.133 113.849 109.033  1.00 80.79           O  
ATOM   2218  CB  ILE R 368     100.047 115.588 106.401  1.00 80.79           C  
ATOM   2219  CG1 ILE R 368      99.851 116.996 105.851  1.00 80.79           C  
ATOM   2220  CG2 ILE R 368      98.798 115.143 107.132  1.00 80.79           C  
ATOM   2221  CD1 ILE R 368      98.671 117.124 104.929  1.00 80.79           C  
ATOM   2222  N   ILE R 369     102.088 113.273 107.089  1.00 80.66           N  
ATOM   2223  CA  ILE R 369     102.335 111.906 107.529  1.00 80.66           C  
ATOM   2224  C   ILE R 369     103.416 111.870 108.603  1.00 80.66           C  
ATOM   2225  O   ILE R 369     103.259 111.222 109.643  1.00 80.66           O  
ATOM   2226  CB  ILE R 369     102.709 111.030 106.320  1.00 80.66           C  
ATOM   2227  CG1 ILE R 369     101.486 110.792 105.446  1.00 80.66           C  
ATOM   2228  CG2 ILE R 369     103.297 109.720 106.760  1.00 80.66           C  
ATOM   2229  CD1 ILE R 369     100.370 110.098 106.156  1.00 80.66           C  
ATOM   2230  N   TYR R 370     104.511 112.587 108.390  1.00 79.99           N  
ATOM   2231  CA  TYR R 370     105.661 112.362 109.246  1.00 79.99           C  
ATOM   2232  C   TYR R 370     105.673 113.216 110.510  1.00 79.99           C  
ATOM   2233  O   TYR R 370     106.206 112.767 111.528  1.00 79.99           O  
ATOM   2234  CB  TYR R 370     106.938 112.576 108.449  1.00 79.99           C  
ATOM   2235  CG  TYR R 370     107.279 111.403 107.565  1.00 79.99           C  
ATOM   2236  CD1 TYR R 370     108.034 110.343 108.045  1.00 79.99           C  
ATOM   2237  CD2 TYR R 370     106.842 111.352 106.250  1.00 79.99           C  
ATOM   2238  CE1 TYR R 370     108.348 109.272 107.237  1.00 79.99           C  
ATOM   2239  CE2 TYR R 370     107.152 110.289 105.438  1.00 79.99           C  
ATOM   2240  CZ  TYR R 370     107.904 109.252 105.934  1.00 79.99           C  
ATOM   2241  OH  TYR R 370     108.210 108.190 105.122  1.00 79.99           O  
ATOM   2242  N   CYS R 371     105.136 114.438 110.489  1.00 82.81           N  
ATOM   2243  CA  CYS R 371     105.231 115.334 111.634  1.00 82.81           C  
ATOM   2244  C   CYS R 371     103.879 115.710 112.213  1.00 82.81           C  
ATOM   2245  O   CYS R 371     103.669 115.549 113.411  1.00 82.81           O  
ATOM   2246  CB  CYS R 371     106.009 116.601 111.246  1.00 82.81           C  
ATOM   2247  SG  CYS R 371     107.740 116.324 110.845  1.00 82.81           S  
ATOM   2248  N   PHE R 372     102.940 116.188 111.403  1.00 85.47           N  
ATOM   2249  CA  PHE R 372     101.686 116.692 111.956  1.00 85.47           C  
ATOM   2250  C   PHE R 372     100.781 115.595 112.493  1.00 85.47           C  
ATOM   2251  O   PHE R 372      99.843 115.898 113.234  1.00 85.47           O  
ATOM   2252  CB  PHE R 372     100.939 117.517 110.921  1.00 85.47           C  
ATOM   2253  CG  PHE R 372     101.477 118.889 110.775  1.00 85.47           C  
ATOM   2254  CD1 PHE R 372     102.488 119.155 109.878  1.00 85.47           C  
ATOM   2255  CD2 PHE R 372     100.996 119.912 111.566  1.00 85.47           C  
ATOM   2256  CE1 PHE R 372     102.996 120.422 109.756  1.00 85.47           C  
ATOM   2257  CE2 PHE R 372     101.502 121.183 111.449  1.00 85.47           C  
ATOM   2258  CZ  PHE R 372     102.504 121.437 110.543  1.00 85.47           C  
ATOM   2259  N   MET R 373     101.015 114.340 112.122  1.00 87.07           N  
ATOM   2260  CA  MET R 373     100.321 113.225 112.740  1.00 87.07           C  
ATOM   2261  C   MET R 373     101.168 112.544 113.801  1.00 87.07           C  
ATOM   2262  O   MET R 373     100.784 111.487 114.298  1.00 87.07           O  
ATOM   2263  CB  MET R 373      99.869 112.220 111.684  1.00 87.07           C  
ATOM   2264  CG  MET R 373      98.694 112.709 110.871  1.00 87.07           C  
ATOM   2265  SD  MET R 373      98.180 111.532 109.619  1.00 87.07           S  
ATOM   2266  CE  MET R 373      97.306 110.350 110.627  1.00 87.07           C  
ATOM   2267  N   ASN R 374     102.307 113.121 114.156  1.00 87.96           N  
ATOM   2268  CA  ASN R 374     103.090 112.638 115.279  1.00 87.96           C  
ATOM   2269  C   ASN R 374     102.661 113.400 116.526  1.00 87.96           C  
ATOM   2270  O   ASN R 374     102.533 114.625 116.495  1.00 87.96           O  
ATOM   2271  CB  ASN R 374     104.579 112.834 115.009  1.00 87.96           C  
ATOM   2272  CG  ASN R 374     105.455 112.023 115.923  1.00 87.96           C  
ATOM   2273  OD1 ASN R 374     104.997 111.457 116.908  1.00 87.96           O  
ATOM   2274  ND2 ASN R 374     106.738 111.977 115.610  1.00 87.96           N  
ATOM   2275  N   LYS R 375     102.378 112.660 117.596  1.00 91.46           N  
ATOM   2276  CA  LYS R 375     101.953 113.260 118.859  1.00 91.46           C  
ATOM   2277  C   LYS R 375     103.052 114.134 119.457  1.00 91.46           C  
ATOM   2278  O   LYS R 375     102.798 115.250 119.933  1.00 91.46           O  
ATOM   2279  CB  LYS R 375     101.529 112.161 119.830  1.00 91.46           C  
ATOM   2280  CG  LYS R 375     101.054 112.671 121.165  1.00 91.46           C  
ATOM   2281  CD  LYS R 375      99.825 113.539 120.989  1.00 91.46           C  
ATOM   2282  CE  LYS R 375      99.226 113.927 122.327  1.00 91.46           C  
ATOM   2283  NZ  LYS R 375      98.155 114.948 122.175  1.00 91.46           N  
ATOM   2284  N   ARG R 376     104.281 113.618 119.450  1.00 92.24           N  
ATOM   2285  CA  ARG R 376     105.440 114.340 119.958  1.00 92.24           C  
ATOM   2286  C   ARG R 376     105.707 115.628 119.191  1.00 92.24           C  
ATOM   2287  O   ARG R 376     106.038 116.656 119.797  1.00 92.24           O  
ATOM   2288  CB  ARG R 376     106.648 113.418 119.879  1.00 92.24           C  
ATOM   2289  CG  ARG R 376     107.790 113.761 120.773  1.00 92.24           C  
ATOM   2290  CD  ARG R 376     107.366 113.555 122.202  1.00 92.24           C  
ATOM   2291  NE  ARG R 376     106.711 112.265 122.395  1.00 92.24           N  
ATOM   2292  CZ  ARG R 376     107.341 111.120 122.627  1.00 92.24           C  
ATOM   2293  NH1 ARG R 376     108.664 111.076 122.686  1.00 92.24           N  
ATOM   2294  NH2 ARG R 376     106.637 110.013 122.795  1.00 92.24           N  
ATOM   2295  N   PHE R 377     105.567 115.601 117.862  1.00 85.33           N  
ATOM   2296  CA  PHE R 377     105.756 116.822 117.086  1.00 85.33           C  
ATOM   2297  C   PHE R 377     104.672 117.845 117.372  1.00 85.33           C  
ATOM   2298  O   PHE R 377     104.949 119.040 117.368  1.00 85.33           O  
ATOM   2299  CB  PHE R 377     105.792 116.525 115.585  1.00 85.33           C  
ATOM   2300  CG  PHE R 377     106.062 117.742 114.722  1.00 85.33           C  
ATOM   2301  CD1 PHE R 377     107.349 118.133 114.444  1.00 85.33           C  
ATOM   2302  CD2 PHE R 377     105.020 118.496 114.199  1.00 85.33           C  
ATOM   2303  CE1 PHE R 377     107.593 119.244 113.675  1.00 85.33           C  
ATOM   2304  CE2 PHE R 377     105.264 119.608 113.447  1.00 85.33           C  
ATOM   2305  CZ  PHE R 377     106.547 119.976 113.178  1.00 85.33           C  
ATOM   2306  N   ARG R 378     103.437 117.414 117.587  1.00 86.84           N  
ATOM   2307  CA  ARG R 378     102.391 118.378 117.897  1.00 86.84           C  
ATOM   2308  C   ARG R 378     102.596 118.995 119.272  1.00 86.84           C  
ATOM   2309  O   ARG R 378     102.285 120.177 119.479  1.00 86.84           O  
ATOM   2310  CB  ARG R 378     101.019 117.731 117.783  1.00 86.84           C  
ATOM   2311  CG  ARG R 378     100.647 117.392 116.362  1.00 86.84           C  
ATOM   2312  CD  ARG R 378      99.159 117.278 116.210  1.00 86.84           C  
ATOM   2313  NE  ARG R 378      98.585 116.296 117.120  1.00 86.84           N  
ATOM   2314  CZ  ARG R 378      98.363 115.026 116.814  1.00 86.84           C  
ATOM   2315  NH1 ARG R 378      98.673 114.562 115.615  1.00 86.84           N  
ATOM   2316  NH2 ARG R 378      97.828 114.220 117.712  1.00 86.84           N  
ATOM   2317  N   LEU R 379     103.113 118.211 120.223  1.00 89.44           N  
ATOM   2318  CA  LEU R 379     103.471 118.774 121.521  1.00 89.44           C  
ATOM   2319  C   LEU R 379     104.600 119.789 121.390  1.00 89.44           C  
ATOM   2320  O   LEU R 379     104.576 120.838 122.039  1.00 89.44           O  
ATOM   2321  CB  LEU R 379     103.861 117.663 122.489  1.00 89.44           C  
ATOM   2322  CG  LEU R 379     102.693 116.813 122.975  1.00 89.44           C  
ATOM   2323  CD1 LEU R 379     103.176 115.747 123.934  1.00 89.44           C  
ATOM   2324  CD2 LEU R 379     101.646 117.688 123.627  1.00 89.44           C  
ATOM   2325  N   GLY R 380     105.591 119.503 120.545  1.00 89.93           N  
ATOM   2326  CA  GLY R 380     106.631 120.485 120.283  1.00 89.93           C  
ATOM   2327  C   GLY R 380     106.160 121.674 119.466  1.00 89.93           C  
ATOM   2328  O   GLY R 380     106.789 122.734 119.507  1.00 89.93           O  
ATOM   2329  N   PHE R 381     105.099 121.494 118.683  1.00 90.84           N  
ATOM   2330  CA  PHE R 381     104.505 122.576 117.909  1.00 90.84           C  
ATOM   2331  C   PHE R 381     103.791 123.556 118.818  1.00 90.84           C  
ATOM   2332  O   PHE R 381     103.856 124.768 118.605  1.00 90.84           O  
ATOM   2333  CB  PHE R 381     103.539 122.012 116.863  1.00 90.84           C  
ATOM   2334  CG  PHE R 381     102.738 123.059 116.127  1.00 90.84           C  
ATOM   2335  CD1 PHE R 381     103.289 123.734 115.052  1.00 90.84           C  
ATOM   2336  CD2 PHE R 381     101.429 123.343 116.486  1.00 90.84           C  
ATOM   2337  CE1 PHE R 381     102.562 124.683 114.368  1.00 90.84           C  
ATOM   2338  CE2 PHE R 381     100.705 124.299 115.814  1.00 90.84           C  
ATOM   2339  CZ  PHE R 381     101.268 124.963 114.751  1.00 90.84           C  
ATOM   2340  N   MET R 382     103.098 123.055 119.833  1.00 94.09           N  
ATOM   2341  CA  MET R 382     102.434 123.960 120.756  1.00 94.09           C  
ATOM   2342  C   MET R 382     103.393 124.638 121.721  1.00 94.09           C  
ATOM   2343  O   MET R 382     102.982 125.560 122.428  1.00 94.09           O  
ATOM   2344  CB  MET R 382     101.375 123.200 121.550  1.00 94.09           C  
ATOM   2345  CG  MET R 382     100.213 122.704 120.718  1.00 94.09           C  
ATOM   2346  SD  MET R 382      99.314 124.028 119.896  1.00 94.09           S  
ATOM   2347  CE  MET R 382      98.590 124.882 121.291  1.00 94.09           C  
ATOM   2348  N   ALA R 383     104.650 124.224 121.761  1.00 92.89           N  
ATOM   2349  CA  ALA R 383     105.647 124.833 122.623  1.00 92.89           C  
ATOM   2350  C   ALA R 383     106.457 125.902 121.908  1.00 92.89           C  
ATOM   2351  O   ALA R 383     107.409 126.430 122.487  1.00 92.89           O  
ATOM   2352  CB  ALA R 383     106.584 123.766 123.187  1.00 92.89           C  
ATOM   2353  N   THR R 384     106.143 126.188 120.646  1.00 92.89           N  
ATOM   2354  CA  THR R 384     106.817 127.226 119.884  1.00 92.89           C  
ATOM   2355  C   THR R 384     105.890 128.311 119.363  1.00 92.89           C  
ATOM   2356  O   THR R 384     106.380 129.360 118.938  1.00 92.89           O  
ATOM   2357  CB  THR R 384     107.571 126.619 118.696  1.00 92.89           C  
ATOM   2358  OG1 THR R 384     106.681 125.805 117.929  1.00 92.89           O  
ATOM   2359  CG2 THR R 384     108.699 125.786 119.187  1.00 92.89           C  
ATOM   2360  N   PHE R 385     104.582 128.095 119.368  1.00 93.98           N  
ATOM   2361  CA  PHE R 385     103.613 129.093 118.925  1.00 93.98           C  
ATOM   2362  C   PHE R 385     102.555 129.244 120.007  1.00 93.98           C  
ATOM   2363  O   PHE R 385     101.443 128.714 119.878  1.00 93.98           O  
ATOM   2364  CB  PHE R 385     102.979 128.691 117.592  1.00 93.98           C  
ATOM   2365  CG  PHE R 385     103.914 128.780 116.422  1.00 93.98           C  
ATOM   2366  CD1 PHE R 385     104.791 127.747 116.136  1.00 93.98           C  
ATOM   2367  CD2 PHE R 385     103.895 129.885 115.591  1.00 93.98           C  
ATOM   2368  CE1 PHE R 385     105.653 127.828 115.067  1.00 93.98           C  
ATOM   2369  CE2 PHE R 385     104.755 129.971 114.512  1.00 93.98           C  
ATOM   2370  CZ  PHE R 385     105.634 128.941 114.252  1.00 93.98           C  
ATOM   2371  N   PRO R 386     102.866 129.959 121.099  1.00 96.37           N  
ATOM   2372  CA  PRO R 386     101.868 130.119 122.160  1.00 96.37           C  
ATOM   2373  C   PRO R 386     100.792 131.138 121.800  1.00 96.37           C  
ATOM   2374  O   PRO R 386     101.060 132.008 120.972  1.00 96.37           O  
ATOM   2375  CB  PRO R 386     102.703 130.591 123.347  1.00 96.37           C  
ATOM   2376  CG  PRO R 386     103.822 131.346 122.724  1.00 96.37           C  
ATOM   2377  CD  PRO R 386     104.132 130.637 121.433  1.00 96.37           C  
TER    2378      PRO R 386                                                      
HETATM 2379  CAA Y01 R 401     119.212 125.356  97.665  1.00 88.35           C  
HETATM 2380  CAB Y01 R 401     121.666 125.601  97.858  1.00 88.35           C  
HETATM 2381  CAC Y01 R 401     122.722 123.731 102.368  1.00 88.35           C  
HETATM 2382  CAD Y01 R 401     122.796 118.863 107.802  1.00 88.35           C  
HETATM 2383  CAE Y01 R 401     122.068 120.354 103.951  1.00 88.35           C  
HETATM 2384  CAI Y01 R 401     119.659 119.221 108.589  1.00 88.35           C  
HETATM 2385  CAJ Y01 R 401     121.507 123.096  99.734  1.00 88.35           C  
HETATM 2386  CAK Y01 R 401     119.243 119.761 107.168  1.00 88.35           C  
HETATM 2387  CAL Y01 R 401     123.141 119.511 114.981  1.00 88.35           C  
HETATM 2388  CAM Y01 R 401     121.800 120.232 115.001  1.00 88.35           C  
HETATM 2389  CAN Y01 R 401     120.579 123.508  98.596  1.00 88.35           C  
HETATM 2390  CAO Y01 R 401     120.745 123.138 101.051  1.00 88.35           C  
HETATM 2391  CAP Y01 R 401     119.507 121.725 103.163  1.00 88.35           C  
HETATM 2392  CAQ Y01 R 401     119.166 120.733 104.378  1.00 88.35           C  
HETATM 2393  CAR Y01 R 401     122.202 120.967 110.880  1.00 88.35           C  
HETATM 2394  CAS Y01 R 401     122.670 121.468 106.706  1.00 88.35           C  
HETATM 2395  CAT Y01 R 401     122.835 120.677 109.513  1.00 88.35           C  
HETATM 2396  CAU Y01 R 401     122.391 122.311 105.517  1.00 88.35           C  
HETATM 2397  CAV Y01 R 401     121.008 118.721 110.487  1.00 88.35           C  
HETATM 2398  CAX Y01 R 401     123.117 118.471 116.092  1.00 88.35           C  
HETATM 2399  CAY Y01 R 401     121.033 119.909 113.727  1.00 88.35           C  
HETATM 2400  CAZ Y01 R 401     120.812 119.311 109.110  1.00 88.35           C  
HETATM 2401  CBA Y01 R 401     120.425 125.021  98.528  1.00 88.35           C  
HETATM 2402  CBB Y01 R 401     121.645 122.669 102.190  1.00 88.35           C  
HETATM 2403  CBC Y01 R 401     121.222 119.912 111.418  1.00 88.35           C  
HETATM 2404  CBD Y01 R 401     120.569 120.240 106.427  1.00 88.35           C  
HETATM 2405  CBE Y01 R 401     120.820 122.464 103.491  1.00 88.35           C  
HETATM 2406  CBF Y01 R 401     121.471 120.950 107.420  1.00 88.35           C  
HETATM 2407  CBG Y01 R 401     120.204 121.241 105.397  1.00 88.35           C  
HETATM 2408  CBH Y01 R 401     121.936 119.930 108.471  1.00 88.35           C  
HETATM 2409  CBI Y01 R 401     121.426 121.610 104.550  1.00 88.35           C  
HETATM 2410  OAF Y01 R 401     122.296 118.595 117.034  1.00 88.35           O  
HETATM 2411  OAG Y01 R 401     119.861 120.071 113.684  1.00 88.35           O  
HETATM 2412  OAH Y01 R 401     123.914 117.499 116.071  1.00 88.35           O  
HETATM 2413  OAW Y01 R 401     121.727 119.431 112.616  1.00 88.35           O  
HETATM 2414  O   HOH B   1     103.396 119.373  77.856  1.00 75.45           O  
HETATM 2415  O   HOH B   2     106.488 120.439  82.357  1.00 77.30           O  
HETATM 2416  O   HOH B   3     113.451 118.308  85.456  1.00 79.86           O  
HETATM 2417  O   HOH B   4     109.823 106.522 104.807  1.00 77.66           O  
ATOM   2418  N   PHE A 376     117.575  89.944 129.004  1.00 52.65           N  
ATOM   2419  CA  PHE A 376     117.898  90.567 127.720  1.00 52.65           C  
ATOM   2420  C   PHE A 376     116.670  90.684 126.838  1.00 52.65           C  
ATOM   2421  O   PHE A 376     116.343  91.779 126.362  1.00 52.65           O  
ATOM   2422  CB  PHE A 376     118.983  89.747 127.020  1.00 52.65           C  
ATOM   2423  CG  PHE A 376     119.432  90.308 125.698  1.00 52.65           C  
ATOM   2424  CD1 PHE A 376     120.383  91.313 125.648  1.00 52.65           C  
ATOM   2425  CD2 PHE A 376     118.916  89.820 124.505  1.00 52.65           C  
ATOM   2426  CE1 PHE A 376     120.813  91.816 124.441  1.00 52.65           C  
ATOM   2427  CE2 PHE A 376     119.330  90.334 123.295  1.00 52.65           C  
ATOM   2428  CZ  PHE A 376     120.281  91.333 123.264  1.00 52.65           C  
ATOM   2429  N   ASN A 377     115.883  89.612 126.782  1.00 53.02           N  
ATOM   2430  CA  ASN A 377     114.706  89.585 125.934  1.00 53.02           C  
ATOM   2431  C   ASN A 377     113.630  90.499 126.484  1.00 53.02           C  
ATOM   2432  O   ASN A 377     112.825  91.036 125.716  1.00 53.02           O  
ATOM   2433  CB  ASN A 377     114.191  88.155 125.801  1.00 53.02           C  
ATOM   2434  CG  ASN A 377     115.203  87.234 125.153  1.00 53.02           C  
ATOM   2435  OD1 ASN A 377     115.931  87.630 124.247  1.00 53.02           O  
ATOM   2436  ND2 ASN A 377     115.263  85.999 125.627  1.00 53.02           N  
ATOM   2437  N   ASP A 378     113.592  90.683 127.805  1.00 52.60           N  
ATOM   2438  CA  ASP A 378     112.656  91.659 128.337  1.00 52.60           C  
ATOM   2439  C   ASP A 378     113.122  93.076 128.053  1.00 52.60           C  
ATOM   2440  O   ASP A 378     112.311  93.923 127.662  1.00 52.60           O  
ATOM   2441  CB  ASP A 378     112.450  91.461 129.831  1.00 52.60           C  
ATOM   2442  CG  ASP A 378     111.793  90.149 130.161  1.00 52.60           C  
ATOM   2443  OD1 ASP A 378     111.045  89.612 129.319  1.00 52.60           O  
ATOM   2444  OD2 ASP A 378     112.018  89.665 131.282  1.00 52.60           O  
ATOM   2445  N   CYS A 379     114.431  93.340 128.196  1.00 52.65           N  
ATOM   2446  CA  CYS A 379     114.917  94.697 127.967  1.00 52.65           C  
ATOM   2447  C   CYS A 379     114.800  95.087 126.509  1.00 52.65           C  
ATOM   2448  O   CYS A 379     114.355  96.204 126.209  1.00 52.65           O  
ATOM   2449  CB  CYS A 379     116.363  94.829 128.435  1.00 52.65           C  
ATOM   2450  SG  CYS A 379     116.563  94.910 130.222  1.00 52.65           S  
ATOM   2451  N   ARG A 380     114.983  94.106 125.619  1.00 55.06           N  
ATOM   2452  CA  ARG A 380     114.778  94.300 124.192  1.00 55.06           C  
ATOM   2453  C   ARG A 380     113.337  94.659 123.892  1.00 55.06           C  
ATOM   2454  O   ARG A 380     113.074  95.438 122.970  1.00 55.06           O  
ATOM   2455  CB  ARG A 380     115.176  93.036 123.430  1.00 55.06           C  
ATOM   2456  CG  ARG A 380     115.197  93.209 121.932  1.00 55.06           C  
ATOM   2457  CD  ARG A 380     115.354  91.893 121.209  1.00 55.06           C  
ATOM   2458  NE  ARG A 380     115.328  92.078 119.764  1.00 55.06           N  
ATOM   2459  CZ  ARG A 380     114.221  92.157 119.039  1.00 55.06           C  
ATOM   2460  NH1 ARG A 380     113.023  92.085 119.594  1.00 55.06           N  
ATOM   2461  NH2 ARG A 380     114.318  92.312 117.723  1.00 55.06           N  
ATOM   2462  N   ASP A 381     112.393  94.163 124.686  1.00 53.32           N  
ATOM   2463  CA  ASP A 381     111.027  94.541 124.388  1.00 53.32           C  
ATOM   2464  C   ASP A 381     110.680  95.896 124.978  1.00 53.32           C  
ATOM   2465  O   ASP A 381     110.026  96.693 124.289  1.00 53.32           O  
ATOM   2466  CB  ASP A 381     110.064  93.482 124.919  1.00 53.32           C  
ATOM   2467  CG  ASP A 381     108.624  93.787 124.586  1.00 53.32           C  
ATOM   2468  OD1 ASP A 381     108.314  93.964 123.392  1.00 53.32           O  
ATOM   2469  OD2 ASP A 381     107.798  93.855 125.517  1.00 53.32           O  
ATOM   2470  N   ILE A 382     111.269  96.238 126.139  1.00 52.77           N  
ATOM   2471  CA  ILE A 382     110.952  97.506 126.802  1.00 52.77           C  
ATOM   2472  C   ILE A 382     111.397  98.674 125.944  1.00 52.77           C  
ATOM   2473  O   ILE A 382     110.597  99.557 125.601  1.00 52.77           O  
ATOM   2474  CB  ILE A 382     111.592  97.565 128.202  1.00 52.77           C  
ATOM   2475  CG1 ILE A 382     110.963  96.535 129.138  1.00 52.77           C  
ATOM   2476  CG2 ILE A 382     111.468  98.956 128.788  1.00 52.77           C  
ATOM   2477  CD1 ILE A 382     111.867  96.115 130.265  1.00 52.77           C  
ATOM   2478  N   ILE A 383     112.634  98.591 125.457  1.00 56.00           N  
ATOM   2479  CA  ILE A 383     113.218  99.630 124.625  1.00 56.00           C  
ATOM   2480  C   ILE A 383     112.458  99.747 123.316  1.00 56.00           C  
ATOM   2481  O   ILE A 383     112.214 100.865 122.836  1.00 56.00           O  
ATOM   2482  CB  ILE A 383     114.716  99.348 124.413  1.00 56.00           C  
ATOM   2483  CG1 ILE A 383     115.421  99.306 125.767  1.00 56.00           C  
ATOM   2484  CG2 ILE A 383     115.357 100.388 123.518  1.00 56.00           C  
ATOM   2485  CD1 ILE A 383     115.340 100.597 126.536  1.00 56.00           C  
ATOM   2486  N   GLN A 384     111.995  98.603 122.772  1.00 58.70           N  
ATOM   2487  CA  GLN A 384     111.195  98.627 121.550  1.00 58.70           C  
ATOM   2488  C   GLN A 384     109.936  99.453 121.756  1.00 58.70           C  
ATOM   2489  O   GLN A 384     109.637 100.344 120.948  1.00 58.70           O  
ATOM   2490  CB  GLN A 384     110.860  97.213 121.083  1.00 58.70           C  
ATOM   2491  CG  GLN A 384     110.119  97.206 119.759  1.00 58.70           C  
ATOM   2492  CD  GLN A 384     109.661  95.831 119.332  1.00 58.70           C  
ATOM   2493  OE1 GLN A 384     110.435  95.051 118.787  1.00 58.70           O  
ATOM   2494  NE2 GLN A 384     108.395  95.530 119.571  1.00 58.70           N  
ATOM   2495  N   ARG A 385     109.234  99.209 122.877  1.00 59.49           N  
ATOM   2496  CA  ARG A 385     108.037  99.973 123.219  1.00 59.49           C  
ATOM   2497  C   ARG A 385     108.345 101.460 123.303  1.00 59.49           C  
ATOM   2498  O   ARG A 385     107.610 102.282 122.738  1.00 59.49           O  
ATOM   2499  CB  ARG A 385     107.437  99.466 124.526  1.00 59.49           C  
ATOM   2500  CG  ARG A 385     106.193  98.637 124.324  1.00 59.49           C  
ATOM   2501  CD  ARG A 385     106.490  97.162 124.389  1.00 59.49           C  
ATOM   2502  NE  ARG A 385     105.267  96.371 124.381  1.00 59.49           N  
ATOM   2503  CZ  ARG A 385     104.919  95.515 125.330  1.00 59.49           C  
ATOM   2504  NH1 ARG A 385     105.687  95.305 126.386  1.00 59.49           N  
ATOM   2505  NH2 ARG A 385     103.775  94.849 125.214  1.00 59.49           N  
ATOM   2506  N   MET A 386     109.507 101.796 123.883  1.00 63.83           N  
ATOM   2507  CA  MET A 386     109.924 103.187 124.009  1.00 63.83           C  
ATOM   2508  C   MET A 386     110.135 103.798 122.636  1.00 63.83           C  
ATOM   2509  O   MET A 386     109.658 104.909 122.363  1.00 63.83           O  
ATOM   2510  CB  MET A 386     111.198 103.283 124.845  1.00 63.83           C  
ATOM   2511  CG  MET A 386     110.977 103.083 126.331  1.00 63.83           C  
ATOM   2512  SD  MET A 386     112.492 103.203 127.301  1.00 63.83           S  
ATOM   2513  CE  MET A 386     113.366 104.501 126.428  1.00 63.83           C  
ATOM   2514  N   HIS A 387     110.822 103.057 121.755  1.00 63.53           N  
ATOM   2515  CA  HIS A 387     111.033 103.500 120.381  1.00 63.53           C  
ATOM   2516  C   HIS A 387     109.703 103.734 119.684  1.00 63.53           C  
ATOM   2517  O   HIS A 387     109.529 104.755 119.003  1.00 63.53           O  
ATOM   2518  CB  HIS A 387     111.900 102.491 119.638  1.00 63.53           C  
ATOM   2519  CG  HIS A 387     113.324 102.482 120.095  1.00 63.53           C  
ATOM   2520  ND1 HIS A 387     114.291 101.699 119.507  1.00 63.53           N  
ATOM   2521  CD2 HIS A 387     113.952 103.193 121.060  1.00 63.53           C  
ATOM   2522  CE1 HIS A 387     115.448 101.907 120.108  1.00 63.53           C  
ATOM   2523  NE2 HIS A 387     115.270 102.810 121.053  1.00 63.53           N  
ATOM   2524  N   LEU A 388     108.723 102.846 119.928  1.00 68.51           N  
ATOM   2525  CA  LEU A 388     107.424 102.965 119.273  1.00 68.51           C  
ATOM   2526  C   LEU A 388     106.707 104.230 119.715  1.00 68.51           C  
ATOM   2527  O   LEU A 388     105.904 104.780 118.948  1.00 68.51           O  
ATOM   2528  CB  LEU A 388     106.572 101.730 119.535  1.00 68.51           C  
ATOM   2529  CG  LEU A 388     106.936 100.581 118.600  1.00 68.51           C  
ATOM   2530  CD1 LEU A 388     106.497  99.255 119.175  1.00 68.51           C  
ATOM   2531  CD2 LEU A 388     106.325 100.805 117.230  1.00 68.51           C  
ATOM   2532  N   ARG A 389     107.009 104.704 120.934  1.00 74.72           N  
ATOM   2533  CA  ARG A 389     106.378 105.911 121.452  1.00 74.72           C  
ATOM   2534  C   ARG A 389     106.735 107.107 120.581  1.00 74.72           C  
ATOM   2535  O   ARG A 389     105.931 108.034 120.440  1.00 74.72           O  
ATOM   2536  CB  ARG A 389     106.754 106.148 122.911  1.00 74.72           C  
ATOM   2537  CG  ARG A 389     105.956 105.262 123.843  1.00 74.72           C  
ATOM   2538  CD  ARG A 389     104.744 105.994 124.384  1.00 74.72           C  
ATOM   2539  NE  ARG A 389     103.782 105.078 124.986  1.00 74.72           N  
ATOM   2540  CZ  ARG A 389     102.650 105.452 125.567  1.00 74.72           C  
ATOM   2541  NH1 ARG A 389     102.301 106.725 125.649  1.00 74.72           N  
ATOM   2542  NH2 ARG A 389     101.847 104.524 126.080  1.00 74.72           N  
ATOM   2543  N   GLN A 390     107.975 107.138 120.060  1.00 77.82           N  
ATOM   2544  CA  GLN A 390     108.387 108.217 119.163  1.00 77.82           C  
ATOM   2545  C   GLN A 390     107.498 108.300 117.922  1.00 77.82           C  
ATOM   2546  O   GLN A 390     107.330 109.384 117.355  1.00 77.82           O  
ATOM   2547  CB  GLN A 390     109.848 108.044 118.752  1.00 77.82           C  
ATOM   2548  CG  GLN A 390     110.827 108.059 119.909  1.00 77.82           C  
ATOM   2549  CD  GLN A 390     112.136 107.371 119.575  1.00 77.82           C  
ATOM   2550  OE1 GLN A 390     112.253 106.699 118.550  1.00 77.82           O  
ATOM   2551  NE2 GLN A 390     113.128 107.533 120.442  1.00 77.82           N  
ATOM   2552  N   TYR A 391     106.930 107.175 117.482  1.00 77.90           N  
ATOM   2553  CA  TYR A 391     106.146 107.123 116.256  1.00 77.90           C  
ATOM   2554  C   TYR A 391     104.645 107.133 116.511  1.00 77.90           C  
ATOM   2555  O   TYR A 391     103.870 106.923 115.574  1.00 77.90           O  
ATOM   2556  CB  TYR A 391     106.542 105.905 115.421  1.00 77.90           C  
ATOM   2557  CG  TYR A 391     108.034 105.775 115.259  1.00 77.90           C  
ATOM   2558  CD1 TYR A 391     108.778 106.812 114.715  1.00 77.90           C  
ATOM   2559  CD2 TYR A 391     108.700 104.628 115.655  1.00 77.90           C  
ATOM   2560  CE1 TYR A 391     110.145 106.710 114.570  1.00 77.90           C  
ATOM   2561  CE2 TYR A 391     110.069 104.515 115.510  1.00 77.90           C  
ATOM   2562  CZ  TYR A 391     110.785 105.559 114.969  1.00 77.90           C  
ATOM   2563  OH  TYR A 391     112.147 105.453 114.819  1.00 77.90           O  
ATOM   2564  N   GLU A 392     104.218 107.356 117.751  1.00 87.12           N  
ATOM   2565  CA  GLU A 392     102.798 107.314 118.073  1.00 87.12           C  
ATOM   2566  C   GLU A 392     102.091 108.551 117.527  1.00 87.12           C  
ATOM   2567  O   GLU A 392     102.687 109.620 117.362  1.00 87.12           O  
ATOM   2568  CB  GLU A 392     102.580 107.187 119.585  1.00 87.12           C  
ATOM   2569  CG  GLU A 392     102.686 108.479 120.382  1.00 87.12           C  
ATOM   2570  CD  GLU A 392     102.918 108.235 121.858  1.00 87.12           C  
ATOM   2571  OE1 GLU A 392     102.386 107.236 122.384  1.00 87.12           O  
ATOM   2572  OE2 GLU A 392     103.634 109.039 122.491  1.00 87.12           O  
ATOM   2573  N   LEU A 393     100.814 108.379 117.191  1.00 99.04           N  
ATOM   2574  CA  LEU A 393     100.038 109.422 116.533  1.00 99.04           C  
ATOM   2575  C   LEU A 393      99.155 110.206 117.495  1.00 99.04           C  
ATOM   2576  O   LEU A 393      99.175 111.439 117.486  1.00 99.04           O  
ATOM   2577  CB  LEU A 393      99.171 108.810 115.424  1.00 99.04           C  
ATOM   2578  CG  LEU A 393      99.717 108.664 113.999  1.00 99.04           C  
ATOM   2579  CD1 LEU A 393     100.895 107.705 113.908  1.00 99.04           C  
ATOM   2580  CD2 LEU A 393      98.598 108.202 113.085  1.00 99.04           C  
ATOM   2581  N   LEU A 394      98.384 109.518 118.328  1.00105.41           N  
ATOM   2582  CA  LEU A 394      97.422 110.189 119.191  1.00105.41           C  
ATOM   2583  C   LEU A 394      97.600 109.772 120.646  1.00105.41           C  
ATOM   2584  O   LEU A 394      97.339 108.627 121.013  1.00105.41           O  
ATOM   2585  CB  LEU A 394      95.995 109.893 118.726  1.00105.41           C  
ATOM   2586  CG  LEU A 394      94.870 110.475 119.581  1.00105.41           C  
ATOM   2587  CD1 LEU A 394      94.927 111.993 119.571  1.00105.41           C  
ATOM   2588  CD2 LEU A 394      93.517 109.984 119.091  1.00105.41           C  
ATOM   2589  OXT LEU A 394      98.009 110.574 121.485  1.00105.41           O  
END
