# Supplementary material for: Structures of the human cholecystokinin 1 (CCK1) receptor bound to Gs and Gq mimetic proteins provide insight into mechanisms of G protein selectivity
Source: PLoS Biol. 2021 Jun 4;19(6):e3001295. doi: 10.1371/journal.pbio.3001295 (PMC8208569; doi:10.1371/journal.pbio.3001295)
Supplement: S2 PDB — CCK, cholecystokinin; CCK1R, cholecystokinin type 1 receptor. (PDB) [file pbio.3001295.s015.pdb]

REMARK   3                                                                      
REMARK   3 FILE CREATED: Sun Mar 28 00:01:31 2021                               
REMARK   3                                                                      
REMARK   3 RESOLUTION: 2.50                                                     
REMARK   3                                                                      
REMARK   3 REFINEMENT.                                                          
REMARK   3   PROGRAM     : PHENIX (1.19_4092: phenix.real_space_refine)         
REMARK   3   AUTHORS     : Adams,Afonine,Bunkoczi,Burnley,Chen,Dar,Davis,       
REMARK   3               : Draizen,Echols,Gildea,Gros,Grosse-Kunstleve,Headd,   
REMARK   3               : Hintze,Hung,Ioerger,Liebschner,McCoy,McKee,Moriarty, 
REMARK   3               : Oeffner,Poon,Read,Richardson,Richardson,Sacchettini, 
REMARK   3               : Sauter,Sobolev,Storoni,Terwilliger,Williams,Zwart    
REMARK   3                                                                      
REMARK   3 SCATTERING TABLE: ELECTRON                                           
REMARK   3                                                                      
REMARK   3 REFINEMENT TARGET: REAL-SPACE (WEIGHTED MAP SUM AT ATOM CENTERS)     
REMARK   3                                                                      
REMARK   3 MODEL TO MAP FIT.                                                    
REMARK   3   CC_mask  : 0.6837                                                  
REMARK   3   CC_volume: 0.6804                                                  
REMARK   3   CC_peaks : 0.3718                                                  
REMARK   3                                                                      
REMARK   3 GEOMETRY RESTRAINTS LIBRARY: GEOSTD + MONOMER LIBRARY + CDL V1.2     
REMARK   3 DEVIATIONS FROM IDEAL VALUES.                                        
REMARK   3   BOND      :  0.004   0.043   4598                                  
REMARK   3   ANGLE     :  0.814   8.848   6242                                  
REMARK   3   CHIRALITY :  0.052   0.323    726                                  
REMARK   3   PLANARITY :  0.005   0.047    801                                  
REMARK   3   DIHEDRAL  :  5.795  32.221    640                                  
REMARK   3   MIN NONBONDED DISTANCE : 2.283                                     
REMARK   3                                                                      
REMARK   3 MOLPROBITY STATISTICS.                                               
REMARK   3   ALL-ATOM CLASHSCORE : 6.02                                         
REMARK   3   RAMACHANDRAN PLOT:                                                 
REMARK   3     OUTLIERS :  0.00 %                                               
REMARK   3     ALLOWED  :  4.10 %                                               
REMARK   3     FAVORED  : 95.90 %                                               
REMARK   3   ROTAMER OUTLIERS :  0.00 %                                         
REMARK   3   CBETA DEVIATIONS :  0.00 %                                         
REMARK   3   PEPTIDE PLANE:                                                     
REMARK   3     CIS-PROLINE     : 0.00 %                                         
REMARK   3     CIS-GENERAL     : 0.00 %                                         
REMARK   3     TWISTED PROLINE : 0.00 %                                         
REMARK   3     TWISTED GENERAL : 0.00 %                                         
REMARK   3                                                                      
REMARK   3 RAMA-Z (RAMACHANDRAN PLOT Z-SCORE):                                  
REMARK   3 INTERPRETATION: BAD |RAMA-Z| > 3; SUSPICIOUS 2 < |RAMA-Z| < 3; GOOD  
REMARK   3 SCORES FOR WHOLE/HELIX/SHEET/LOOP ARE SCALED INDEPENDENTLY;          
REMARK   3 THEREFORE, THE VALUES ARE NOT RELATED IN A SIMPLE MANNER.            
REMARK   3   WHOLE: -1.91 (0.31), RESIDUES: 586                                 
REMARK   3   HELIX: -1.37 (0.34), RESIDUES: 160                                 
REMARK   3   SHEET: -0.19 (0.41), RESIDUES: 166                                 
REMARK   3   LOOP : -1.87 (0.33), RESIDUES: 260                                 
REMARK   3                                                                      
HELIX    1   1 GLU B    3  CYS B   25  1                                  23    
HELIX    2   2 LEU B   30  ASN B   35  1                                   6    
HELIX    3   3 THR G    6  ALA G   23  1                                  18    
HELIX    4   4 VAL G   30  ALA G   45  1                                  16    
HELIX    6   6 ARG A  231  CYS A  237  1                                   7    
HELIX    7   7 TYR A  253  TRP A  277  1                                  15    
HELIX    8   8 GLN A  294  ALA A  303  1                                  10    
HELIX    9   9 ILE A  308  TYR A  311  1                                   4    
HELIX   10  10 PRO A  313  ARG A  317  1                                   5    
HELIX   11  11 PRO A  332  ALA A  351  1                                  20    
HELIX   12  12 GLU A  370  GLU A  390  1                                  21    
SHEET    1   1 1 THR B  47  LEU B  51  0                                        
SHEET    2   2 2 ILE B  58  TRP B  63  0                                        
SHEET    3   3 3 LEU B  69  SER B  74  0                                        
SHEET    4   4 4 LEU B  79  ASP B  83  0                                        
SHEET    5   5 5 ASN B  88  ILE B  93  0                                        
SHEET    6   6 6 THR B 102  TYR B 105  0                                        
SHEET    7   7 7 TYR B 111  GLY B 115  0                                        
SHEET    8   8 8 CYS B 121  ASN B 125  0                                        
SHEET    9   9 9 ARG B 134  LEU B 139  0                                        
SHEET   10  1010 LEU B 146  PHE B 151  0                                        
SHEET   11  1111 GLN B 156  SER B 161  0                                        
SHEET   12  1212 CYS B 166  ASP B 170  0                                        
SHEET   13  1313 GLN B 175  PHE B 180  0                                        
SHEET   14  1414 VAL B 187  LEU B 192  0                                        
SHEET   15  1515 LEU B 198  ALA B 203  0                                        
SHEET   16  1616 ALA B 208  ASP B 212  0                                        
SHEET   17  1717 CYS B 218  PHE B 222  0                                        
SHEET   18  1818 ILE B 229  PHE B 234  0                                        
SHEET   19  1919 ALA B 240  SER B 245  0                                        
SHEET   20  2020 CYS B 250  ASP B 254  0                                        
SHEET   21  2121 GLN B 259  TYR B 264  0                                        
SHEET   22  2222 ILE B 273  PHE B 278  0                                        
SHEET   23  2323 LEU B 284  TYR B 289  0                                        
SHEET   24  2424 CYS B 294  ASP B 298  0                                        
SHEET   25  2525 ARG B 304  LEU B 308  0                                        
SHEET   26  2626 VAL B 315  VAL B 320  0                                        
SHEET   27  2727 VAL B 327  SER B 331  0                                        
SHEET   28  2828 LEU B 336  TRP B 339  0                                        
SHEET   29  2929 LEU A  41  ALA A  48  0                                        
SHEET   30  3030 GLU A 209  VAL A 214  0                                        
SHEET   31  3131 VAL A 217  ASP A 223  0                                        
SHEET   32  3232 ALA A 243  ASP A 249  0                                        
SHEET   33  3333 SER A 286  ASN A 292  0                                        
SHEET   34  3434 CYS A 359  PHE A 363  0                                        
CRYST1  208.000  208.000  208.000  90.00  90.00  90.00 P 1                      
SCALE1      0.004808  0.000000  0.000000        0.00000                         
SCALE2      0.000000  0.004808  0.000000        0.00000                         
SCALE3      0.000000  0.000000  0.004808        0.00000                         
ATOM      1  N   SER B   2     124.701  68.445  51.318  1.00175.51           N  
ATOM      2  CA  SER B   2     125.474  68.808  50.136  1.00175.51           C  
ATOM      3  C   SER B   2     125.142  70.224  49.679  1.00175.51           C  
ATOM      4  O   SER B   2     125.982  71.122  49.757  1.00175.51           O  
ATOM      5  CB  SER B   2     125.216  67.815  49.000  1.00175.51           C  
ATOM      6  OG  SER B   2     125.948  68.169  47.839  1.00175.51           O  
ATOM      7  N   GLU B   3     123.914  70.412  49.189  1.00173.66           N  
ATOM      8  CA  GLU B   3     123.485  71.736  48.748  1.00173.66           C  
ATOM      9  C   GLU B   3     123.284  72.676  49.931  1.00173.66           C  
ATOM     10  O   GLU B   3     123.618  73.864  49.847  1.00173.66           O  
ATOM     11  CB  GLU B   3     122.201  71.624  47.927  1.00173.66           C  
ATOM     12  N   LEU B   4     122.735  72.160  51.036  1.00173.02           N  
ATOM     13  CA  LEU B   4     122.533  72.973  52.232  1.00173.02           C  
ATOM     14  C   LEU B   4     123.861  73.388  52.854  1.00173.02           C  
ATOM     15  O   LEU B   4     124.015  74.534  53.296  1.00173.02           O  
ATOM     16  CB  LEU B   4     121.681  72.205  53.243  1.00173.02           C  
ATOM     17  CG  LEU B   4     121.387  72.883  54.582  1.00173.02           C  
ATOM     18  CD1 LEU B   4     120.541  74.128  54.378  1.00173.02           C  
ATOM     19  CD2 LEU B   4     120.702  71.915  55.534  1.00173.02           C  
ATOM     20  N   ASP B   5     124.836  72.474  52.878  1.00172.91           N  
ATOM     21  CA  ASP B   5     126.167  72.804  53.382  1.00172.91           C  
ATOM     22  C   ASP B   5     126.870  73.809  52.477  1.00172.91           C  
ATOM     23  O   ASP B   5     127.580  74.698  52.964  1.00172.91           O  
ATOM     24  CB  ASP B   5     127.001  71.531  53.523  1.00172.91           C  
ATOM     25  CG  ASP B   5     128.411  71.808  54.002  1.00172.91           C  
ATOM     26  OD1 ASP B   5     128.579  72.153  55.190  1.00172.91           O  
ATOM     27  OD2 ASP B   5     129.351  71.681  53.189  1.00172.91           O  
ATOM     28  N   GLN B   6     126.674  73.687  51.159  1.00169.88           N  
ATOM     29  CA  GLN B   6     127.241  74.648  50.217  1.00169.88           C  
ATOM     30  C   GLN B   6     126.632  76.035  50.398  1.00169.88           C  
ATOM     31  O   GLN B   6     127.349  77.042  50.353  1.00169.88           O  
ATOM     32  CB  GLN B   6     127.040  74.154  48.784  1.00169.88           C  
ATOM     33  CG  GLN B   6     127.738  74.992  47.724  1.00169.88           C  
ATOM     34  CD  GLN B   6     126.792  75.944  47.017  1.00169.88           C  
ATOM     35  OE1 GLN B   6     125.596  75.977  47.307  1.00169.88           O  
ATOM     36  NE2 GLN B   6     127.325  76.724  46.085  1.00169.88           N  
ATOM     37  N   LEU B   7     125.316  76.104  50.620  1.00165.37           N  
ATOM     38  CA  LEU B   7     124.671  77.393  50.856  1.00165.37           C  
ATOM     39  C   LEU B   7     125.093  77.991  52.195  1.00165.37           C  
ATOM     40  O   LEU B   7     125.258  79.211  52.306  1.00165.37           O  
ATOM     41  CB  LEU B   7     123.151  77.245  50.782  1.00165.37           C  
ATOM     42  CG  LEU B   7     122.572  76.983  49.388  1.00165.37           C  
ATOM     43  CD1 LEU B   7     121.059  76.827  49.442  1.00165.37           C  
ATOM     44  CD2 LEU B   7     122.968  78.077  48.409  1.00165.37           C  
ATOM     45  N   ARG B   8     125.287  77.148  53.215  1.00164.90           N  
ATOM     46  CA  ARG B   8     125.782  77.632  54.503  1.00164.90           C  
ATOM     47  C   ARG B   8     127.203  78.176  54.389  1.00164.90           C  
ATOM     48  O   ARG B   8     127.520  79.223  54.968  1.00164.90           O  
ATOM     49  CB  ARG B   8     125.718  76.514  55.543  1.00164.90           C  
ATOM     50  N   GLN B   9     128.063  77.487  53.630  1.00163.50           N  
ATOM     51  CA  GLN B   9     129.427  77.964  53.415  1.00163.50           C  
ATOM     52  C   GLN B   9     129.449  79.255  52.605  1.00163.50           C  
ATOM     53  O   GLN B   9     130.252  80.153  52.885  1.00163.50           O  
ATOM     54  CB  GLN B   9     130.257  76.883  52.723  1.00163.50           C  
ATOM     55  CG  GLN B   9     130.685  75.746  53.638  1.00163.50           C  
ATOM     56  CD  GLN B   9     131.711  76.175  54.668  1.00163.50           C  
ATOM     57  OE1 GLN B   9     132.517  77.074  54.424  1.00163.50           O  
ATOM     58  NE2 GLN B   9     131.687  75.532  55.830  1.00163.50           N  
ATOM     59  N   GLU B  10     128.568  79.370  51.604  1.00157.92           N  
ATOM     60  CA  GLU B  10     128.494  80.596  50.812  1.00157.92           C  
ATOM     61  C   GLU B  10     127.980  81.770  51.641  1.00157.92           C  
ATOM     62  O   GLU B  10     128.477  82.894  51.504  1.00157.92           O  
ATOM     63  CB  GLU B  10     127.611  80.374  49.584  1.00157.92           C  
ATOM     64  CG  GLU B  10     127.640  81.520  48.585  1.00157.92           C  
ATOM     65  CD  GLU B  10     126.928  81.183  47.291  1.00157.92           C  
ATOM     66  OE1 GLU B  10     126.564  80.003  47.101  1.00157.92           O  
ATOM     67  OE2 GLU B  10     126.732  82.097  46.463  1.00157.92           O  
ATOM     68  N   ALA B  11     126.997  81.525  52.515  1.00154.20           N  
ATOM     69  CA  ALA B  11     126.502  82.579  53.397  1.00154.20           C  
ATOM     70  C   ALA B  11     127.558  82.999  54.415  1.00154.20           C  
ATOM     71  O   ALA B  11     127.691  84.192  54.720  1.00154.20           O  
ATOM     72  CB  ALA B  11     125.228  82.117  54.103  1.00154.20           C  
ATOM     73  N   GLU B  12     128.323  82.034  54.940  1.00152.09           N  
ATOM     74  CA  GLU B  12     129.417  82.356  55.853  1.00152.09           C  
ATOM     75  C   GLU B  12     130.509  83.162  55.157  1.00152.09           C  
ATOM     76  O   GLU B  12     131.048  84.112  55.737  1.00152.09           O  
ATOM     77  CB  GLU B  12     129.996  81.073  56.450  1.00152.09           C  
ATOM     78  N   GLN B  13     130.832  82.810  53.908  1.00149.67           N  
ATOM     79  CA  GLN B  13     131.832  83.558  53.150  1.00149.67           C  
ATOM     80  C   GLN B  13     131.349  84.968  52.823  1.00149.67           C  
ATOM     81  O   GLN B  13     132.134  85.923  52.873  1.00149.67           O  
ATOM     82  CB  GLN B  13     132.193  82.800  51.873  1.00149.67           C  
ATOM     83  CG  GLN B  13     133.319  83.431  51.067  1.00149.67           C  
ATOM     84  CD  GLN B  13     134.612  83.539  51.854  1.00149.67           C  
ATOM     85  OE1 GLN B  13     135.002  82.610  52.562  1.00149.67           O  
ATOM     86  NE2 GLN B  13     135.282  84.680  51.737  1.00149.67           N  
ATOM     87  N   LEU B  14     130.060  85.121  52.504  1.00144.99           N  
ATOM     88  CA  LEU B  14     129.512  86.449  52.233  1.00144.99           C  
ATOM     89  C   LEU B  14     129.491  87.317  53.487  1.00144.99           C  
ATOM     90  O   LEU B  14     129.788  88.517  53.421  1.00144.99           O  
ATOM     91  CB  LEU B  14     128.109  86.329  51.640  1.00144.99           C  
ATOM     92  CG  LEU B  14     128.040  85.940  50.163  1.00144.99           C  
ATOM     93  CD1 LEU B  14     126.621  85.565  49.773  1.00144.99           C  
ATOM     94  CD2 LEU B  14     128.555  87.073  49.293  1.00144.99           C  
ATOM     95  N   LYS B  15     129.161  86.728  54.641  1.00143.09           N  
ATOM     96  CA  LYS B  15     129.178  87.496  55.883  1.00143.09           C  
ATOM     97  C   LYS B  15     130.604  87.845  56.298  1.00143.09           C  
ATOM     98  O   LYS B  15     130.847  88.919  56.861  1.00143.09           O  
ATOM     99  CB  LYS B  15     128.465  86.724  56.992  1.00143.09           C  
ATOM    100  CG  LYS B  15     127.871  87.613  58.073  1.00143.09           C  
ATOM    101  CD  LYS B  15     126.884  88.605  57.470  1.00143.09           C  
ATOM    102  CE  LYS B  15     126.263  89.501  58.530  1.00143.09           C  
ATOM    103  NZ  LYS B  15     125.493  88.722  59.538  1.00143.09           N  
ATOM    104  N   ASN B  16     131.562  86.958  56.008  1.00142.83           N  
ATOM    105  CA  ASN B  16     132.968  87.267  56.252  1.00142.83           C  
ATOM    106  C   ASN B  16     133.457  88.391  55.346  1.00142.83           C  
ATOM    107  O   ASN B  16     134.244  89.241  55.777  1.00142.83           O  
ATOM    108  CB  ASN B  16     133.818  86.011  56.060  1.00142.83           C  
ATOM    109  CG  ASN B  16     135.292  86.263  56.295  1.00142.83           C  
ATOM    110  OD1 ASN B  16     135.749  86.322  57.436  1.00142.83           O  
ATOM    111  ND2 ASN B  16     136.047  86.405  55.213  1.00142.83           N  
ATOM    112  N   GLN B  17     132.998  88.413  54.090  1.00141.56           N  
ATOM    113  CA  GLN B  17     133.344  89.505  53.182  1.00141.56           C  
ATOM    114  C   GLN B  17     132.731  90.825  53.640  1.00141.56           C  
ATOM    115  O   GLN B  17     133.370  91.881  53.534  1.00141.56           O  
ATOM    116  CB  GLN B  17     132.894  89.168  51.761  1.00141.56           C  
ATOM    117  N   ILE B  18     131.497  90.778  54.155  1.00135.99           N  
ATOM    118  CA  ILE B  18     130.851  91.965  54.718  1.00135.99           C  
ATOM    119  C   ILE B  18     131.622  92.474  55.934  1.00135.99           C  
ATOM    120  O   ILE B  18     131.856  93.681  56.078  1.00135.99           O  
ATOM    121  CB  ILE B  18     129.379  91.651  55.055  1.00135.99           C  
ATOM    122  CG1 ILE B  18     128.543  91.601  53.779  1.00135.99           C  
ATOM    123  CG2 ILE B  18     128.779  92.678  56.013  1.00135.99           C  
ATOM    124  CD1 ILE B  18     128.522  92.906  53.037  1.00135.99           C  
ATOM    125  N   ARG B  19     132.054  91.558  56.808  1.00137.37           N  
ATOM    126  CA  ARG B  19     132.833  91.935  57.988  1.00137.37           C  
ATOM    127  C   ARG B  19     134.195  92.511  57.610  1.00137.37           C  
ATOM    128  O   ARG B  19     134.667  93.469  58.236  1.00137.37           O  
ATOM    129  CB  ARG B  19     133.000  90.722  58.903  1.00137.37           C  
ATOM    130  CG  ARG B  19     133.693  91.017  60.219  1.00137.37           C  
ATOM    131  CD  ARG B  19     134.284  89.750  60.807  1.00137.37           C  
ATOM    132  NE  ARG B  19     135.267  89.142  59.917  1.00137.37           N  
ATOM    133  CZ  ARG B  19     135.925  88.023  60.184  1.00137.37           C  
ATOM    134  NH1 ARG B  19     135.740  87.365  61.316  1.00137.37           N  
ATOM    135  NH2 ARG B  19     136.791  87.551  59.291  1.00137.37           N  
ATOM    136  N   ASP B  20     134.839  91.942  56.586  1.00135.22           N  
ATOM    137  CA  ASP B  20     136.120  92.465  56.119  1.00135.22           C  
ATOM    138  C   ASP B  20     135.966  93.849  55.500  1.00135.22           C  
ATOM    139  O   ASP B  20     136.817  94.723  55.708  1.00135.22           O  
ATOM    140  CB  ASP B  20     136.747  91.498  55.118  1.00135.22           C  
ATOM    141  CG  ASP B  20     137.312  90.261  55.781  1.00135.22           C  
ATOM    142  OD1 ASP B  20     137.184  90.136  57.018  1.00135.22           O  
ATOM    143  OD2 ASP B  20     137.881  89.412  55.066  1.00135.22           O  
ATOM    144  N   ALA B  21     134.884  94.071  54.747  1.00129.10           N  
ATOM    145  CA  ALA B  21     134.628  95.397  54.191  1.00129.10           C  
ATOM    146  C   ALA B  21     134.295  96.405  55.286  1.00129.10           C  
ATOM    147  O   ALA B  21     134.663  97.582  55.184  1.00129.10           O  
ATOM    148  CB  ALA B  21     133.498  95.330  53.164  1.00129.10           C  
ATOM    149  N   ARG B  22     133.604  95.960  56.341  1.00123.34           N  
ATOM    150  CA  ARG B  22     133.307  96.840  57.469  1.00123.34           C  
ATOM    151  C   ARG B  22     134.565  97.205  58.247  1.00123.34           C  
ATOM    152  O   ARG B  22     134.697  98.336  58.729  1.00123.34           O  
ATOM    153  CB  ARG B  22     132.279  96.193  58.395  1.00123.34           C  
ATOM    154  CG  ARG B  22     130.860  96.267  57.877  1.00123.34           C  
ATOM    155  CD  ARG B  22     129.949  95.274  58.555  1.00123.34           C  
ATOM    156  NE  ARG B  22     128.561  95.530  58.197  1.00123.34           N  
ATOM    157  CZ  ARG B  22     127.522  94.910  58.734  1.00123.34           C  
ATOM    158  NH1 ARG B  22     127.676  93.972  59.654  1.00123.34           N  
ATOM    159  NH2 ARG B  22     126.297  95.243  58.342  1.00123.34           N  
ATOM    160  N   LYS B  23     135.491  96.255  58.395  1.00127.29           N  
ATOM    161  CA  LYS B  23     136.751  96.552  59.069  1.00127.29           C  
ATOM    162  C   LYS B  23     137.637  97.456  58.219  1.00127.29           C  
ATOM    163  O   LYS B  23     138.310  98.348  58.748  1.00127.29           O  
ATOM    164  CB  LYS B  23     137.480  95.254  59.415  1.00127.29           C  
ATOM    165  N   ALA B  24     137.648  97.247  56.901  1.00125.06           N  
ATOM    166  CA  ALA B  24     138.511  98.041  56.035  1.00125.06           C  
ATOM    167  C   ALA B  24     137.971  99.445  55.778  1.00125.06           C  
ATOM    168  O   ALA B  24     138.768 100.372  55.605  1.00125.06           O  
ATOM    169  CB  ALA B  24     138.728  97.319  54.705  1.00125.06           C  
ATOM    170  N   CYS B  25     136.646  99.625  55.745  1.00120.78           N  
ATOM    171  CA  CYS B  25     136.088 100.918  55.354  1.00120.78           C  
ATOM    172  C   CYS B  25     136.222 101.965  56.455  1.00120.78           C  
ATOM    173  O   CYS B  25     136.473 103.139  56.159  1.00120.78           O  
ATOM    174  CB  CYS B  25     134.621 100.755  54.955  1.00120.78           C  
ATOM    175  SG  CYS B  25     133.822 102.273  54.384  1.00120.78           S  
ATOM    176  N   ALA B  26     136.058 101.574  57.715  1.00117.89           N  
ATOM    177  CA  ALA B  26     136.162 102.520  58.818  1.00117.89           C  
ATOM    178  C   ALA B  26     137.624 102.753  59.174  1.00117.89           C  
ATOM    179  O   ALA B  26     138.394 101.801  59.333  1.00117.89           O  
ATOM    180  CB  ALA B  26     135.399 102.013  60.040  1.00117.89           C  
ATOM    181  N   ASP B  27     138.000 104.019  59.301  1.00118.39           N  
ATOM    182  CA  ASP B  27     139.355 104.410  59.667  1.00118.39           C  
ATOM    183  C   ASP B  27     139.435 105.094  61.022  1.00118.39           C  
ATOM    184  O   ASP B  27     140.422 104.917  61.739  1.00118.39           O  
ATOM    185  CB  ASP B  27     139.941 105.330  58.587  1.00118.39           C  
ATOM    186  CG  ASP B  27     138.990 106.444  58.191  1.00118.39           C  
ATOM    187  OD1 ASP B  27     137.843 106.459  58.687  1.00118.39           O  
ATOM    188  OD2 ASP B  27     139.386 107.301  57.375  1.00118.39           O  
ATOM    189  N   ALA B  28     138.417 105.869  61.392  1.00114.12           N  
ATOM    190  CA  ALA B  28     138.375 106.520  62.695  1.00114.12           C  
ATOM    191  C   ALA B  28     137.052 106.226  63.390  1.00114.12           C  
ATOM    192  O   ALA B  28     136.243 105.442  62.886  1.00114.12           O  
ATOM    193  CB  ALA B  28     138.579 108.029  62.548  1.00114.12           C  
ATOM    194  N   THR B  29     136.827 106.838  64.547  1.00108.97           N  
ATOM    195  CA  THR B  29     135.570 106.721  65.274  1.00108.97           C  
ATOM    196  C   THR B  29     134.862 108.071  65.270  1.00108.97           C  
ATOM    197  O   THR B  29     135.311 109.031  64.640  1.00108.97           O  
ATOM    198  CB  THR B  29     135.800 106.237  66.709  1.00108.97           C  
ATOM    199  OG1 THR B  29     136.408 107.281  67.477  1.00108.97           O  
ATOM    200  CG2 THR B  29     136.707 105.015  66.723  1.00108.97           C  
ATOM    201  N   LEU B  30     133.730 108.138  65.971  1.00105.37           N  
ATOM    202  CA  LEU B  30     133.051 109.419  66.125  1.00105.37           C  
ATOM    203  C   LEU B  30     133.753 110.287  67.165  1.00105.37           C  
ATOM    204  O   LEU B  30     133.824 111.513  67.015  1.00105.37           O  
ATOM    205  CB  LEU B  30     131.585 109.195  66.493  1.00105.37           C  
ATOM    206  CG  LEU B  30     130.695 110.437  66.510  1.00105.37           C  
ATOM    207  CD1 LEU B  30     130.674 111.059  65.129  1.00105.37           C  
ATOM    208  CD2 LEU B  30     129.286 110.098  66.960  1.00105.37           C  
ATOM    209  N   SER B  31     134.290 109.664  68.220  1.00108.95           N  
ATOM    210  CA  SER B  31     134.952 110.411  69.287  1.00108.95           C  
ATOM    211  C   SER B  31     136.283 110.997  68.827  1.00108.95           C  
ATOM    212  O   SER B  31     136.637 112.118  69.213  1.00108.95           O  
ATOM    213  CB  SER B  31     135.157 109.509  70.503  1.00108.95           C  
ATOM    214  OG  SER B  31     136.039 108.440  70.204  1.00108.95           O  
ATOM    215  N   GLN B  32     137.029 110.257  67.999  1.00109.11           N  
ATOM    216  CA  GLN B  32     138.316 110.738  67.505  1.00109.11           C  
ATOM    217  C   GLN B  32     138.171 111.925  66.564  1.00109.11           C  
ATOM    218  O   GLN B  32     139.123 112.698  66.410  1.00109.11           O  
ATOM    219  CB  GLN B  32     139.072 109.614  66.798  1.00109.11           C  
ATOM    220  CG  GLN B  32     139.486 108.481  67.713  1.00109.11           C  
ATOM    221  CD  GLN B  32     140.360 107.461  67.017  1.00109.11           C  
ATOM    222  OE1 GLN B  32     140.730 107.633  65.856  1.00109.11           O  
ATOM    223  NE2 GLN B  32     140.696 106.389  67.724  1.00109.11           N  
ATOM    224  N   ILE B  33     136.946 112.172  66.086  1.00109.56           N  
ATOM    225  CA  ILE B  33     136.689 113.355  65.206  1.00109.56           C  
ATOM    226  C   ILE B  33     136.072 114.500  66.023  1.00109.56           C  
ATOM    227  O   ILE B  33     136.494 115.656  65.814  1.00109.56           O  
ATOM    228  CB  ILE B  33     135.798 112.958  64.011  1.00109.56           C  
ATOM    229  CG1 ILE B  33     136.403 111.801  63.211  1.00109.56           C  
ATOM    230  CG2 ILE B  33     135.508 114.158  63.123  1.00109.56           C  
ATOM    231  CD1 ILE B  33     137.728 112.128  62.563  1.00109.56           C  
ATOM    232  N   THR B  34     135.139 114.205  66.937  1.00106.45           N  
ATOM    233  CA  THR B  34     134.415 115.275  67.686  1.00106.45           C  
ATOM    234  C   THR B  34     135.110 115.603  69.011  1.00106.45           C  
ATOM    235  O   THR B  34     134.546 116.415  69.772  1.00106.45           O  
ATOM    236  CB  THR B  34     132.970 114.853  67.980  1.00106.45           C  
ATOM    237  OG1 THR B  34     133.011 113.809  68.953  1.00106.45           O  
ATOM    238  CG2 THR B  34     132.231 114.377  66.749  1.00106.45           C  
ATOM    239  N   ASN B  35     136.266 114.996  69.285  1.00104.02           N  
ATOM    240  CA  ASN B  35     136.961 115.174  70.591  1.00104.02           C  
ATOM    241  C   ASN B  35     137.044 116.641  71.032  1.00104.02           C  
ATOM    242  O   ASN B  35     136.919 116.878  72.251  1.00104.02           O  
ATOM    243  CB  ASN B  35     138.364 114.559  70.560  1.00104.02           C  
ATOM    244  CG  ASN B  35     138.860 114.140  71.927  1.00104.02           C  
ATOM    245  OD1 ASN B  35     138.077 114.011  72.866  1.00104.02           O  
ATOM    246  ND2 ASN B  35     140.158 113.915  72.047  1.00104.02           N  
ATOM    247  N   ASN B  36     137.234 117.592  70.110  1.00101.24           N  
ATOM    248  CA  ASN B  36     137.461 118.972  70.538  1.00101.24           C  
ATOM    249  C   ASN B  36     136.381 119.903  69.985  1.00101.24           C  
ATOM    250  O   ASN B  36     136.588 120.661  69.038  1.00101.24           O  
ATOM    251  CB  ASN B  36     138.855 119.427  70.116  1.00101.24           C  
ATOM    252  N   ILE B  37     135.204 119.841  70.613  1.00 98.56           N  
ATOM    253  CA  ILE B  37     134.171 120.855  70.446  1.00 98.56           C  
ATOM    254  C   ILE B  37     133.698 121.278  71.831  1.00 98.56           C  
ATOM    255  O   ILE B  37     134.124 120.739  72.852  1.00 98.56           O  
ATOM    256  CB  ILE B  37     132.962 120.384  69.606  1.00 98.56           C  
ATOM    257  CG1 ILE B  37     132.249 119.219  70.287  1.00 98.56           C  
ATOM    258  CG2 ILE B  37     133.379 120.017  68.185  1.00 98.56           C  
ATOM    259  CD1 ILE B  37     130.940 118.857  69.627  1.00 98.56           C  
ATOM    260  N   ASP B  38     132.806 122.259  71.849  1.00 98.90           N  
ATOM    261  CA  ASP B  38     132.203 122.718  73.095  1.00 98.90           C  
ATOM    262  C   ASP B  38     131.210 121.680  73.606  1.00 98.90           C  
ATOM    263  O   ASP B  38     130.343 121.239  72.840  1.00 98.90           O  
ATOM    264  CB  ASP B  38     131.509 124.059  72.885  1.00 98.90           C  
ATOM    265  N   PRO B  39     131.293 121.265  74.865  1.00 93.86           N  
ATOM    266  CA  PRO B  39     130.397 120.222  75.371  1.00 93.86           C  
ATOM    267  C   PRO B  39     129.000 120.758  75.652  1.00 93.86           C  
ATOM    268  O   PRO B  39     128.745 121.963  75.651  1.00 93.86           O  
ATOM    269  CB  PRO B  39     131.083 119.770  76.663  1.00 93.86           C  
ATOM    270  CG  PRO B  39     131.810 120.979  77.126  1.00 93.86           C  
ATOM    271  CD  PRO B  39     132.270 121.693  75.882  1.00 93.86           C  
ATOM    272  N   VAL B  40     128.082 119.816  75.890  1.00 92.17           N  
ATOM    273  CA  VAL B  40     126.703 120.152  76.239  1.00 92.17           C  
ATOM    274  C   VAL B  40     126.593 120.777  77.623  1.00 92.17           C  
ATOM    275  O   VAL B  40     125.727 121.635  77.840  1.00 92.17           O  
ATOM    276  CB  VAL B  40     125.844 118.878  76.065  1.00 92.17           C  
ATOM    277  CG1 VAL B  40     126.335 117.735  76.956  1.00 92.17           C  
ATOM    278  CG2 VAL B  40     124.359 119.151  76.299  1.00 92.17           C  
ATOM    279  N   GLY B  41     127.478 120.419  78.549  1.00 94.22           N  
ATOM    280  CA  GLY B  41     127.393 120.915  79.903  1.00 94.22           C  
ATOM    281  C   GLY B  41     126.456 120.079  80.752  1.00 94.22           C  
ATOM    282  O   GLY B  41     125.835 119.116  80.296  1.00 94.22           O  
ATOM    283  N   ARG B  42     126.356 120.465  82.019  1.00 98.09           N  
ATOM    284  CA  ARG B  42     125.492 119.763  82.964  1.00 98.09           C  
ATOM    285  C   ARG B  42     124.073 120.283  82.788  1.00 98.09           C  
ATOM    286  O   ARG B  42     123.711 121.334  83.321  1.00 98.09           O  
ATOM    287  CB  ARG B  42     125.983 119.953  84.394  1.00 98.09           C  
ATOM    288  CG  ARG B  42     127.422 119.514  84.627  1.00 98.09           C  
ATOM    289  CD  ARG B  42     127.666 118.095  84.134  1.00 98.09           C  
ATOM    290  NE  ARG B  42     126.793 117.127  84.787  1.00 98.09           N  
ATOM    291  CZ  ARG B  42     126.798 115.826  84.531  1.00 98.09           C  
ATOM    292  NH1 ARG B  42     127.621 115.300  83.639  1.00 98.09           N  
ATOM    293  NH2 ARG B  42     125.955 115.033  85.186  1.00 98.09           N  
ATOM    294  N   ILE B  43     123.265 119.546  82.031  1.00 93.89           N  
ATOM    295  CA  ILE B  43     121.878 119.935  81.796  1.00 93.89           C  
ATOM    296  C   ILE B  43     121.074 119.586  83.043  1.00 93.89           C  
ATOM    297  O   ILE B  43     120.866 118.408  83.349  1.00 93.89           O  
ATOM    298  CB  ILE B  43     121.304 119.250  80.552  1.00 93.89           C  
ATOM    299  CG1 ILE B  43     122.143 119.591  79.319  1.00 93.89           C  
ATOM    300  CG2 ILE B  43     119.854 119.651  80.344  1.00 93.89           C  
ATOM    301  CD1 ILE B  43     122.194 121.070  78.999  1.00 93.89           C  
ATOM    302  N   GLN B  44     120.618 120.606  83.767  1.00 96.41           N  
ATOM    303  CA  GLN B  44     119.793 120.405  84.959  1.00 96.41           C  
ATOM    304  C   GLN B  44     118.333 120.197  84.554  1.00 96.41           C  
ATOM    305  O   GLN B  44     117.457 121.033  84.769  1.00 96.41           O  
ATOM    306  CB  GLN B  44     119.949 121.581  85.915  1.00 96.41           C  
ATOM    307  CG  GLN B  44     121.355 121.742  86.468  1.00 96.41           C  
ATOM    308  CD  GLN B  44     121.763 120.589  87.364  1.00 96.41           C  
ATOM    309  OE1 GLN B  44     120.956 120.075  88.139  1.00 96.41           O  
ATOM    310  NE2 GLN B  44     123.020 120.175  87.260  1.00 96.41           N  
ATOM    311  N   MET B  45     118.092 119.038  83.953  1.00 85.94           N  
ATOM    312  CA  MET B  45     116.809 118.746  83.333  1.00 85.94           C  
ATOM    313  C   MET B  45     115.894 118.070  84.346  1.00 85.94           C  
ATOM    314  O   MET B  45     116.164 116.947  84.784  1.00 85.94           O  
ATOM    315  CB  MET B  45     117.043 117.867  82.109  1.00 85.94           C  
ATOM    316  CG  MET B  45     115.830 117.532  81.291  1.00 85.94           C  
ATOM    317  SD  MET B  45     116.356 116.580  79.857  1.00 85.94           S  
ATOM    318  CE  MET B  45     114.785 116.213  79.101  1.00 85.94           C  
ATOM    319  N   ARG B  46     114.817 118.751  84.721  1.00 78.97           N  
ATOM    320  CA  ARG B  46     113.969 118.332  85.825  1.00 78.97           C  
ATOM    321  C   ARG B  46     112.581 117.946  85.331  1.00 78.97           C  
ATOM    322  O   ARG B  46     112.179 118.279  84.213  1.00 78.97           O  
ATOM    323  CB  ARG B  46     113.857 119.443  86.875  1.00 78.97           C  
ATOM    324  N   THR B  47     111.857 117.223  86.188  1.00 79.60           N  
ATOM    325  CA  THR B  47     110.483 116.804  85.914  1.00 79.60           C  
ATOM    326  C   THR B  47     109.591 118.031  85.874  1.00 79.60           C  
ATOM    327  O   THR B  47     109.446 118.743  86.869  1.00 79.60           O  
ATOM    328  CB  THR B  47     109.984 115.830  86.976  1.00 79.60           C  
ATOM    329  OG1 THR B  47     110.773 114.639  86.961  1.00 79.60           O  
ATOM    330  CG2 THR B  47     108.532 115.467  86.718  1.00 79.60           C  
ATOM    331  N   ARG B  48     108.987 118.288  84.718  1.00 83.61           N  
ATOM    332  CA  ARG B  48     108.059 119.405  84.621  1.00 83.61           C  
ATOM    333  C   ARG B  48     106.629 118.949  84.870  1.00 83.61           C  
ATOM    334  O   ARG B  48     105.884 119.593  85.615  1.00 83.61           O  
ATOM    335  CB  ARG B  48     108.194 120.080  83.259  1.00 83.61           C  
ATOM    336  CG  ARG B  48     109.586 120.625  83.011  1.00 83.61           C  
ATOM    337  CD  ARG B  48     109.927 121.706  84.023  1.00 83.61           C  
ATOM    338  NE  ARG B  48     111.314 122.139  83.916  1.00 83.61           N  
ATOM    339  CZ  ARG B  48     111.725 123.167  83.187  1.00 83.61           C  
ATOM    340  NH1 ARG B  48     110.874 123.904  82.492  1.00 83.61           N  
ATOM    341  NH2 ARG B  48     113.020 123.463  83.156  1.00 83.61           N  
ATOM    342  N   ARG B  49     106.232 117.837  84.261  1.00 79.33           N  
ATOM    343  CA  ARG B  49     104.914 117.261  84.469  1.00 79.33           C  
ATOM    344  C   ARG B  49     105.061 115.789  84.827  1.00 79.33           C  
ATOM    345  O   ARG B  49     105.975 115.108  84.356  1.00 79.33           O  
ATOM    346  CB  ARG B  49     104.025 117.396  83.224  1.00 79.33           C  
ATOM    347  CG  ARG B  49     104.054 118.750  82.532  1.00 79.33           C  
ATOM    348  CD  ARG B  49     103.268 119.791  83.302  1.00 79.33           C  
ATOM    349  NE  ARG B  49     102.793 120.854  82.427  1.00 79.33           N  
ATOM    350  CZ  ARG B  49     103.379 122.035  82.299  1.00 79.33           C  
ATOM    351  NH1 ARG B  49     104.456 122.351  82.999  1.00 79.33           N  
ATOM    352  NH2 ARG B  49     102.870 122.924  81.451  1.00 79.33           N  
ATOM    353  N   THR B  50     104.153 115.307  85.673  1.00 76.33           N  
ATOM    354  CA  THR B  50     104.069 113.891  86.013  1.00 76.33           C  
ATOM    355  C   THR B  50     102.677 113.400  85.653  1.00 76.33           C  
ATOM    356  O   THR B  50     101.680 113.958  86.121  1.00 76.33           O  
ATOM    357  CB  THR B  50     104.358 113.646  87.496  1.00 76.33           C  
ATOM    358  OG1 THR B  50     105.617 114.232  87.844  1.00 76.33           O  
ATOM    359  CG2 THR B  50     104.409 112.154  87.781  1.00 76.33           C  
ATOM    360  N   LEU B  51     102.612 112.358  84.832  1.00 72.62           N  
ATOM    361  CA  LEU B  51     101.354 111.828  84.321  1.00 72.62           C  
ATOM    362  C   LEU B  51     100.980 110.602  85.146  1.00 72.62           C  
ATOM    363  O   LEU B  51     101.654 109.570  85.077  1.00 72.62           O  
ATOM    364  CB  LEU B  51     101.484 111.494  82.838  1.00 72.62           C  
ATOM    365  CG  LEU B  51     102.102 112.581  81.955  1.00 72.62           C  
ATOM    366  CD1 LEU B  51     102.240 112.099  80.525  1.00 72.62           C  
ATOM    367  CD2 LEU B  51     101.274 113.850  82.008  1.00 72.62           C  
ATOM    368  N   ARG B  52      99.903 110.720  85.920  1.00 74.83           N  
ATOM    369  CA  ARG B  52      99.511 109.688  86.873  1.00 74.83           C  
ATOM    370  C   ARG B  52      98.188 109.058  86.467  1.00 74.83           C  
ATOM    371  O   ARG B  52      97.119 109.579  86.800  1.00 74.83           O  
ATOM    372  CB  ARG B  52      99.400 110.283  88.277  1.00 74.83           C  
ATOM    373  CG  ARG B  52     100.718 110.744  88.868  1.00 74.83           C  
ATOM    374  CD  ARG B  52     100.527 111.290  90.270  1.00 74.83           C  
ATOM    375  NE  ARG B  52     101.767 111.821  90.822  1.00 74.83           N  
ATOM    376  CZ  ARG B  52     102.651 111.104  91.502  1.00 74.83           C  
ATOM    377  NH1 ARG B  52     102.457 109.819  91.745  1.00 74.83           N  
ATOM    378  NH2 ARG B  52     103.755 111.692  91.951  1.00 74.83           N  
ATOM    379  N   GLY B  53      98.240 107.944  85.746  1.00 73.90           N  
ATOM    380  CA  GLY B  53      97.019 107.344  85.252  1.00 73.90           C  
ATOM    381  C   GLY B  53      96.854 105.867  85.525  1.00 73.90           C  
ATOM    382  O   GLY B  53      95.913 105.471  86.213  1.00 73.90           O  
ATOM    383  N   HIS B  54      97.776 105.052  85.016  1.00 73.67           N  
ATOM    384  CA  HIS B  54      97.601 103.609  84.937  1.00 73.67           C  
ATOM    385  C   HIS B  54      97.593 102.963  86.323  1.00 73.67           C  
ATOM    386  O   HIS B  54      97.910 103.590  87.337  1.00 73.67           O  
ATOM    387  CB  HIS B  54      98.715 102.989  84.096  1.00 73.67           C  
ATOM    388  CG  HIS B  54      98.629 103.312  82.637  1.00 73.67           C  
ATOM    389  ND1 HIS B  54      97.466 103.181  81.910  1.00 73.67           N  
ATOM    390  CD2 HIS B  54      99.567 103.754  81.768  1.00 73.67           C  
ATOM    391  CE1 HIS B  54      97.693 103.527  80.656  1.00 73.67           C  
ATOM    392  NE2 HIS B  54      98.959 103.884  80.544  1.00 73.67           N  
ATOM    393  N   LEU B  55      97.185 101.696  86.360  1.00 75.61           N  
ATOM    394  CA  LEU B  55      97.257 100.894  87.576  1.00 75.61           C  
ATOM    395  C   LEU B  55      98.049  99.612  87.374  1.00 75.61           C  
ATOM    396  O   LEU B  55      97.915  98.682  88.176  1.00 75.61           O  
ATOM    397  CB  LEU B  55      95.861 100.556  88.117  1.00 75.61           C  
ATOM    398  CG  LEU B  55      95.031 101.589  88.894  1.00 75.61           C  
ATOM    399  CD1 LEU B  55      94.481 102.708  88.031  1.00 75.61           C  
ATOM    400  CD2 LEU B  55      93.904 100.907  89.656  1.00 75.61           C  
ATOM    401  N   ALA B  56      98.873  99.538  86.335  1.00 74.82           N  
ATOM    402  CA  ALA B  56      99.652  98.345  86.056  1.00 74.82           C  
ATOM    403  C   ALA B  56     100.923  98.759  85.327  1.00 74.82           C  
ATOM    404  O   ALA B  56     101.256  99.944  85.245  1.00 74.82           O  
ATOM    405  CB  ALA B  56      98.828  97.333  85.252  1.00 74.82           C  
ATOM    406  N   LYS B  57     101.626  97.767  84.793  1.00 80.37           N  
ATOM    407  CA  LYS B  57     102.896  97.984  84.114  1.00 80.37           C  
ATOM    408  C   LYS B  57     102.687  98.723  82.796  1.00 80.37           C  
ATOM    409  O   LYS B  57     101.683  98.511  82.114  1.00 80.37           O  
ATOM    410  CB  LYS B  57     103.548  96.632  83.859  1.00 80.37           C  
ATOM    411  CG  LYS B  57     103.974  95.906  85.116  1.00 80.37           C  
ATOM    412  CD  LYS B  57     104.745  94.658  84.758  1.00 80.37           C  
ATOM    413  CE  LYS B  57     103.802  93.595  84.226  1.00 80.37           C  
ATOM    414  NZ  LYS B  57     104.497  92.313  83.960  1.00 80.37           N  
ATOM    415  N   ILE B  58     103.631  99.592  82.437  1.00 79.30           N  
ATOM    416  CA  ILE B  58     103.611 100.297  81.156  1.00 79.30           C  
ATOM    417  C   ILE B  58     104.798  99.812  80.331  1.00 79.30           C  
ATOM    418  O   ILE B  58     105.920  99.745  80.834  1.00 79.30           O  
ATOM    419  CB  ILE B  58     103.662 101.818  81.343  1.00 79.30           C  
ATOM    420  CG1 ILE B  58     102.735 102.269  82.468  1.00 79.30           C  
ATOM    421  CG2 ILE B  58     103.325 102.541  80.053  1.00 79.30           C  
ATOM    422  CD1 ILE B  58     102.925 103.718  82.839  1.00 79.30           C  
ATOM    423  N   TYR B  59     104.554  99.464  79.062  1.00 82.42           N  
ATOM    424  CA  TYR B  59     105.654  99.066  78.182  1.00 82.42           C  
ATOM    425  C   TYR B  59     105.884 100.037  77.031  1.00 82.42           C  
ATOM    426  O   TYR B  59     106.996 100.100  76.499  1.00 82.42           O  
ATOM    427  CB  TYR B  59     105.456  97.660  77.596  1.00 82.42           C  
ATOM    428  CG  TYR B  59     105.315  96.500  78.559  1.00 82.42           C  
ATOM    429  CD1 TYR B  59     104.188  96.326  79.348  1.00 82.42           C  
ATOM    430  CD2 TYR B  59     106.332  95.555  78.654  1.00 82.42           C  
ATOM    431  CE1 TYR B  59     104.093  95.262  80.212  1.00 82.42           C  
ATOM    432  CE2 TYR B  59     106.237  94.484  79.513  1.00 82.42           C  
ATOM    433  CZ  TYR B  59     105.113  94.342  80.289  1.00 82.42           C  
ATOM    434  OH  TYR B  59     105.005  93.278  81.152  1.00 82.42           O  
ATOM    435  N   ALA B  60     104.864 100.773  76.601  1.00 75.44           N  
ATOM    436  CA  ALA B  60     105.003 101.482  75.339  1.00 75.44           C  
ATOM    437  C   ALA B  60     104.453 102.896  75.434  1.00 75.44           C  
ATOM    438  O   ALA B  60     103.423 103.149  76.063  1.00 75.44           O  
ATOM    439  CB  ALA B  60     104.309 100.725  74.206  1.00 75.44           C  
ATOM    440  N   MET B  61     105.169 103.816  74.787  1.00 77.18           N  
ATOM    441  CA  MET B  61     104.668 105.148  74.485  1.00 77.18           C  
ATOM    442  C   MET B  61     105.112 105.540  73.083  1.00 77.18           C  
ATOM    443  O   MET B  61     106.045 104.963  72.522  1.00 77.18           O  
ATOM    444  CB  MET B  61     105.117 106.206  75.516  1.00 77.18           C  
ATOM    445  CG  MET B  61     106.627 106.436  75.669  1.00 77.18           C  
ATOM    446  SD  MET B  61     107.504 107.449  74.458  1.00 77.18           S  
ATOM    447  CE  MET B  61     106.885 109.065  74.840  1.00 77.18           C  
ATOM    448  N   HIS B  62     104.431 106.539  72.524  1.00 71.15           N  
ATOM    449  CA  HIS B  62     104.861 107.156  71.277  1.00 71.15           C  
ATOM    450  C   HIS B  62     104.385 108.599  71.243  1.00 71.15           C  
ATOM    451  O   HIS B  62     103.227 108.878  71.560  1.00 71.15           O  
ATOM    452  CB  HIS B  62     104.328 106.404  70.056  1.00 71.15           C  
ATOM    453  CG  HIS B  62     104.964 106.826  68.770  1.00 71.15           C  
ATOM    454  ND1 HIS B  62     104.233 107.138  67.645  1.00 71.15           N  
ATOM    455  CD2 HIS B  62     106.263 106.997  68.432  1.00 71.15           C  
ATOM    456  CE1 HIS B  62     105.054 107.478  66.669  1.00 71.15           C  
ATOM    457  NE2 HIS B  62     106.292 107.400  67.120  1.00 71.15           N  
ATOM    458  N   TRP B  63     105.275 109.501  70.840  1.00 72.78           N  
ATOM    459  CA  TRP B  63     104.961 110.920  70.777  1.00 72.78           C  
ATOM    460  C   TRP B  63     104.137 111.263  69.545  1.00 72.78           C  
ATOM    461  O   TRP B  63     104.088 110.512  68.568  1.00 72.78           O  
ATOM    462  CB  TRP B  63     106.238 111.756  70.759  1.00 72.78           C  
ATOM    463  CG  TRP B  63     106.760 112.106  72.100  1.00 72.78           C  
ATOM    464  CD1 TRP B  63     107.898 111.649  72.670  1.00 72.78           C  
ATOM    465  CD2 TRP B  63     106.177 113.016  73.035  1.00 72.78           C  
ATOM    466  NE1 TRP B  63     108.064 112.202  73.913  1.00 72.78           N  
ATOM    467  CE2 TRP B  63     107.019 113.050  74.160  1.00 72.78           C  
ATOM    468  CE3 TRP B  63     105.025 113.804  73.032  1.00 72.78           C  
ATOM    469  CZ2 TRP B  63     106.747 113.838  75.269  1.00 72.78           C  
ATOM    470  CZ3 TRP B  63     104.756 114.582  74.136  1.00 72.78           C  
ATOM    471  CH2 TRP B  63     105.616 114.596  75.237  1.00 72.78           C  
ATOM    472  N   GLY B  64     103.496 112.426  69.600  1.00 76.84           N  
ATOM    473  CA  GLY B  64     102.789 112.948  68.455  1.00 76.84           C  
ATOM    474  C   GLY B  64     103.676 113.734  67.509  1.00 76.84           C  
ATOM    475  O   GLY B  64     104.835 114.035  67.794  1.00 76.84           O  
ATOM    476  N   THR B  65     103.106 114.050  66.344  1.00 81.29           N  
ATOM    477  CA  THR B  65     103.750 114.991  65.433  1.00 81.29           C  
ATOM    478  C   THR B  65     103.768 116.387  66.043  1.00 81.29           C  
ATOM    479  O   THR B  65     104.799 117.070  66.041  1.00 81.29           O  
ATOM    480  CB  THR B  65     103.031 114.982  64.083  1.00 81.29           C  
ATOM    481  OG1 THR B  65     103.294 113.743  63.416  1.00 81.29           O  
ATOM    482  CG2 THR B  65     103.503 116.125  63.195  1.00 81.29           C  
ATOM    483  N   ASP B  66     102.640 116.814  66.600  1.00 80.38           N  
ATOM    484  CA  ASP B  66     102.643 117.979  67.470  1.00 80.38           C  
ATOM    485  C   ASP B  66     103.326 117.635  68.788  1.00 80.38           C  
ATOM    486  O   ASP B  66     103.459 116.464  69.150  1.00 80.38           O  
ATOM    487  CB  ASP B  66     101.218 118.480  67.708  1.00 80.38           C  
ATOM    488  CG  ASP B  66     100.283 117.390  68.196  1.00 80.38           C  
ATOM    489  OD1 ASP B  66     100.666 116.203  68.161  1.00 80.38           O  
ATOM    490  OD2 ASP B  66      99.160 117.724  68.623  1.00 80.38           O  
ATOM    491  N   SER B  67     103.754 118.668  69.512  1.00 79.41           N  
ATOM    492  CA  SER B  67     104.586 118.445  70.689  1.00 79.41           C  
ATOM    493  C   SER B  67     103.782 117.951  71.886  1.00 79.41           C  
ATOM    494  O   SER B  67     104.365 117.487  72.870  1.00 79.41           O  
ATOM    495  CB  SER B  67     105.323 119.733  71.051  1.00 79.41           C  
ATOM    496  OG  SER B  67     106.424 119.939  70.189  1.00 79.41           O  
ATOM    497  N   ARG B  68     102.454 118.039  71.830  1.00 75.02           N  
ATOM    498  CA  ARG B  68     101.664 117.814  73.035  1.00 75.02           C  
ATOM    499  C   ARG B  68     101.308 116.342  73.221  1.00 75.02           C  
ATOM    500  O   ARG B  68     101.647 115.744  74.248  1.00 75.02           O  
ATOM    501  CB  ARG B  68     100.397 118.660  72.989  1.00 75.02           C  
ATOM    502  CG  ARG B  68     100.632 120.154  73.048  1.00 75.02           C  
ATOM    503  CD  ARG B  68      99.334 120.884  72.773  1.00 75.02           C  
ATOM    504  NE  ARG B  68      98.413 120.765  73.896  1.00 75.02           N  
ATOM    505  CZ  ARG B  68      98.099 121.755  74.719  1.00 75.02           C  
ATOM    506  NH1 ARG B  68      98.549 122.982  74.527  1.00 75.02           N  
ATOM    507  NH2 ARG B  68      97.296 121.510  75.750  1.00 75.02           N  
ATOM    508  N   LEU B  69     100.632 115.742  72.244  1.00 71.23           N  
ATOM    509  CA  LEU B  69      99.944 114.472  72.439  1.00 71.23           C  
ATOM    510  C   LEU B  69     100.897 113.283  72.418  1.00 71.23           C  
ATOM    511  O   LEU B  69     101.897 113.277  71.696  1.00 71.23           O  
ATOM    512  CB  LEU B  69      98.872 114.286  71.366  1.00 71.23           C  
ATOM    513  CG  LEU B  69      97.767 115.343  71.328  1.00 71.23           C  
ATOM    514  CD1 LEU B  69      96.692 114.959  70.325  1.00 71.23           C  
ATOM    515  CD2 LEU B  69      97.162 115.565  72.706  1.00 71.23           C  
ATOM    516  N   LEU B  70     100.570 112.274  73.223  1.00 70.61           N  
ATOM    517  CA  LEU B  70     101.244 110.982  73.210  1.00 70.61           C  
ATOM    518  C   LEU B  70     100.278 109.929  73.731  1.00 70.61           C  
ATOM    519  O   LEU B  70      99.307 110.241  74.421  1.00 70.61           O  
ATOM    520  CB  LEU B  70     102.532 110.949  74.053  1.00 70.61           C  
ATOM    521  CG  LEU B  70     102.463 110.944  75.584  1.00 70.61           C  
ATOM    522  CD1 LEU B  70     103.784 110.529  76.162  1.00 70.61           C  
ATOM    523  CD2 LEU B  70     102.149 112.307  76.107  1.00 70.61           C  
ATOM    524  N   VAL B  71     100.566 108.670  73.407  1.00 68.51           N  
ATOM    525  CA  VAL B  71      99.721 107.536  73.762  1.00 68.51           C  
ATOM    526  C   VAL B  71     100.549 106.588  74.626  1.00 68.51           C  
ATOM    527  O   VAL B  71     101.777 106.559  74.509  1.00 68.51           O  
ATOM    528  CB  VAL B  71      99.166 106.849  72.485  1.00 68.51           C  
ATOM    529  CG1 VAL B  71     100.280 106.242  71.640  1.00 68.51           C  
ATOM    530  CG2 VAL B  71      98.079 105.827  72.797  1.00 68.51           C  
ATOM    531  N   SER B  72      99.895 105.865  75.543  1.00 71.97           N  
ATOM    532  CA  SER B  72     100.577 104.914  76.415  1.00 71.97           C  
ATOM    533  C   SER B  72      99.801 103.604  76.493  1.00 71.97           C  
ATOM    534  O   SER B  72      98.568 103.601  76.460  1.00 71.97           O  
ATOM    535  CB  SER B  72     100.764 105.488  77.822  1.00 71.97           C  
ATOM    536  OG  SER B  72      99.556 106.044  78.304  1.00 71.97           O  
ATOM    537  N   ALA B  73     100.533 102.495  76.615  1.00 73.89           N  
ATOM    538  CA  ALA B  73      99.970 101.148  76.628  1.00 73.89           C  
ATOM    539  C   ALA B  73     100.289 100.459  77.947  1.00 73.89           C  
ATOM    540  O   ALA B  73     101.450 100.430  78.366  1.00 73.89           O  
ATOM    541  CB  ALA B  73     100.525 100.315  75.472  1.00 73.89           C  
ATOM    542  N   SER B  74      99.274  99.869  78.581  1.00 77.56           N  
ATOM    543  CA  SER B  74      99.447  99.282  79.902  1.00 77.56           C  
ATOM    544  C   SER B  74      98.739  97.936  80.027  1.00 77.56           C  
ATOM    545  O   SER B  74      97.825  97.611  79.266  1.00 77.56           O  
ATOM    546  CB  SER B  74      98.950 100.224  80.999  1.00 77.56           C  
ATOM    547  OG  SER B  74      99.417  99.815  82.270  1.00 77.56           O  
ATOM    548  N   GLN B  75      99.175  97.164  81.031  1.00 78.27           N  
ATOM    549  CA  GLN B  75      98.680  95.817  81.310  1.00 78.27           C  
ATOM    550  C   GLN B  75      97.273  95.774  81.881  1.00 78.27           C  
ATOM    551  O   GLN B  75      96.705  94.681  81.973  1.00 78.27           O  
ATOM    552  CB  GLN B  75      99.605  95.096  82.285  1.00 78.27           C  
ATOM    553  CG  GLN B  75     100.963  94.829  81.736  1.00 78.27           C  
ATOM    554  CD  GLN B  75     100.918  93.910  80.534  1.00 78.27           C  
ATOM    555  OE1 GLN B  75     101.156  94.331  79.404  1.00 78.27           O  
ATOM    556  NE2 GLN B  75     100.625  92.642  80.775  1.00 78.27           N  
ATOM    557  N   ASP B  76      96.691  96.908  82.267  1.00 80.38           N  
ATOM    558  CA  ASP B  76      95.346  96.873  82.829  1.00 80.38           C  
ATOM    559  C   ASP B  76      94.273  96.690  81.762  1.00 80.38           C  
ATOM    560  O   ASP B  76      93.091  96.574  82.104  1.00 80.38           O  
ATOM    561  CB  ASP B  76      95.078  98.142  83.642  1.00 80.38           C  
ATOM    562  CG  ASP B  76      95.484  99.407  82.912  1.00 80.38           C  
ATOM    563  OD1 ASP B  76      95.883  99.324  81.734  1.00 80.38           O  
ATOM    564  OD2 ASP B  76      95.405 100.494  83.522  1.00 80.38           O  
ATOM    565  N   GLY B  77      94.655  96.649  80.490  1.00 80.88           N  
ATOM    566  CA  GLY B  77      93.716  96.580  79.398  1.00 80.88           C  
ATOM    567  C   GLY B  77      93.334  97.920  78.827  1.00 80.88           C  
ATOM    568  O   GLY B  77      92.348  97.999  78.087  1.00 80.88           O  
ATOM    569  N   LYS B  78      94.079  98.975  79.145  1.00 75.76           N  
ATOM    570  CA  LYS B  78      93.735 100.330  78.749  1.00 75.76           C  
ATOM    571  C   LYS B  78      94.865 100.944  77.937  1.00 75.76           C  
ATOM    572  O   LYS B  78      96.044 100.743  78.246  1.00 75.76           O  
ATOM    573  CB  LYS B  78      93.432 101.194  79.973  1.00 75.76           C  
ATOM    574  CG  LYS B  78      92.254 100.695  80.780  1.00 75.76           C  
ATOM    575  CD  LYS B  78      90.966 100.871  80.001  1.00 75.76           C  
ATOM    576  CE  LYS B  78      89.774 100.371  80.787  1.00 75.76           C  
ATOM    577  NZ  LYS B  78      89.505 101.221  81.976  1.00 75.76           N  
ATOM    578  N   LEU B  79      94.491 101.675  76.892  1.00 71.93           N  
ATOM    579  CA  LEU B  79      95.402 102.505  76.117  1.00 71.93           C  
ATOM    580  C   LEU B  79      95.014 103.956  76.368  1.00 71.93           C  
ATOM    581  O   LEU B  79      93.866 104.339  76.124  1.00 71.93           O  
ATOM    582  CB  LEU B  79      95.306 102.155  74.632  1.00 71.93           C  
ATOM    583  CG  LEU B  79      96.419 102.522  73.655  1.00 71.93           C  
ATOM    584  CD1 LEU B  79      97.511 101.493  73.698  1.00 71.93           C  
ATOM    585  CD2 LEU B  79      95.861 102.616  72.251  1.00 71.93           C  
ATOM    586  N   ILE B  80      95.955 104.758  76.861  1.00 70.59           N  
ATOM    587  CA  ILE B  80      95.666 106.115  77.315  1.00 70.59           C  
ATOM    588  C   ILE B  80      96.432 107.108  76.451  1.00 70.59           C  
ATOM    589  O   ILE B  80      97.648 106.978  76.276  1.00 70.59           O  
ATOM    590  CB  ILE B  80      96.002 106.300  78.808  1.00 70.59           C  
ATOM    591  CG1 ILE B  80      94.996 105.527  79.667  1.00 70.59           C  
ATOM    592  CG2 ILE B  80      95.996 107.776  79.199  1.00 70.59           C  
ATOM    593  CD1 ILE B  80      95.078 105.826  81.151  1.00 70.59           C  
ATOM    594  N   ILE B  81      95.712 108.093  75.907  1.00 70.14           N  
ATOM    595  CA  ILE B  81      96.302 109.217  75.187  1.00 70.14           C  
ATOM    596  C   ILE B  81      96.382 110.409  76.130  1.00 70.14           C  
ATOM    597  O   ILE B  81      95.375 110.798  76.735  1.00 70.14           O  
ATOM    598  CB  ILE B  81      95.487 109.568  73.931  1.00 70.14           C  
ATOM    599  CG1 ILE B  81      95.389 108.351  73.009  1.00 70.14           C  
ATOM    600  CG2 ILE B  81      96.099 110.772  73.216  1.00 70.14           C  
ATOM    601  CD1 ILE B  81      94.867 108.653  71.633  1.00 70.14           C  
ATOM    602  N   TRP B  82      97.572 110.996  76.249  1.00 69.81           N  
ATOM    603  CA  TRP B  82      97.825 112.087  77.178  1.00 69.81           C  
ATOM    604  C   TRP B  82      97.995 113.408  76.438  1.00 69.81           C  
ATOM    605  O   TRP B  82      98.258 113.438  75.234  1.00 69.81           O  
ATOM    606  CB  TRP B  82      99.089 111.848  77.996  1.00 69.81           C  
ATOM    607  CG  TRP B  82      99.129 110.602  78.793  1.00 69.81           C  
ATOM    608  CD1 TRP B  82      99.572 109.382  78.381  1.00 69.81           C  
ATOM    609  CD2 TRP B  82      98.773 110.458  80.168  1.00 69.81           C  
ATOM    610  NE1 TRP B  82      99.487 108.478  79.408  1.00 69.81           N  
ATOM    611  CE2 TRP B  82      99.002 109.115  80.519  1.00 69.81           C  
ATOM    612  CE3 TRP B  82      98.270 111.332  81.135  1.00 69.81           C  
ATOM    613  CZ2 TRP B  82      98.744 108.626  81.792  1.00 69.81           C  
ATOM    614  CZ3 TRP B  82      98.018 110.845  82.396  1.00 69.81           C  
ATOM    615  CH2 TRP B  82      98.255 109.506  82.714  1.00 69.81           C  
ATOM    616  N   ASP B  83      97.847 114.501  77.186  1.00 70.86           N  
ATOM    617  CA  ASP B  83      98.210 115.843  76.740  1.00 70.86           C  
ATOM    618  C   ASP B  83      99.305 116.353  77.671  1.00 70.86           C  
ATOM    619  O   ASP B  83      99.057 116.574  78.858  1.00 70.86           O  
ATOM    620  CB  ASP B  83      96.993 116.764  76.756  1.00 70.86           C  
ATOM    621  CG  ASP B  83      97.259 118.095  76.089  1.00 70.86           C  
ATOM    622  OD1 ASP B  83      97.841 118.985  76.740  1.00 70.86           O  
ATOM    623  OD2 ASP B  83      96.881 118.255  74.911  1.00 70.86           O  
ATOM    624  N   SER B  84     100.513 116.544  77.134  1.00 74.46           N  
ATOM    625  CA  SER B  84     101.672 116.789  77.992  1.00 74.46           C  
ATOM    626  C   SER B  84     101.695 118.204  78.552  1.00 74.46           C  
ATOM    627  O   SER B  84     102.321 118.453  79.589  1.00 74.46           O  
ATOM    628  CB  SER B  84     102.960 116.521  77.226  1.00 74.46           C  
ATOM    629  OG  SER B  84     103.232 115.143  77.212  1.00 74.46           O  
ATOM    630  N   TYR B  85     101.051 119.150  77.872  1.00 79.23           N  
ATOM    631  CA  TYR B  85     101.165 120.542  78.292  1.00 79.23           C  
ATOM    632  C   TYR B  85     100.327 120.814  79.535  1.00 79.23           C  
ATOM    633  O   TYR B  85     100.668 121.687  80.341  1.00 79.23           O  
ATOM    634  CB  TYR B  85     100.759 121.486  77.156  1.00 79.23           C  
ATOM    635  CG  TYR B  85     101.798 121.713  76.063  1.00 79.23           C  
ATOM    636  CD1 TYR B  85     102.854 120.829  75.863  1.00 79.23           C  
ATOM    637  CD2 TYR B  85     101.718 122.824  75.233  1.00 79.23           C  
ATOM    638  CE1 TYR B  85     103.787 121.040  74.865  1.00 79.23           C  
ATOM    639  CE2 TYR B  85     102.646 123.041  74.232  1.00 79.23           C  
ATOM    640  CZ  TYR B  85     103.679 122.147  74.056  1.00 79.23           C  
ATOM    641  OH  TYR B  85     104.610 122.357  73.067  1.00 79.23           O  
ATOM    642  N   THR B  86      99.228 120.077  79.710  1.00 72.63           N  
ATOM    643  CA  THR B  86      98.292 120.309  80.804  1.00 72.63           C  
ATOM    644  C   THR B  86      98.068 119.080  81.677  1.00 72.63           C  
ATOM    645  O   THR B  86      97.191 119.117  82.549  1.00 72.63           O  
ATOM    646  CB  THR B  86      96.944 120.791  80.262  1.00 72.63           C  
ATOM    647  OG1 THR B  86      96.384 119.786  79.410  1.00 72.63           O  
ATOM    648  CG2 THR B  86      97.083 122.095  79.488  1.00 72.63           C  
ATOM    649  N   THR B  87      98.836 118.002  81.463  1.00 71.97           N  
ATOM    650  CA  THR B  87      98.699 116.694  82.124  1.00 71.97           C  
ATOM    651  C   THR B  87      97.295 116.104  82.002  1.00 71.97           C  
ATOM    652  O   THR B  87      96.831 115.413  82.913  1.00 71.97           O  
ATOM    653  CB  THR B  87      99.105 116.733  83.605  1.00 71.97           C  
ATOM    654  OG1 THR B  87      98.067 117.357  84.371  1.00 71.97           O  
ATOM    655  CG2 THR B  87     100.391 117.494  83.792  1.00 71.97           C  
ATOM    656  N   ASN B  88      96.599 116.360  80.899  1.00 68.00           N  
ATOM    657  CA  ASN B  88      95.270 115.806  80.728  1.00 68.00           C  
ATOM    658  C   ASN B  88      95.343 114.461  80.013  1.00 68.00           C  
ATOM    659  O   ASN B  88      96.350 114.105  79.399  1.00 68.00           O  
ATOM    660  CB  ASN B  88      94.378 116.770  79.950  1.00 68.00           C  
ATOM    661  CG  ASN B  88      94.083 118.039  80.717  1.00 68.00           C  
ATOM    662  OD1 ASN B  88      94.054 119.129  80.148  1.00 68.00           O  
ATOM    663  ND2 ASN B  88      93.864 117.906  82.018  1.00 68.00           N  
ATOM    664  N   LYS B  89      94.255 113.703  80.113  1.00 69.29           N  
ATOM    665  CA  LYS B  89      94.069 112.475  79.352  1.00 69.29           C  
ATOM    666  C   LYS B  89      92.983 112.711  78.317  1.00 69.29           C  
ATOM    667  O   LYS B  89      91.867 113.107  78.664  1.00 69.29           O  
ATOM    668  CB  LYS B  89      93.681 111.301  80.254  1.00 69.29           C  
ATOM    669  CG  LYS B  89      94.592 111.080  81.439  1.00 69.29           C  
ATOM    670  CD  LYS B  89      94.178 109.851  82.225  1.00 69.29           C  
ATOM    671  CE  LYS B  89      94.723 109.881  83.640  1.00 69.29           C  
ATOM    672  NZ  LYS B  89      94.249 111.073  84.388  1.00 69.29           N  
ATOM    673  N   VAL B  90      93.309 112.469  77.052  1.00 68.54           N  
ATOM    674  CA  VAL B  90      92.354 112.700  75.975  1.00 68.54           C  
ATOM    675  C   VAL B  90      91.502 111.464  75.721  1.00 68.54           C  
ATOM    676  O   VAL B  90      90.271 111.526  75.764  1.00 68.54           O  
ATOM    677  CB  VAL B  90      93.097 113.150  74.697  1.00 68.54           C  
ATOM    678  CG1 VAL B  90      92.118 113.350  73.552  1.00 68.54           C  
ATOM    679  CG2 VAL B  90      93.882 114.421  74.960  1.00 68.54           C  
ATOM    680  N   HIS B  91      92.139 110.323  75.474  1.00 72.26           N  
ATOM    681  CA  HIS B  91      91.441 109.091  75.137  1.00 72.26           C  
ATOM    682  C   HIS B  91      91.896 107.980  76.067  1.00 72.26           C  
ATOM    683  O   HIS B  91      93.095 107.824  76.303  1.00 72.26           O  
ATOM    684  CB  HIS B  91      91.705 108.684  73.684  1.00 72.26           C  
ATOM    685  CG  HIS B  91      91.050 109.575  72.677  1.00 72.26           C  
ATOM    686  ND1 HIS B  91      91.767 110.312  71.761  1.00 72.26           N  
ATOM    687  CD2 HIS B  91      89.745 109.841  72.438  1.00 72.26           C  
ATOM    688  CE1 HIS B  91      90.932 111.000  71.004  1.00 72.26           C  
ATOM    689  NE2 HIS B  91      89.699 110.731  71.393  1.00 72.26           N  
ATOM    690  N   ALA B  92      90.939 107.219  76.594  1.00 76.42           N  
ATOM    691  CA  ALA B  92      91.213 105.978  77.309  1.00 76.42           C  
ATOM    692  C   ALA B  92      90.562 104.845  76.533  1.00 76.42           C  
ATOM    693  O   ALA B  92      89.332 104.780  76.442  1.00 76.42           O  
ATOM    694  CB  ALA B  92      90.687 106.027  78.743  1.00 76.42           C  
ATOM    695  N   ILE B  93      91.378 103.960  75.978  1.00 75.24           N  
ATOM    696  CA  ILE B  93      90.923 102.961  75.017  1.00 75.24           C  
ATOM    697  C   ILE B  93      90.988 101.590  75.679  1.00 75.24           C  
ATOM    698  O   ILE B  93      92.088 101.097  75.959  1.00 75.24           O  
ATOM    699  CB  ILE B  93      91.761 102.995  73.732  1.00 75.24           C  
ATOM    700  CG1 ILE B  93      91.610 104.356  73.053  1.00 75.24           C  
ATOM    701  CG2 ILE B  93      91.349 101.874  72.795  1.00 75.24           C  
ATOM    702  CD1 ILE B  93      92.833 104.807  72.297  1.00 75.24           C  
ATOM    703  N   PRO B  94      89.852 100.949  75.956  1.00 76.93           N  
ATOM    704  CA  PRO B  94      89.887  99.579  76.479  1.00 76.93           C  
ATOM    705  C   PRO B  94      90.340  98.596  75.411  1.00 76.93           C  
ATOM    706  O   PRO B  94      90.111  98.798  74.217  1.00 76.93           O  
ATOM    707  CB  PRO B  94      88.437  99.322  76.899  1.00 76.93           C  
ATOM    708  CG  PRO B  94      87.635 100.228  76.037  1.00 76.93           C  
ATOM    709  CD  PRO B  94      88.476 101.448  75.795  1.00 76.93           C  
ATOM    710  N   LEU B  95      90.981  97.521  75.853  1.00 76.78           N  
ATOM    711  CA  LEU B  95      91.568  96.535  74.960  1.00 76.78           C  
ATOM    712  C   LEU B  95      90.892  95.185  75.151  1.00 76.78           C  
ATOM    713  O   LEU B  95      90.459  94.848  76.257  1.00 76.78           O  
ATOM    714  CB  LEU B  95      93.070  96.409  75.211  1.00 76.78           C  
ATOM    715  CG  LEU B  95      93.849  97.715  75.066  1.00 76.78           C  
ATOM    716  CD1 LEU B  95      95.164  97.626  75.792  1.00 76.78           C  
ATOM    717  CD2 LEU B  95      94.081  98.041  73.610  1.00 76.78           C  
ATOM    718  N   ARG B  96      90.790  94.423  74.058  1.00 80.55           N  
ATOM    719  CA  ARG B  96      90.259  93.066  74.147  1.00 80.55           C  
ATOM    720  C   ARG B  96      91.213  92.153  74.905  1.00 80.55           C  
ATOM    721  O   ARG B  96      90.779  91.280  75.665  1.00 80.55           O  
ATOM    722  CB  ARG B  96      89.986  92.515  72.748  1.00 80.55           C  
ATOM    723  N   SER B  97      92.514  92.339  74.713  1.00 80.57           N  
ATOM    724  CA  SER B  97      93.536  91.597  75.434  1.00 80.57           C  
ATOM    725  C   SER B  97      94.308  92.552  76.333  1.00 80.57           C  
ATOM    726  O   SER B  97      94.788  93.591  75.871  1.00 80.57           O  
ATOM    727  CB  SER B  97      94.490  90.897  74.469  1.00 80.57           C  
ATOM    728  OG  SER B  97      95.609  90.369  75.156  1.00 80.57           O  
ATOM    729  N   SER B  98      94.427  92.195  77.612  1.00 79.94           N  
ATOM    730  CA  SER B  98      95.155  93.045  78.548  1.00 79.94           C  
ATOM    731  C   SER B  98      96.659  92.934  78.341  1.00 79.94           C  
ATOM    732  O   SER B  98      97.416  93.819  78.753  1.00 79.94           O  
ATOM    733  CB  SER B  98      94.785  92.683  79.984  1.00 79.94           C  
ATOM    734  OG  SER B  98      95.237  91.382  80.310  1.00 79.94           O  
ATOM    735  N   TRP B  99      97.111  91.855  77.711  1.00 80.19           N  
ATOM    736  CA  TRP B  99      98.534  91.613  77.491  1.00 80.19           C  
ATOM    737  C   TRP B  99      98.952  92.324  76.212  1.00 80.19           C  
ATOM    738  O   TRP B  99      98.879  91.772  75.114  1.00 80.19           O  
ATOM    739  CB  TRP B  99      98.810  90.118  77.419  1.00 80.19           C  
ATOM    740  CG  TRP B  99      98.034  89.332  78.425  1.00 80.19           C  
ATOM    741  CD1 TRP B  99      96.867  88.657  78.217  1.00 80.19           C  
ATOM    742  CD2 TRP B  99      98.364  89.148  79.805  1.00 80.19           C  
ATOM    743  NE1 TRP B  99      96.451  88.063  79.382  1.00 80.19           N  
ATOM    744  CE2 TRP B  99      97.353  88.350  80.372  1.00 80.19           C  
ATOM    745  CE3 TRP B  99      99.415  89.581  80.616  1.00 80.19           C  
ATOM    746  CZ2 TRP B  99      97.365  87.975  81.711  1.00 80.19           C  
ATOM    747  CZ3 TRP B  99      99.425  89.208  81.944  1.00 80.19           C  
ATOM    748  CH2 TRP B  99      98.406  88.415  82.480  1.00 80.19           C  
ATOM    749  N   VAL B 100      99.399  93.569  76.355  1.00 76.94           N  
ATOM    750  CA  VAL B 100      99.809  94.396  75.227  1.00 76.94           C  
ATOM    751  C   VAL B 100     101.236  94.869  75.464  1.00 76.94           C  
ATOM    752  O   VAL B 100     101.616  95.178  76.600  1.00 76.94           O  
ATOM    753  CB  VAL B 100      98.852  95.583  75.008  1.00 76.94           C  
ATOM    754  CG1 VAL B 100      97.537  95.083  74.437  1.00 76.94           C  
ATOM    755  CG2 VAL B 100      98.607  96.332  76.300  1.00 76.94           C  
ATOM    756  N   MET B 101     102.038  94.876  74.402  1.00 75.75           N  
ATOM    757  CA  MET B 101     103.441  95.251  74.490  1.00 75.75           C  
ATOM    758  C   MET B 101     103.823  96.386  73.552  1.00 75.75           C  
ATOM    759  O   MET B 101     105.003  96.747  73.495  1.00 75.75           O  
ATOM    760  CB  MET B 101     104.343  94.040  74.210  1.00 75.75           C  
ATOM    761  CG  MET B 101     103.832  92.714  74.746  1.00 75.75           C  
ATOM    762  SD  MET B 101     104.746  91.308  74.107  1.00 75.75           S  
ATOM    763  CE  MET B 101     105.969  91.090  75.395  1.00 75.75           C  
ATOM    764  N   THR B 102     102.873  96.960  72.818  1.00 75.42           N  
ATOM    765  CA  THR B 102     103.216  98.036  71.901  1.00 75.42           C  
ATOM    766  C   THR B 102     102.077  99.032  71.778  1.00 75.42           C  
ATOM    767  O   THR B 102     100.921  98.728  72.083  1.00 75.42           O  
ATOM    768  CB  THR B 102     103.583  97.517  70.508  1.00 75.42           C  
ATOM    769  OG1 THR B 102     104.033  98.617  69.711  1.00 75.42           O  
ATOM    770  CG2 THR B 102     102.399  96.849  69.830  1.00 75.42           C  
ATOM    771  N   CYS B 103     102.439 100.237  71.344  1.00 71.43           N  
ATOM    772  CA  CYS B 103     101.491 101.238  70.885  1.00 71.43           C  
ATOM    773  C   CYS B 103     102.210 102.161  69.913  1.00 71.43           C  
ATOM    774  O   CYS B 103     103.435 102.295  69.942  1.00 71.43           O  
ATOM    775  CB  CYS B 103     100.884 102.040  72.042  1.00 71.43           C  
ATOM    776  SG  CYS B 103     102.009 103.208  72.811  1.00 71.43           S  
ATOM    777  N   ALA B 104     101.430 102.790  69.041  1.00 71.11           N  
ATOM    778  CA  ALA B 104     101.962 103.731  68.070  1.00 71.11           C  
ATOM    779  C   ALA B 104     100.959 104.853  67.896  1.00 71.11           C  
ATOM    780  O   ALA B 104      99.791 104.715  68.261  1.00 71.11           O  
ATOM    781  CB  ALA B 104     102.245 103.071  66.721  1.00 71.11           C  
ATOM    782  N   TYR B 105     101.423 105.968  67.348  1.00 71.48           N  
ATOM    783  CA  TYR B 105     100.570 107.112  67.078  1.00 71.48           C  
ATOM    784  C   TYR B 105     100.833 107.520  65.634  1.00 71.48           C  
ATOM    785  O   TYR B 105     101.987 107.538  65.195  1.00 71.48           O  
ATOM    786  CB  TYR B 105     100.886 108.259  68.044  1.00 71.48           C  
ATOM    787  CG  TYR B 105     100.016 109.486  67.910  1.00 71.48           C  
ATOM    788  CD1 TYR B 105      98.724 109.491  68.414  1.00 71.48           C  
ATOM    789  CD2 TYR B 105     100.460 110.613  67.250  1.00 71.48           C  
ATOM    790  CE1 TYR B 105      97.913 110.597  68.304  1.00 71.48           C  
ATOM    791  CE2 TYR B 105      99.654 111.734  67.126  1.00 71.48           C  
ATOM    792  CZ  TYR B 105      98.380 111.716  67.656  1.00 71.48           C  
ATOM    793  OH  TYR B 105      97.570 112.823  67.534  1.00 71.48           O  
ATOM    794  N   ALA B 106      99.766 107.809  64.879  1.00 71.20           N  
ATOM    795  CA  ALA B 106      99.954 108.098  63.460  1.00 71.20           C  
ATOM    796  C   ALA B 106     100.566 109.486  63.273  1.00 71.20           C  
ATOM    797  O   ALA B 106     100.287 110.393  64.061  1.00 71.20           O  
ATOM    798  CB  ALA B 106      98.628 108.015  62.707  1.00 71.20           C  
ATOM    799  N   PRO B 107     101.424 109.663  62.255  1.00 71.30           N  
ATOM    800  CA  PRO B 107     101.991 110.997  61.983  1.00 71.30           C  
ATOM    801  C   PRO B 107     100.955 112.048  61.629  1.00 71.30           C  
ATOM    802  O   PRO B 107     101.168 113.237  61.893  1.00 71.30           O  
ATOM    803  CB  PRO B 107     102.944 110.726  60.813  1.00 71.30           C  
ATOM    804  CG  PRO B 107     103.324 109.307  60.971  1.00 71.30           C  
ATOM    805  CD  PRO B 107     102.071 108.629  61.432  1.00 71.30           C  
ATOM    806  N   SER B 108      99.839 111.644  61.032  1.00 74.30           N  
ATOM    807  CA  SER B 108      98.729 112.554  60.811  1.00 74.30           C  
ATOM    808  C   SER B 108      97.875 112.749  62.055  1.00 74.30           C  
ATOM    809  O   SER B 108      97.081 113.694  62.101  1.00 74.30           O  
ATOM    810  CB  SER B 108      97.855 112.047  59.662  1.00 74.30           C  
ATOM    811  OG  SER B 108      97.124 110.900  60.053  1.00 74.30           O  
ATOM    812  N   GLY B 109      98.022 111.889  63.061  1.00 71.01           N  
ATOM    813  CA  GLY B 109      97.279 112.009  64.296  1.00 71.01           C  
ATOM    814  C   GLY B 109      95.881 111.432  64.276  1.00 71.01           C  
ATOM    815  O   GLY B 109      95.166 111.556  65.277  1.00 71.01           O  
ATOM    816  N   ASN B 110      95.466 110.810  63.177  1.00 73.37           N  
ATOM    817  CA  ASN B 110      94.123 110.259  63.071  1.00 73.37           C  
ATOM    818  C   ASN B 110      94.019 108.819  63.555  1.00 73.37           C  
ATOM    819  O   ASN B 110      92.903 108.302  63.661  1.00 73.37           O  
ATOM    820  CB  ASN B 110      93.636 110.329  61.621  1.00 73.37           C  
ATOM    821  CG  ASN B 110      93.547 111.747  61.105  1.00 73.37           C  
ATOM    822  OD1 ASN B 110      92.606 112.475  61.416  1.00 73.37           O  
ATOM    823  ND2 ASN B 110      94.525 112.145  60.306  1.00 73.37           N  
ATOM    824  N   TYR B 111      95.138 108.162  63.852  1.00 69.83           N  
ATOM    825  CA  TYR B 111      95.125 106.740  64.158  1.00 69.83           C  
ATOM    826  C   TYR B 111      96.094 106.424  65.285  1.00 69.83           C  
ATOM    827  O   TYR B 111      97.094 107.120  65.471  1.00 69.83           O  
ATOM    828  CB  TYR B 111      95.499 105.910  62.926  1.00 69.83           C  
ATOM    829  CG  TYR B 111      94.467 105.910  61.823  1.00 69.83           C  
ATOM    830  CD1 TYR B 111      93.244 105.276  61.992  1.00 69.83           C  
ATOM    831  CD2 TYR B 111      94.718 106.541  60.611  1.00 69.83           C  
ATOM    832  CE1 TYR B 111      92.298 105.272  60.988  1.00 69.83           C  
ATOM    833  CE2 TYR B 111      93.777 106.543  59.600  1.00 69.83           C  
ATOM    834  CZ  TYR B 111      92.570 105.907  59.795  1.00 69.83           C  
ATOM    835  OH  TYR B 111      91.630 105.906  58.791  1.00 69.83           O  
ATOM    836  N   VAL B 112      95.786 105.371  66.038  1.00 67.30           N  
ATOM    837  CA  VAL B 112      96.742 104.720  66.922  1.00 67.30           C  
ATOM    838  C   VAL B 112      96.665 103.223  66.670  1.00 67.30           C  
ATOM    839  O   VAL B 112      95.667 102.712  66.153  1.00 67.30           O  
ATOM    840  CB  VAL B 112      96.505 105.029  68.420  1.00 67.30           C  
ATOM    841  CG1 VAL B 112      96.962 106.419  68.755  1.00 67.30           C  
ATOM    842  CG2 VAL B 112      95.061 104.874  68.778  1.00 67.30           C  
ATOM    843  N   ALA B 113      97.728 102.518  67.037  1.00 69.53           N  
ATOM    844  CA  ALA B 113      97.795 101.074  66.886  1.00 69.53           C  
ATOM    845  C   ALA B 113      98.157 100.450  68.222  1.00 69.53           C  
ATOM    846  O   ALA B 113      98.746 101.109  69.081  1.00 69.53           O  
ATOM    847  CB  ALA B 113      98.817 100.662  65.831  1.00 69.53           C  
ATOM    848  N   CYS B 114      97.783  99.188  68.400  1.00 72.92           N  
ATOM    849  CA  CYS B 114      98.115  98.441  69.600  1.00 72.92           C  
ATOM    850  C   CYS B 114      98.247  96.960  69.269  1.00 72.92           C  
ATOM    851  O   CYS B 114      97.672  96.465  68.296  1.00 72.92           O  
ATOM    852  CB  CYS B 114      97.056  98.646  70.687  1.00 72.92           C  
ATOM    853  SG  CYS B 114      97.567  98.066  72.308  1.00 72.92           S  
ATOM    854  N   GLY B 115      99.015  96.254  70.093  1.00 74.43           N  
ATOM    855  CA  GLY B 115      99.210  94.830  69.895  1.00 74.43           C  
ATOM    856  C   GLY B 115      99.890  94.216  71.096  1.00 74.43           C  
ATOM    857  O   GLY B 115     100.382  94.915  71.983  1.00 74.43           O  
ATOM    858  N   GLY B 116      99.919  92.887  71.110  1.00 76.97           N  
ATOM    859  CA  GLY B 116     100.526  92.181  72.228  1.00 76.97           C  
ATOM    860  C   GLY B 116     100.513  90.682  72.024  1.00 76.97           C  
ATOM    861  O   GLY B 116     100.820  90.185  70.936  1.00 76.97           O  
ATOM    862  N   LEU B 117     100.144  89.967  73.092  1.00 79.30           N  
ATOM    863  CA  LEU B 117     100.149  88.507  73.068  1.00 79.30           C  
ATOM    864  C   LEU B 117      99.005  87.922  72.249  1.00 79.30           C  
ATOM    865  O   LEU B 117      99.040  86.729  71.933  1.00 79.30           O  
ATOM    866  CB  LEU B 117     100.080  87.945  74.490  1.00 79.30           C  
ATOM    867  CG  LEU B 117     101.269  88.144  75.431  1.00 79.30           C  
ATOM    868  CD1 LEU B 117     101.096  87.317  76.690  1.00 79.30           C  
ATOM    869  CD2 LEU B 117     102.553  87.781  74.756  1.00 79.30           C  
ATOM    870  N   ASP B 118      98.002  88.727  71.890  1.00 78.01           N  
ATOM    871  CA  ASP B 118      96.845  88.222  71.160  1.00 78.01           C  
ATOM    872  C   ASP B 118      97.067  88.145  69.655  1.00 78.01           C  
ATOM    873  O   ASP B 118      96.082  87.994  68.923  1.00 78.01           O  
ATOM    874  CB  ASP B 118      95.623  89.092  71.444  1.00 78.01           C  
ATOM    875  CG  ASP B 118      95.814  90.526  70.999  1.00 78.01           C  
ATOM    876  OD1 ASP B 118      96.911  91.076  71.220  1.00 78.01           O  
ATOM    877  OD2 ASP B 118      94.867  91.103  70.426  1.00 78.01           O  
ATOM    878  N   ASN B 119      98.314  88.312  69.193  1.00 77.56           N  
ATOM    879  CA  ASN B 119      98.760  88.041  67.819  1.00 77.56           C  
ATOM    880  C   ASN B 119      98.134  88.995  66.799  1.00 77.56           C  
ATOM    881  O   ASN B 119      98.144  88.719  65.598  1.00 77.56           O  
ATOM    882  CB  ASN B 119      98.478  86.589  67.407  1.00 77.56           C  
ATOM    883  CG  ASN B 119      99.143  85.578  68.317  1.00 77.56           C  
ATOM    884  OD1 ASN B 119     100.263  85.772  68.769  1.00 77.56           O  
ATOM    885  ND2 ASN B 119      98.448  84.480  68.582  1.00 77.56           N  
ATOM    886  N   ILE B 120      97.584  90.122  67.249  1.00 76.02           N  
ATOM    887  CA  ILE B 120      96.749  90.977  66.410  1.00 76.02           C  
ATOM    888  C   ILE B 120      97.186  92.427  66.575  1.00 76.02           C  
ATOM    889  O   ILE B 120      97.275  92.926  67.702  1.00 76.02           O  
ATOM    890  CB  ILE B 120      95.254  90.818  66.763  1.00 76.02           C  
ATOM    891  CG1 ILE B 120      94.717  89.473  66.270  1.00 76.02           C  
ATOM    892  CG2 ILE B 120      94.419  91.950  66.185  1.00 76.02           C  
ATOM    893  CD1 ILE B 120      93.265  89.227  66.616  1.00 76.02           C  
ATOM    894  N   CYS B 121      97.458  93.105  65.456  1.00 76.17           N  
ATOM    895  CA  CYS B 121      97.634  94.557  65.446  1.00 76.17           C  
ATOM    896  C   CYS B 121      96.260  95.190  65.312  1.00 76.17           C  
ATOM    897  O   CYS B 121      95.665  95.187  64.233  1.00 76.17           O  
ATOM    898  CB  CYS B 121      98.538  95.007  64.305  1.00 76.17           C  
ATOM    899  SG  CYS B 121      98.928  96.770  64.351  1.00 76.17           S  
ATOM    900  N   SER B 122      95.752  95.739  66.405  1.00 70.88           N  
ATOM    901  CA  SER B 122      94.470  96.422  66.380  1.00 70.88           C  
ATOM    902  C   SER B 122      94.703  97.887  66.036  1.00 70.88           C  
ATOM    903  O   SER B 122      95.272  98.636  66.836  1.00 70.88           O  
ATOM    904  CB  SER B 122      93.756  96.277  67.721  1.00 70.88           C  
ATOM    905  OG  SER B 122      93.463  94.919  67.992  1.00 70.88           O  
ATOM    906  N   ILE B 123      94.287  98.284  64.843  1.00 71.19           N  
ATOM    907  CA  ILE B 123      94.341  99.677  64.425  1.00 71.19           C  
ATOM    908  C   ILE B 123      93.121 100.384  64.987  1.00 71.19           C  
ATOM    909  O   ILE B 123      91.987  99.936  64.787  1.00 71.19           O  
ATOM    910  CB  ILE B 123      94.388  99.794  62.893  1.00 71.19           C  
ATOM    911  CG1 ILE B 123      95.468  98.877  62.325  1.00 71.19           C  
ATOM    912  CG2 ILE B 123      94.605 101.240  62.472  1.00 71.19           C  
ATOM    913  CD1 ILE B 123      96.862  99.327  62.634  1.00 71.19           C  
ATOM    914  N   TYR B 124      93.348 101.482  65.696  1.00 68.95           N  
ATOM    915  CA  TYR B 124      92.274 102.235  66.325  1.00 68.95           C  
ATOM    916  C   TYR B 124      92.122 103.574  65.621  1.00 68.95           C  
ATOM    917  O   TYR B 124      93.080 104.349  65.536  1.00 68.95           O  
ATOM    918  CB  TYR B 124      92.546 102.439  67.812  1.00 68.95           C  
ATOM    919  CG  TYR B 124      92.461 101.183  68.635  1.00 68.95           C  
ATOM    920  CD2 TYR B 124      93.595 100.431  68.903  1.00 68.95           C  
ATOM    921  CD1 TYR B 124      91.247 100.750  69.145  1.00 68.95           C  
ATOM    922  CE2 TYR B 124      93.522  99.281  69.657  1.00 68.95           C  
ATOM    923  CE1 TYR B 124      91.164  99.604  69.901  1.00 68.95           C  
ATOM    924  CZ  TYR B 124      92.303  98.871  70.151  1.00 68.95           C  
ATOM    925  OH  TYR B 124      92.217  97.724  70.901  1.00 68.95           O  
ATOM    926  N   ASN B 125      90.920 103.843  65.128  1.00 71.14           N  
ATOM    927  CA  ASN B 125      90.625 105.104  64.467  1.00 71.14           C  
ATOM    928  C   ASN B 125      90.292 106.152  65.518  1.00 71.14           C  
ATOM    929  O   ASN B 125      89.300 106.020  66.242  1.00 71.14           O  
ATOM    930  CB  ASN B 125      89.468 104.925  63.487  1.00 71.14           C  
ATOM    931  CG  ASN B 125      89.269 106.126  62.587  1.00 71.14           C  
ATOM    932  OD1 ASN B 125      90.090 107.042  62.555  1.00 71.14           O  
ATOM    933  ND2 ASN B 125      88.169 106.126  61.844  1.00 71.14           N  
ATOM    934  N   LEU B 126      91.129 107.185  65.615  1.00 71.35           N  
ATOM    935  CA  LEU B 126      90.853 108.268  66.549  1.00 71.35           C  
ATOM    936  C   LEU B 126      89.779 109.206  66.017  1.00 71.35           C  
ATOM    937  O   LEU B 126      88.981 109.742  66.793  1.00 71.35           O  
ATOM    938  CB  LEU B 126      92.135 109.037  66.853  1.00 71.35           C  
ATOM    939  CG  LEU B 126      93.186 108.224  67.601  1.00 71.35           C  
ATOM    940  CD1 LEU B 126      94.403 109.071  67.907  1.00 71.35           C  
ATOM    941  CD2 LEU B 126      92.586 107.668  68.872  1.00 71.35           C  
ATOM    942  N   LYS B 127      89.742 109.418  64.704  1.00 72.23           N  
ATOM    943  CA  LYS B 127      88.744 110.289  64.088  1.00 72.23           C  
ATOM    944  C   LYS B 127      87.563 109.425  63.667  1.00 72.23           C  
ATOM    945  O   LYS B 127      87.557 108.820  62.594  1.00 72.23           O  
ATOM    946  CB  LYS B 127      89.341 111.047  62.910  1.00 72.23           C  
ATOM    947  N   THR B 128      86.549 109.367  64.524  1.00 73.87           N  
ATOM    948  CA  THR B 128      85.354 108.574  64.281  1.00 73.87           C  
ATOM    949  C   THR B 128      84.116 109.445  64.406  1.00 73.87           C  
ATOM    950  O   THR B 128      84.061 110.344  65.251  1.00 73.87           O  
ATOM    951  CB  THR B 128      85.248 107.404  65.260  1.00 73.87           C  
ATOM    952  OG1 THR B 128      85.472 107.876  66.595  1.00 73.87           O  
ATOM    953  CG2 THR B 128      86.263 106.325  64.924  1.00 73.87           C  
ATOM    954  N   ARG B 129      83.120 109.171  63.565  1.00 81.23           N  
ATOM    955  CA  ARG B 129      81.840 109.858  63.653  1.00 81.23           C  
ATOM    956  C   ARG B 129      80.913 109.246  64.695  1.00 81.23           C  
ATOM    957  O   ARG B 129      79.845 109.807  64.956  1.00 81.23           O  
ATOM    958  CB  ARG B 129      81.148 109.862  62.288  1.00 81.23           C  
ATOM    959  N   GLU B 130      81.286 108.108  65.282  1.00 81.90           N  
ATOM    960  CA  GLU B 130      80.506 107.541  66.376  1.00 81.90           C  
ATOM    961  C   GLU B 130      80.727 108.296  67.679  1.00 81.90           C  
ATOM    962  O   GLU B 130      79.846 108.301  68.546  1.00 81.90           O  
ATOM    963  CB  GLU B 130      80.853 106.063  66.560  1.00 81.90           C  
ATOM    964  N   GLY B 131      81.883 108.937  67.833  1.00 76.13           N  
ATOM    965  CA  GLY B 131      82.215 109.669  69.039  1.00 76.13           C  
ATOM    966  C   GLY B 131      83.155 108.948  69.976  1.00 76.13           C  
ATOM    967  O   GLY B 131      83.460 109.481  71.049  1.00 76.13           O  
ATOM    968  N   ASN B 132      83.630 107.760  69.609  1.00 76.76           N  
ATOM    969  CA  ASN B 132      84.505 106.983  70.471  1.00 76.76           C  
ATOM    970  C   ASN B 132      85.557 106.296  69.615  1.00 76.76           C  
ATOM    971  O   ASN B 132      85.433 106.214  68.391  1.00 76.76           O  
ATOM    972  CB  ASN B 132      83.722 105.950  71.291  1.00 76.76           C  
ATOM    973  N   VAL B 133      86.598 105.808  70.276  1.00 71.89           N  
ATOM    974  CA  VAL B 133      87.663 105.088  69.592  1.00 71.89           C  
ATOM    975  C   VAL B 133      87.230 103.643  69.387  1.00 71.89           C  
ATOM    976  O   VAL B 133      86.828 102.962  70.338  1.00 71.89           O  
ATOM    977  CB  VAL B 133      88.972 105.172  70.390  1.00 71.89           C  
ATOM    978  CG1 VAL B 133      90.063 104.399  69.694  1.00 71.89           C  
ATOM    979  CG2 VAL B 133      89.379 106.619  70.575  1.00 71.89           C  
ATOM    980  N   ARG B 134      87.304 103.172  68.144  1.00 71.43           N  
ATOM    981  CA  ARG B 134      86.932 101.810  67.795  1.00 71.43           C  
ATOM    982  C   ARG B 134      88.055 101.162  66.999  1.00 71.43           C  
ATOM    983  O   ARG B 134      88.939 101.839  66.470  1.00 71.43           O  
ATOM    984  CB  ARG B 134      85.627 101.770  66.989  1.00 71.43           C  
ATOM    985  N   VAL B 135      88.014  99.832  66.927  1.00 73.62           N  
ATOM    986  CA  VAL B 135      89.002  99.093  66.152  1.00 73.62           C  
ATOM    987  C   VAL B 135      88.702  99.262  64.670  1.00 73.62           C  
ATOM    988  O   VAL B 135      87.566  99.057  64.222  1.00 73.62           O  
ATOM    989  CB  VAL B 135      89.003  97.608  66.546  1.00 73.62           C  
ATOM    990  CG1 VAL B 135      90.212  96.902  65.955  1.00 73.62           C  
ATOM    991  CG2 VAL B 135      88.966  97.451  68.053  1.00 73.62           C  
ATOM    992  N   SER B 136      89.719  99.640  63.901  1.00 75.09           N  
ATOM    993  CA  SER B 136      89.567  99.844  62.466  1.00 75.09           C  
ATOM    994  C   SER B 136      89.946  98.617  61.650  1.00 75.09           C  
ATOM    995  O   SER B 136      89.252  98.285  60.686  1.00 75.09           O  
ATOM    996  CB  SER B 136      90.409 101.037  62.010  1.00 75.09           C  
ATOM    997  OG  SER B 136      90.169 101.336  60.647  1.00 75.09           O  
ATOM    998  N   ARG B 137      91.027  97.933  62.015  1.00 75.82           N  
ATOM    999  CA  ARG B 137      91.464  96.755  61.271  1.00 75.82           C  
ATOM   1000  C   ARG B 137      92.276  95.868  62.197  1.00 75.82           C  
ATOM   1001  O   ARG B 137      93.372  96.252  62.615  1.00 75.82           O  
ATOM   1002  CB  ARG B 137      92.289  97.152  60.047  1.00 75.82           C  
ATOM   1003  N   GLU B 138      91.747  94.689  62.512  1.00 75.79           N  
ATOM   1004  CA  GLU B 138      92.464  93.702  63.314  1.00 75.79           C  
ATOM   1005  C   GLU B 138      93.388  92.933  62.380  1.00 75.79           C  
ATOM   1006  O   GLU B 138      92.956  92.029  61.663  1.00 75.79           O  
ATOM   1007  CB  GLU B 138      91.487  92.778  64.031  1.00 75.79           C  
ATOM   1008  N   LEU B 139      94.665  93.299  62.381  1.00 77.10           N  
ATOM   1009  CA  LEU B 139      95.650  92.678  61.500  1.00 77.10           C  
ATOM   1010  C   LEU B 139      96.111  91.379  62.145  1.00 77.10           C  
ATOM   1011  O   LEU B 139      97.038  91.367  62.957  1.00 77.10           O  
ATOM   1012  CB  LEU B 139      96.813  93.630  61.250  1.00 77.10           C  
ATOM   1013  CG  LEU B 139      96.406  95.038  60.806  1.00 77.10           C  
ATOM   1014  CD1 LEU B 139      97.614  95.950  60.742  1.00 77.10           C  
ATOM   1015  CD2 LEU B 139      95.683  95.006  59.470  1.00 77.10           C  
ATOM   1016  N   ALA B 140      95.467  90.275  61.774  1.00 80.71           N  
ATOM   1017  CA  ALA B 140      95.647  88.995  62.445  1.00 80.71           C  
ATOM   1018  C   ALA B 140      96.525  88.021  61.673  1.00 80.71           C  
ATOM   1019  O   ALA B 140      96.441  86.814  61.915  1.00 80.71           O  
ATOM   1020  CB  ALA B 140      94.285  88.348  62.712  1.00 80.71           C  
ATOM   1021  N   GLY B 141      97.359  88.506  60.756  1.00 79.95           N  
ATOM   1022  CA  GLY B 141      98.167  87.601  59.959  1.00 79.95           C  
ATOM   1023  C   GLY B 141      99.347  87.013  60.706  1.00 79.95           C  
ATOM   1024  O   GLY B 141      99.892  85.985  60.297  1.00 79.95           O  
ATOM   1025  N   HIS B 142      99.766  87.649  61.797  1.00 78.25           N  
ATOM   1026  CA  HIS B 142     100.916  87.151  62.539  1.00 78.25           C  
ATOM   1027  C   HIS B 142     100.557  85.939  63.387  1.00 78.25           C  
ATOM   1028  O   HIS B 142      99.437  85.815  63.889  1.00 78.25           O  
ATOM   1029  CB  HIS B 142     101.509  88.237  63.437  1.00 78.25           C  
ATOM   1030  CG  HIS B 142     102.226  89.320  62.696  1.00 78.25           C  
ATOM   1031  ND1 HIS B 142     103.451  89.122  62.097  1.00 78.25           N  
ATOM   1032  CD2 HIS B 142     101.917  90.623  62.499  1.00 78.25           C  
ATOM   1033  CE1 HIS B 142     103.854  90.249  61.539  1.00 78.25           C  
ATOM   1034  NE2 HIS B 142     102.941  91.175  61.767  1.00 78.25           N  
ATOM   1035  N   THR B 143     101.530  85.041  63.543  1.00 76.36           N  
ATOM   1036  CA  THR B 143     101.427  83.877  64.413  1.00 76.36           C  
ATOM   1037  C   THR B 143     102.359  83.993  65.615  1.00 76.36           C  
ATOM   1038  O   THR B 143     102.950  83.003  66.051  1.00 76.36           O  
ATOM   1039  CB  THR B 143     101.726  82.595  63.638  1.00 76.36           C  
ATOM   1040  OG1 THR B 143     103.129  82.525  63.355  1.00 76.36           O  
ATOM   1041  CG2 THR B 143     100.948  82.562  62.332  1.00 76.36           C  
ATOM   1042  N   GLY B 144     102.505  85.201  66.151  1.00 75.16           N  
ATOM   1043  CA  GLY B 144     103.385  85.445  67.279  1.00 75.16           C  
ATOM   1044  C   GLY B 144     103.014  86.753  67.936  1.00 75.16           C  
ATOM   1045  O   GLY B 144     102.210  87.528  67.414  1.00 75.16           O  
ATOM   1046  N   TYR B 145     103.590  86.975  69.115  1.00 80.57           N  
ATOM   1047  CA  TYR B 145     103.260  88.161  69.894  1.00 80.57           C  
ATOM   1048  C   TYR B 145     103.828  89.412  69.241  1.00 80.57           C  
ATOM   1049  O   TYR B 145     104.934  89.398  68.698  1.00 80.57           O  
ATOM   1050  CB  TYR B 145     103.777  88.025  71.326  1.00 80.57           C  
ATOM   1051  CG  TYR B 145     105.281  87.929  71.486  1.00 80.57           C  
ATOM   1052  CD2 TYR B 145     106.056  89.062  71.712  1.00 80.57           C  
ATOM   1053  CD1 TYR B 145     105.922  86.699  71.434  1.00 80.57           C  
ATOM   1054  CE2 TYR B 145     107.421  88.976  71.861  1.00 80.57           C  
ATOM   1055  CE1 TYR B 145     107.290  86.603  71.584  1.00 80.57           C  
ATOM   1056  CZ  TYR B 145     108.031  87.745  71.798  1.00 80.57           C  
ATOM   1057  OH  TYR B 145     109.391  87.655  71.950  1.00 80.57           O  
ATOM   1058  N   LEU B 146     103.075  90.502  69.312  1.00 78.61           N  
ATOM   1059  CA  LEU B 146     103.462  91.737  68.647  1.00 78.61           C  
ATOM   1060  C   LEU B 146     104.170  92.660  69.626  1.00 78.61           C  
ATOM   1061  O   LEU B 146     103.722  92.839  70.762  1.00 78.61           O  
ATOM   1062  CB  LEU B 146     102.255  92.436  68.035  1.00 78.61           C  
ATOM   1063  CG  LEU B 146     102.084  92.164  66.542  1.00 78.61           C  
ATOM   1064  CD1 LEU B 146     101.892  90.691  66.216  1.00 78.61           C  
ATOM   1065  CD2 LEU B 146     100.935  92.950  66.047  1.00 78.61           C  
ATOM   1066  N   SER B 147     105.269  93.250  69.171  1.00 77.25           N  
ATOM   1067  CA  SER B 147     106.208  93.929  70.049  1.00 77.25           C  
ATOM   1068  C   SER B 147     106.404  95.399  69.719  1.00 77.25           C  
ATOM   1069  O   SER B 147     106.603  96.204  70.633  1.00 77.25           O  
ATOM   1070  CB  SER B 147     107.551  93.214  69.992  1.00 77.25           C  
ATOM   1071  OG  SER B 147     108.007  93.178  68.654  1.00 77.25           O  
ATOM   1072  N   CYS B 148     106.381  95.774  68.441  1.00 77.23           N  
ATOM   1073  CA  CYS B 148     106.458  97.181  68.078  1.00 77.23           C  
ATOM   1074  C   CYS B 148     105.759  97.392  66.744  1.00 77.23           C  
ATOM   1075  O   CYS B 148     105.822  96.536  65.860  1.00 77.23           O  
ATOM   1076  CB  CYS B 148     107.906  97.680  68.006  1.00 77.23           C  
ATOM   1077  SG  CYS B 148     108.037  99.472  67.798  1.00 77.23           S  
ATOM   1078  N   CYS B 149     105.085  98.532  66.613  1.00 76.17           N  
ATOM   1079  CA  CYS B 149     104.397  98.911  65.387  1.00 76.17           C  
ATOM   1080  C   CYS B 149     104.643 100.389  65.128  1.00 76.17           C  
ATOM   1081  O   CYS B 149     104.839 101.158  66.074  1.00 76.17           O  
ATOM   1082  CB  CYS B 149     102.897  98.624  65.484  1.00 76.17           C  
ATOM   1083  SG  CYS B 149     102.097  99.359  66.919  1.00 76.17           S  
ATOM   1084  N   ARG B 150     104.642 100.784  63.854  1.00 72.34           N  
ATOM   1085  CA  ARG B 150     104.955 102.151  63.454  1.00 72.34           C  
ATOM   1086  C   ARG B 150     104.171 102.523  62.204  1.00 72.34           C  
ATOM   1087  O   ARG B 150     104.288 101.853  61.174  1.00 72.34           O  
ATOM   1088  CB  ARG B 150     106.454 102.316  63.194  1.00 72.34           C  
ATOM   1089  CG  ARG B 150     107.302 102.604  64.420  1.00 72.34           C  
ATOM   1090  CD  ARG B 150     106.753 103.770  65.221  1.00 72.34           C  
ATOM   1091  NE  ARG B 150     107.437 103.908  66.500  1.00 72.34           N  
ATOM   1092  CZ  ARG B 150     106.852 103.770  67.680  1.00 72.34           C  
ATOM   1093  NH1 ARG B 150     105.564 103.485  67.784  1.00 72.34           N  
ATOM   1094  NH2 ARG B 150     107.576 103.920  68.785  1.00 72.34           N  
ATOM   1095  N   PHE B 151     103.407 103.610  62.286  1.00 68.82           N  
ATOM   1096  CA  PHE B 151     102.560 104.063  61.184  1.00 68.82           C  
ATOM   1097  C   PHE B 151     103.397 104.785  60.134  1.00 68.82           C  
ATOM   1098  O   PHE B 151     103.939 105.861  60.403  1.00 68.82           O  
ATOM   1099  CB  PHE B 151     101.481 105.000  61.713  1.00 68.82           C  
ATOM   1100  CG  PHE B 151     100.182 104.333  62.031  1.00 68.82           C  
ATOM   1101  CD1 PHE B 151      99.311 103.970  61.020  1.00 68.82           C  
ATOM   1102  CD2 PHE B 151      99.807 104.114  63.345  1.00 68.82           C  
ATOM   1103  CE1 PHE B 151      98.103 103.375  61.311  1.00 68.82           C  
ATOM   1104  CE2 PHE B 151      98.600 103.524  63.641  1.00 68.82           C  
ATOM   1105  CZ  PHE B 151      97.750 103.149  62.623  1.00 68.82           C  
ATOM   1106  N   LEU B 152     103.490 104.213  58.929  1.00 71.85           N  
ATOM   1107  CA  LEU B 152     104.092 104.942  57.815  1.00 71.85           C  
ATOM   1108  C   LEU B 152     103.207 106.100  57.372  1.00 71.85           C  
ATOM   1109  O   LEU B 152     103.685 107.230  57.218  1.00 71.85           O  
ATOM   1110  CB  LEU B 152     104.356 104.002  56.641  1.00 71.85           C  
ATOM   1111  CG  LEU B 152     105.622 103.151  56.688  1.00 71.85           C  
ATOM   1112  CD1 LEU B 152     105.588 102.124  55.585  1.00 71.85           C  
ATOM   1113  CD2 LEU B 152     106.843 104.027  56.538  1.00 71.85           C  
ATOM   1114  N   ASP B 153     101.923 105.837  57.165  1.00 75.94           N  
ATOM   1115  CA  ASP B 153     100.927 106.867  56.899  1.00 75.94           C  
ATOM   1116  C   ASP B 153      99.576 106.317  57.342  1.00 75.94           C  
ATOM   1117  O   ASP B 153      99.504 105.374  58.136  1.00 75.94           O  
ATOM   1118  CB  ASP B 153     100.933 107.291  55.426  1.00 75.94           C  
ATOM   1119  CG  ASP B 153     100.764 106.123  54.478  1.00 75.94           C  
ATOM   1120  OD1 ASP B 153     101.782 105.489  54.130  1.00 75.94           O  
ATOM   1121  OD2 ASP B 153      99.616 105.844  54.075  1.00 75.94           O  
ATOM   1122  N   ASP B 154      98.497 106.900  56.821  1.00 76.53           N  
ATOM   1123  CA  ASP B 154      97.164 106.495  57.245  1.00 76.53           C  
ATOM   1124  C   ASP B 154      96.685 105.213  56.579  1.00 76.53           C  
ATOM   1125  O   ASP B 154      95.642 104.686  56.979  1.00 76.53           O  
ATOM   1126  CB  ASP B 154      96.167 107.621  56.973  1.00 76.53           C  
ATOM   1127  CG  ASP B 154      96.582 108.927  57.613  1.00 76.53           C  
ATOM   1128  OD1 ASP B 154      97.221 108.886  58.685  1.00 76.53           O  
ATOM   1129  OD2 ASP B 154      96.271 109.995  57.045  1.00 76.53           O  
ATOM   1130  N   ASN B 155      97.407 104.698  55.584  1.00 75.78           N  
ATOM   1131  CA  ASN B 155      97.018 103.470  54.902  1.00 75.78           C  
ATOM   1132  C   ASN B 155      98.116 102.415  54.912  1.00 75.78           C  
ATOM   1133  O   ASN B 155      97.918 101.326  54.364  1.00 75.78           O  
ATOM   1134  CB  ASN B 155      96.599 103.773  53.461  1.00 75.78           C  
ATOM   1135  N   GLN B 156      99.269 102.708  55.509  1.00 72.76           N  
ATOM   1136  CA  GLN B 156     100.372 101.760  55.582  1.00 72.76           C  
ATOM   1137  C   GLN B 156     100.916 101.753  56.999  1.00 72.76           C  
ATOM   1138  O   GLN B 156     100.997 102.806  57.637  1.00 72.76           O  
ATOM   1139  CB  GLN B 156     101.490 102.120  54.595  1.00 72.76           C  
ATOM   1140  CG  GLN B 156     101.107 102.001  53.132  1.00 72.76           C  
ATOM   1141  CD  GLN B 156     102.306 102.049  52.213  1.00 72.76           C  
ATOM   1142  OE1 GLN B 156     102.993 103.066  52.122  1.00 72.76           O  
ATOM   1143  NE2 GLN B 156     102.567 100.947  51.522  1.00 72.76           N  
ATOM   1144  N   ILE B 157     101.280 100.572  57.490  1.00 69.77           N  
ATOM   1145  CA  ILE B 157     101.865 100.425  58.818  1.00 69.77           C  
ATOM   1146  C   ILE B 157     102.831  99.247  58.785  1.00 69.77           C  
ATOM   1147  O   ILE B 157     102.615  98.275  58.054  1.00 69.77           O  
ATOM   1148  CB  ILE B 157     100.778 100.261  59.910  1.00 69.77           C  
ATOM   1149  CG1 ILE B 157     101.378 100.324  61.318  1.00 69.77           C  
ATOM   1150  CG2 ILE B 157      99.963  98.989  59.728  1.00 69.77           C  
ATOM   1151  CD1 ILE B 157     100.375 100.510  62.407  1.00 69.77           C  
ATOM   1152  N   VAL B 158     103.932  99.368  59.512  1.00 71.67           N  
ATOM   1153  CA  VAL B 158     104.869  98.275  59.718  1.00 71.67           C  
ATOM   1154  C   VAL B 158     104.643  97.728  61.117  1.00 71.67           C  
ATOM   1155  O   VAL B 158     104.416  98.492  62.062  1.00 71.67           O  
ATOM   1156  CB  VAL B 158     106.324  98.744  59.532  1.00 71.67           C  
ATOM   1157  CG1 VAL B 158     107.251  97.555  59.436  1.00 71.67           C  
ATOM   1158  CG2 VAL B 158     106.443  99.612  58.295  1.00 71.67           C  
ATOM   1159  N   THR B 159     104.655  96.403  61.246  1.00 76.20           N  
ATOM   1160  CA  THR B 159     104.517  95.744  62.535  1.00 76.20           C  
ATOM   1161  C   THR B 159     105.687  94.800  62.753  1.00 76.20           C  
ATOM   1162  O   THR B 159     106.151  94.137  61.824  1.00 76.20           O  
ATOM   1163  CB  THR B 159     103.204  94.950  62.643  1.00 76.20           C  
ATOM   1164  OG1 THR B 159     103.152  93.966  61.604  1.00 76.20           O  
ATOM   1165  CG2 THR B 159     102.001  95.867  62.528  1.00 76.20           C  
ATOM   1166  N   SER B 160     106.163  94.753  63.992  1.00 81.24           N  
ATOM   1167  CA  SER B 160     107.122  93.753  64.429  1.00 81.24           C  
ATOM   1168  C   SER B 160     106.378  92.693  65.224  1.00 81.24           C  
ATOM   1169  O   SER B 160     105.317  92.960  65.795  1.00 81.24           O  
ATOM   1170  CB  SER B 160     108.237  94.366  65.281  1.00 81.24           C  
ATOM   1171  OG  SER B 160     109.202  95.006  64.468  1.00 81.24           O  
ATOM   1172  N   SER B 161     106.930  91.485  65.256  1.00 82.06           N  
ATOM   1173  CA  SER B 161     106.202  90.379  65.857  1.00 82.06           C  
ATOM   1174  C   SER B 161     107.174  89.336  66.383  1.00 82.06           C  
ATOM   1175  O   SER B 161     108.354  89.314  66.029  1.00 82.06           O  
ATOM   1176  CB  SER B 161     105.231  89.753  64.860  1.00 82.06           C  
ATOM   1177  OG  SER B 161     104.600  88.613  65.414  1.00 82.06           O  
ATOM   1178  N   GLY B 162     106.647  88.466  67.241  1.00 79.97           N  
ATOM   1179  CA  GLY B 162     107.371  87.359  67.823  1.00 79.97           C  
ATOM   1180  C   GLY B 162     107.457  86.114  66.977  1.00 79.97           C  
ATOM   1181  O   GLY B 162     108.079  85.138  67.402  1.00 79.97           O  
ATOM   1182  N   ASP B 163     106.853  86.107  65.789  1.00 79.63           N  
ATOM   1183  CA  ASP B 163     107.026  84.995  64.863  1.00 79.63           C  
ATOM   1184  C   ASP B 163     108.190  85.205  63.903  1.00 79.63           C  
ATOM   1185  O   ASP B 163     108.131  84.716  62.769  1.00 79.63           O  
ATOM   1186  CB  ASP B 163     105.733  84.732  64.082  1.00 79.63           C  
ATOM   1187  CG  ASP B 163     105.140  85.984  63.454  1.00 79.63           C  
ATOM   1188  OD1 ASP B 163     105.845  86.991  63.263  1.00 79.63           O  
ATOM   1189  OD2 ASP B 163     103.938  85.951  63.133  1.00 79.63           O  
ATOM   1190  N   THR B 164     109.211  85.951  64.332  1.00 81.15           N  
ATOM   1191  CA  THR B 164     110.472  86.231  63.645  1.00 81.15           C  
ATOM   1192  C   THR B 164     110.313  86.977  62.326  1.00 81.15           C  
ATOM   1193  O   THR B 164     111.265  87.016  61.537  1.00 81.15           O  
ATOM   1194  CB  THR B 164     111.300  84.960  63.398  1.00 81.15           C  
ATOM   1195  OG1 THR B 164     110.695  84.179  62.361  1.00 81.15           O  
ATOM   1196  CG2 THR B 164     111.424  84.123  64.668  1.00 81.15           C  
ATOM   1197  N   THR B 165     109.154  87.576  62.053  1.00 79.41           N  
ATOM   1198  CA  THR B 165     108.940  88.323  60.821  1.00 79.41           C  
ATOM   1199  C   THR B 165     108.420  89.718  61.134  1.00 79.41           C  
ATOM   1200  O   THR B 165     107.838  89.970  62.191  1.00 79.41           O  
ATOM   1201  CB  THR B 165     107.940  87.639  59.862  1.00 79.41           C  
ATOM   1202  OG1 THR B 165     106.601  87.853  60.328  1.00 79.41           O  
ATOM   1203  CG2 THR B 165     108.204  86.145  59.715  1.00 79.41           C  
ATOM   1204  N   CYS B 166     108.648  90.624  60.187  1.00 82.80           N  
ATOM   1205  CA  CYS B 166     107.996  91.923  60.139  1.00 82.80           C  
ATOM   1206  C   CYS B 166     107.076  91.953  58.928  1.00 82.80           C  
ATOM   1207  O   CYS B 166     107.235  91.163  57.994  1.00 82.80           O  
ATOM   1208  CB  CYS B 166     109.011  93.069  60.051  1.00 82.80           C  
ATOM   1209  SG  CYS B 166     109.995  93.331  61.537  1.00 82.80           S  
ATOM   1210  N   ALA B 167     106.108  92.863  58.942  1.00 77.01           N  
ATOM   1211  CA  ALA B 167     105.132  92.912  57.866  1.00 77.01           C  
ATOM   1212  C   ALA B 167     104.691  94.343  57.609  1.00 77.01           C  
ATOM   1213  O   ALA B 167     104.509  95.133  58.537  1.00 77.01           O  
ATOM   1214  CB  ALA B 167     103.911  92.042  58.183  1.00 77.01           C  
ATOM   1215  N   LEU B 168     104.515  94.661  56.331  1.00 77.23           N  
ATOM   1216  CA  LEU B 168     103.913  95.913  55.901  1.00 77.23           C  
ATOM   1217  C   LEU B 168     102.461  95.645  55.537  1.00 77.23           C  
ATOM   1218  O   LEU B 168     102.175  94.779  54.705  1.00 77.23           O  
ATOM   1219  CB  LEU B 168     104.666  96.505  54.708  1.00 77.23           C  
ATOM   1220  CG  LEU B 168     104.022  97.687  53.985  1.00 77.23           C  
ATOM   1221  CD1 LEU B 168     103.865  98.871  54.920  1.00 77.23           C  
ATOM   1222  CD2 LEU B 168     104.835  98.074  52.762  1.00 77.23           C  
ATOM   1223  N   TRP B 169     101.550  96.388  56.155  1.00 77.90           N  
ATOM   1224  CA  TRP B 169     100.123  96.110  56.070  1.00 77.90           C  
ATOM   1225  C   TRP B 169      99.427  97.198  55.270  1.00 77.90           C  
ATOM   1226  O   TRP B 169      99.785  98.375  55.373  1.00 77.90           O  
ATOM   1227  CB  TRP B 169      99.499  96.014  57.461  1.00 77.90           C  
ATOM   1228  CG  TRP B 169     100.059  94.927  58.307  1.00 77.90           C  
ATOM   1229  CD1 TRP B 169     101.202  94.967  59.047  1.00 77.90           C  
ATOM   1230  CD2 TRP B 169      99.497  93.628  58.504  1.00 77.90           C  
ATOM   1231  NE1 TRP B 169     101.387  93.772  59.695  1.00 77.90           N  
ATOM   1232  CE2 TRP B 169     100.354  92.932  59.376  1.00 77.90           C  
ATOM   1233  CE3 TRP B 169      98.353  92.985  58.025  1.00 77.90           C  
ATOM   1234  CZ2 TRP B 169     100.102  91.627  59.780  1.00 77.90           C  
ATOM   1235  CZ3 TRP B 169      98.105  91.692  58.428  1.00 77.90           C  
ATOM   1236  CH2 TRP B 169      98.974  91.027  59.299  1.00 77.90           C  
ATOM   1237  N   ASP B 170      98.441  96.800  54.475  1.00 81.12           N  
ATOM   1238  CA  ASP B 170      97.488  97.735  53.888  1.00 81.12           C  
ATOM   1239  C   ASP B 170      96.259  97.742  54.786  1.00 81.12           C  
ATOM   1240  O   ASP B 170      95.649  96.700  55.028  1.00 81.12           O  
ATOM   1241  CB  ASP B 170      97.143  97.332  52.460  1.00 81.12           C  
ATOM   1242  CG  ASP B 170      96.623  98.491  51.636  1.00 81.12           C  
ATOM   1243  OD1 ASP B 170      96.364  99.567  52.213  1.00 81.12           O  
ATOM   1244  OD2 ASP B 170      96.475  98.326  50.408  1.00 81.12           O  
ATOM   1245  N   ILE B 171      95.907  98.923  55.301  1.00 81.77           N  
ATOM   1246  CA  ILE B 171      94.799  99.042  56.245  1.00 81.77           C  
ATOM   1247  C   ILE B 171      93.462  98.788  55.559  1.00 81.77           C  
ATOM   1248  O   ILE B 171      92.569  98.153  56.136  1.00 81.77           O  
ATOM   1249  CB  ILE B 171      94.848 100.428  56.922  1.00 81.77           C  
ATOM   1250  CG1 ILE B 171      96.189 100.614  57.630  1.00 81.77           C  
ATOM   1251  CG2 ILE B 171      93.722 100.599  57.932  1.00 81.77           C  
ATOM   1252  CD1 ILE B 171      96.430  99.614  58.727  1.00 81.77           C  
ATOM   1253  N   GLU B 172      93.310  99.253  54.315  1.00 84.27           N  
ATOM   1254  CA  GLU B 172      92.047  99.089  53.599  1.00 84.27           C  
ATOM   1255  C   GLU B 172      91.793  97.631  53.231  1.00 84.27           C  
ATOM   1256  O   GLU B 172      90.640  97.186  53.209  1.00 84.27           O  
ATOM   1257  CB  GLU B 172      92.037  99.966  52.348  1.00 84.27           C  
ATOM   1258  N   THR B 173      92.850  96.872  52.943  1.00 86.07           N  
ATOM   1259  CA  THR B 173      92.701  95.458  52.628  1.00 86.07           C  
ATOM   1260  C   THR B 173      92.851  94.553  53.841  1.00 86.07           C  
ATOM   1261  O   THR B 173      92.289  93.453  53.843  1.00 86.07           O  
ATOM   1262  CB  THR B 173      93.721  95.028  51.568  1.00 86.07           C  
ATOM   1263  OG1 THR B 173      94.989  94.797  52.192  1.00 86.07           O  
ATOM   1264  CG2 THR B 173      93.872  96.102  50.506  1.00 86.07           C  
ATOM   1265  N   GLY B 174      93.592  94.979  54.860  1.00 83.25           N  
ATOM   1266  CA  GLY B 174      93.785  94.165  56.041  1.00 83.25           C  
ATOM   1267  C   GLY B 174      94.755  93.020  55.879  1.00 83.25           C  
ATOM   1268  O   GLY B 174      94.858  92.184  56.783  1.00 83.25           O  
ATOM   1269  N   GLN B 175      95.474  92.954  54.763  1.00 83.13           N  
ATOM   1270  CA  GLN B 175      96.402  91.870  54.484  1.00 83.13           C  
ATOM   1271  C   GLN B 175      97.810  92.428  54.358  1.00 83.13           C  
ATOM   1272  O   GLN B 175      97.994  93.631  54.153  1.00 83.13           O  
ATOM   1273  CB  GLN B 175      96.015  91.126  53.202  1.00 83.13           C  
ATOM   1274  N   GLN B 176      98.799  91.549  54.489  1.00 84.01           N  
ATOM   1275  CA  GLN B 176     100.185  91.967  54.356  1.00 84.01           C  
ATOM   1276  C   GLN B 176     100.511  92.272  52.902  1.00 84.01           C  
ATOM   1277  O   GLN B 176     100.473  91.386  52.045  1.00 84.01           O  
ATOM   1278  CB  GLN B 176     101.120  90.880  54.879  1.00 84.01           C  
ATOM   1279  CG  GLN B 176     100.897  90.510  56.324  1.00 84.01           C  
ATOM   1280  CD  GLN B 176     101.841  89.427  56.793  1.00 84.01           C  
ATOM   1281  OE1 GLN B 176     102.578  88.846  55.998  1.00 84.01           O  
ATOM   1282  NE2 GLN B 176     101.827  89.150  58.090  1.00 84.01           N  
ATOM   1283  N   THR B 177     100.824  93.536  52.626  1.00 82.55           N  
ATOM   1284  CA  THR B 177     101.322  93.911  51.310  1.00 82.55           C  
ATOM   1285  C   THR B 177     102.725  93.372  51.077  1.00 82.55           C  
ATOM   1286  O   THR B 177     103.039  92.906  49.977  1.00 82.55           O  
ATOM   1287  CB  THR B 177     101.309  95.433  51.153  1.00 82.55           C  
ATOM   1288  OG1 THR B 177     100.069  95.953  51.648  1.00 82.55           O  
ATOM   1289  CG2 THR B 177     101.459  95.822  49.692  1.00 82.55           C  
ATOM   1290  N   THR B 178     103.572  93.420  52.101  1.00 82.63           N  
ATOM   1291  CA  THR B 178     104.908  92.849  52.056  1.00 82.63           C  
ATOM   1292  C   THR B 178     105.229  92.245  53.414  1.00 82.63           C  
ATOM   1293  O   THR B 178     104.939  92.846  54.452  1.00 82.63           O  
ATOM   1294  CB  THR B 178     105.964  93.906  51.688  1.00 82.63           C  
ATOM   1295  OG1 THR B 178     105.517  94.665  50.559  1.00 82.63           O  
ATOM   1296  CG2 THR B 178     107.279  93.244  51.334  1.00 82.63           C  
ATOM   1297  N   THR B 179     105.815  91.052  53.405  1.00 83.11           N  
ATOM   1298  CA  THR B 179     106.290  90.398  54.615  1.00 83.11           C  
ATOM   1299  C   THR B 179     107.811  90.427  54.619  1.00 83.11           C  
ATOM   1300  O   THR B 179     108.444  90.081  53.617  1.00 83.11           O  
ATOM   1301  CB  THR B 179     105.783  88.957  54.707  1.00 83.11           C  
ATOM   1302  OG1 THR B 179     104.402  88.912  54.330  1.00 83.11           O  
ATOM   1303  CG2 THR B 179     105.926  88.435  56.126  1.00 83.11           C  
ATOM   1304  N   PHE B 180     108.389  90.850  55.737  1.00 84.77           N  
ATOM   1305  CA  PHE B 180     109.834  90.990  55.889  1.00 84.77           C  
ATOM   1306  C   PHE B 180     110.347  89.790  56.678  1.00 84.77           C  
ATOM   1307  O   PHE B 180     110.314  89.787  57.912  1.00 84.77           O  
ATOM   1308  CB  PHE B 180     110.177  92.307  56.578  1.00 84.77           C  
ATOM   1309  CG  PHE B 180     109.544  93.509  55.938  1.00 84.77           C  
ATOM   1310  CD1 PHE B 180     110.101  94.080  54.805  1.00 84.77           C  
ATOM   1311  CD2 PHE B 180     108.392  94.067  56.468  1.00 84.77           C  
ATOM   1312  CE1 PHE B 180     109.519  95.184  54.212  1.00 84.77           C  
ATOM   1313  CE2 PHE B 180     107.806  95.169  55.880  1.00 84.77           C  
ATOM   1314  CZ  PHE B 180     108.369  95.729  54.751  1.00 84.77           C  
ATOM   1315  N   THR B 181     110.826  88.778  55.965  1.00 87.06           N  
ATOM   1316  CA  THR B 181     111.289  87.537  56.573  1.00 87.06           C  
ATOM   1317  C   THR B 181     112.809  87.459  56.471  1.00 87.06           C  
ATOM   1318  O   THR B 181     113.371  87.036  55.459  1.00 87.06           O  
ATOM   1319  CB  THR B 181     110.624  86.332  55.901  1.00 87.06           C  
ATOM   1320  OG1 THR B 181     111.053  86.249  54.537  1.00 87.06           O  
ATOM   1321  CG2 THR B 181     109.115  86.466  55.942  1.00 87.06           C  
ATOM   1322  N   GLY B 182     113.477  87.880  57.539  1.00 88.09           N  
ATOM   1323  CA  GLY B 182     114.920  87.777  57.607  1.00 88.09           C  
ATOM   1324  C   GLY B 182     115.428  87.468  58.998  1.00 88.09           C  
ATOM   1325  O   GLY B 182     116.495  86.871  59.161  1.00 88.09           O  
ATOM   1326  N   HIS B 183     114.667  87.875  60.010  1.00 85.29           N  
ATOM   1327  CA  HIS B 183     115.090  87.688  61.390  1.00 85.29           C  
ATOM   1328  C   HIS B 183     114.922  86.235  61.815  1.00 85.29           C  
ATOM   1329  O   HIS B 183     113.927  85.586  61.487  1.00 85.29           O  
ATOM   1330  CB  HIS B 183     114.289  88.604  62.315  1.00 85.29           C  
ATOM   1331  CG  HIS B 183     114.863  89.981  62.447  1.00 85.29           C  
ATOM   1332  ND1 HIS B 183     116.183  90.208  62.774  1.00 85.29           N  
ATOM   1333  CD2 HIS B 183     114.297  91.202  62.301  1.00 85.29           C  
ATOM   1334  CE1 HIS B 183     116.404  91.509  62.824  1.00 85.29           C  
ATOM   1335  NE2 HIS B 183     115.276  92.135  62.541  1.00 85.29           N  
ATOM   1336  N   THR B 184     115.916  85.720  62.537  1.00 85.05           N  
ATOM   1337  CA  THR B 184     115.876  84.368  63.073  1.00 85.05           C  
ATOM   1338  C   THR B 184     115.369  84.324  64.507  1.00 85.05           C  
ATOM   1339  O   THR B 184     115.209  83.235  65.066  1.00 85.05           O  
ATOM   1340  CB  THR B 184     117.260  83.726  62.992  1.00 85.05           C  
ATOM   1341  OG1 THR B 184     118.193  84.508  63.746  1.00 85.05           O  
ATOM   1342  CG2 THR B 184     117.721  83.644  61.547  1.00 85.05           C  
ATOM   1343  N   GLY B 185     115.122  85.482  65.115  1.00 84.00           N  
ATOM   1344  CA  GLY B 185     114.558  85.552  66.445  1.00 84.00           C  
ATOM   1345  C   GLY B 185     113.375  86.498  66.458  1.00 84.00           C  
ATOM   1346  O   GLY B 185     113.057  87.127  65.450  1.00 84.00           O  
ATOM   1347  N   ASP B 186     112.733  86.587  67.619  1.00 81.64           N  
ATOM   1348  CA  ASP B 186     111.535  87.403  67.761  1.00 81.64           C  
ATOM   1349  C   ASP B 186     111.889  88.882  67.673  1.00 81.64           C  
ATOM   1350  O   ASP B 186     112.797  89.353  68.364  1.00 81.64           O  
ATOM   1351  CB  ASP B 186     110.851  87.094  69.087  1.00 81.64           C  
ATOM   1352  N   VAL B 187     111.174  89.612  66.825  1.00 80.62           N  
ATOM   1353  CA  VAL B 187     111.489  91.012  66.572  1.00 80.62           C  
ATOM   1354  C   VAL B 187     110.846  91.868  67.651  1.00 80.62           C  
ATOM   1355  O   VAL B 187     109.638  91.773  67.893  1.00 80.62           O  
ATOM   1356  CB  VAL B 187     111.020  91.431  65.172  1.00 80.62           C  
ATOM   1357  CG1 VAL B 187     111.625  92.766  64.802  1.00 80.62           C  
ATOM   1358  CG2 VAL B 187     111.393  90.371  64.156  1.00 80.62           C  
ATOM   1359  N   MET B 188     111.651  92.712  68.302  1.00 81.75           N  
ATOM   1360  CA  MET B 188     111.182  93.476  69.448  1.00 81.75           C  
ATOM   1361  C   MET B 188     111.121  94.980  69.231  1.00 81.75           C  
ATOM   1362  O   MET B 188     110.538  95.676  70.067  1.00 81.75           O  
ATOM   1363  CB  MET B 188     112.057  93.197  70.677  1.00 81.75           C  
ATOM   1364  CG  MET B 188     111.968  91.777  71.187  1.00 81.75           C  
ATOM   1365  SD  MET B 188     110.297  91.337  71.697  1.00 81.75           S  
ATOM   1366  CE  MET B 188     110.106  92.352  73.158  1.00 81.75           C  
ATOM   1367  N   SER B 189     111.687  95.499  68.144  1.00 81.20           N  
ATOM   1368  CA  SER B 189     111.801  96.941  67.990  1.00 81.20           C  
ATOM   1369  C   SER B 189     111.613  97.332  66.533  1.00 81.20           C  
ATOM   1370  O   SER B 189     111.828  96.530  65.622  1.00 81.20           O  
ATOM   1371  CB  SER B 189     113.148  97.439  68.502  1.00 81.20           C  
ATOM   1372  OG  SER B 189     114.200  96.622  68.032  1.00 81.20           O  
ATOM   1373  N   LEU B 190     111.229  98.592  66.328  1.00 78.93           N  
ATOM   1374  CA  LEU B 190     110.858  99.084  65.007  1.00 78.93           C  
ATOM   1375  C   LEU B 190     110.876 100.607  65.019  1.00 78.93           C  
ATOM   1376  O   LEU B 190     110.366 101.221  65.961  1.00 78.93           O  
ATOM   1377  CB  LEU B 190     109.469  98.573  64.629  1.00 78.93           C  
ATOM   1378  CG  LEU B 190     108.921  98.891  63.255  1.00 78.93           C  
ATOM   1379  CD1 LEU B 190     109.807  98.226  62.258  1.00 78.93           C  
ATOM   1380  CD2 LEU B 190     107.517  98.367  63.156  1.00 78.93           C  
ATOM   1381  N   SER B 191     111.453 101.213  63.979  1.00 81.66           N  
ATOM   1382  CA  SER B 191     111.490 102.667  63.850  1.00 81.66           C  
ATOM   1383  C   SER B 191     111.619 103.055  62.386  1.00 81.66           C  
ATOM   1384  O   SER B 191     112.412 102.458  61.653  1.00 81.66           O  
ATOM   1385  CB  SER B 191     112.651 103.270  64.646  1.00 81.66           C  
ATOM   1386  OG  SER B 191     113.894 102.848  64.120  1.00 81.66           O  
ATOM   1387  N   LEU B 192     110.856 104.064  61.973  1.00 80.11           N  
ATOM   1388  CA  LEU B 192     110.840 104.530  60.594  1.00 80.11           C  
ATOM   1389  C   LEU B 192     111.755 105.732  60.404  1.00 80.11           C  
ATOM   1390  O   LEU B 192     111.939 106.557  61.302  1.00 80.11           O  
ATOM   1391  CB  LEU B 192     109.429 104.918  60.166  1.00 80.11           C  
ATOM   1392  CG  LEU B 192     108.309 103.945  60.491  1.00 80.11           C  
ATOM   1393  CD1 LEU B 192     106.983 104.612  60.242  1.00 80.11           C  
ATOM   1394  CD2 LEU B 192     108.429 102.682  59.668  1.00 80.11           C  
ATOM   1395  N   ALA B 193     112.327 105.821  59.213  1.00 88.10           N  
ATOM   1396  CA  ALA B 193     113.093 106.961  58.739  1.00 88.10           C  
ATOM   1397  C   ALA B 193     112.161 108.147  58.501  1.00 88.10           C  
ATOM   1398  O   ALA B 193     110.965 107.955  58.255  1.00 88.10           O  
ATOM   1399  CB  ALA B 193     113.828 106.602  57.449  1.00 88.10           C  
ATOM   1400  N   PRO B 194     112.660 109.386  58.611  1.00 90.66           N  
ATOM   1401  CA  PRO B 194     111.780 110.554  58.413  1.00 90.66           C  
ATOM   1402  C   PRO B 194     111.219 110.705  57.004  1.00 90.66           C  
ATOM   1403  O   PRO B 194     110.182 111.359  56.843  1.00 90.66           O  
ATOM   1404  CB  PRO B 194     112.682 111.741  58.782  1.00 90.66           C  
ATOM   1405  CG  PRO B 194     114.076 111.208  58.722  1.00 90.66           C  
ATOM   1406  CD  PRO B 194     113.967 109.791  59.159  1.00 90.66           C  
ATOM   1407  N   ASP B 195     111.854 110.128  55.982  1.00 91.70           N  
ATOM   1408  CA  ASP B 195     111.301 110.206  54.636  1.00 91.70           C  
ATOM   1409  C   ASP B 195     110.320 109.081  54.329  1.00 91.70           C  
ATOM   1410  O   ASP B 195     109.747 109.077  53.233  1.00 91.70           O  
ATOM   1411  CB  ASP B 195     112.424 110.213  53.594  1.00 91.70           C  
ATOM   1412  CG  ASP B 195     113.234 108.933  53.595  1.00 91.70           C  
ATOM   1413  OD1 ASP B 195     113.336 108.291  54.658  1.00 91.70           O  
ATOM   1414  OD2 ASP B 195     113.772 108.569  52.529  1.00 91.70           O  
ATOM   1415  N   THR B 196     110.125 108.147  55.274  1.00 88.37           N  
ATOM   1416  CA  THR B 196     109.189 107.013  55.179  1.00 88.37           C  
ATOM   1417  C   THR B 196     109.453 106.141  53.951  1.00 88.37           C  
ATOM   1418  O   THR B 196     108.528 105.618  53.328  1.00 88.37           O  
ATOM   1419  CB  THR B 196     107.724 107.470  55.212  1.00 88.37           C  
ATOM   1420  OG1 THR B 196     107.385 108.119  53.980  1.00 88.37           O  
ATOM   1421  CG2 THR B 196     107.480 108.420  56.377  1.00 88.37           C  
ATOM   1422  N   ARG B 197     110.729 105.978  53.605  1.00 89.71           N  
ATOM   1423  CA  ARG B 197     111.135 105.075  52.540  1.00 89.71           C  
ATOM   1424  C   ARG B 197     112.024 103.944  53.028  1.00 89.71           C  
ATOM   1425  O   ARG B 197     112.303 103.022  52.254  1.00 89.71           O  
ATOM   1426  CB  ARG B 197     111.865 105.845  51.429  1.00 89.71           C  
ATOM   1427  N   LEU B 198     112.478 103.992  54.277  1.00 87.21           N  
ATOM   1428  CA  LEU B 198     113.312 102.960  54.868  1.00 87.21           C  
ATOM   1429  C   LEU B 198     112.920 102.814  56.329  1.00 87.21           C  
ATOM   1430  O   LEU B 198     112.318 103.715  56.917  1.00 87.21           O  
ATOM   1431  CB  LEU B 198     114.807 103.297  54.767  1.00 87.21           C  
ATOM   1432  CG  LEU B 198     115.478 103.418  53.399  1.00 87.21           C  
ATOM   1433  CD1 LEU B 198     116.836 104.083  53.531  1.00 87.21           C  
ATOM   1434  CD2 LEU B 198     115.605 102.056  52.751  1.00 87.21           C  
ATOM   1435  N   PHE B 199     113.256 101.664  56.908  1.00 82.13           N  
ATOM   1436  CA  PHE B 199     113.093 101.468  58.343  1.00 82.13           C  
ATOM   1437  C   PHE B 199     114.051 100.392  58.825  1.00 82.13           C  
ATOM   1438  O   PHE B 199     114.422  99.480  58.082  1.00 82.13           O  
ATOM   1439  CB  PHE B 199     111.644 101.125  58.726  1.00 82.13           C  
ATOM   1440  CG  PHE B 199     111.156  99.793  58.225  1.00 82.13           C  
ATOM   1441  CD1 PHE B 199     110.640  99.667  56.947  1.00 82.13           C  
ATOM   1442  CD2 PHE B 199     111.185  98.674  59.040  1.00 82.13           C  
ATOM   1443  CE1 PHE B 199     110.174  98.450  56.491  1.00 82.13           C  
ATOM   1444  CE2 PHE B 199     110.730  97.457  58.591  1.00 82.13           C  
ATOM   1445  CZ  PHE B 199     110.212  97.347  57.320  1.00 82.13           C  
ATOM   1446  N   VAL B 200     114.434 100.512  60.093  1.00 84.54           N  
ATOM   1447  CA  VAL B 200     115.266  99.531  60.773  1.00 84.54           C  
ATOM   1448  C   VAL B 200     114.433  98.854  61.851  1.00 84.54           C  
ATOM   1449  O   VAL B 200     113.499  99.450  62.398  1.00 84.54           O  
ATOM   1450  CB  VAL B 200     116.539 100.166  61.374  1.00 84.54           C  
ATOM   1451  CG1 VAL B 200     117.465 100.629  60.279  1.00 84.54           C  
ATOM   1452  CG2 VAL B 200     116.181 101.345  62.244  1.00 84.54           C  
ATOM   1453  N   SER B 201     114.759  97.595  62.133  1.00 84.46           N  
ATOM   1454  CA  SER B 201     114.077  96.811  63.150  1.00 84.46           C  
ATOM   1455  C   SER B 201     115.071  95.857  63.789  1.00 84.46           C  
ATOM   1456  O   SER B 201     115.883  95.245  63.093  1.00 84.46           O  
ATOM   1457  CB  SER B 201     112.902  96.026  62.553  1.00 84.46           C  
ATOM   1458  OG  SER B 201     113.313  95.262  61.433  1.00 84.46           O  
ATOM   1459  N   GLY B 202     114.998  95.727  65.106  1.00 82.41           N  
ATOM   1460  CA  GLY B 202     115.907  94.870  65.856  1.00 82.41           C  
ATOM   1461  C   GLY B 202     115.163  93.737  66.530  1.00 82.41           C  
ATOM   1462  O   GLY B 202     114.009  93.898  66.936  1.00 82.41           O  
ATOM   1463  N   ALA B 203     115.833  92.594  66.660  1.00 83.14           N  
ATOM   1464  CA  ALA B 203     115.215  91.364  67.133  1.00 83.14           C  
ATOM   1465  C   ALA B 203     116.034  90.771  68.271  1.00 83.14           C  
ATOM   1466  O   ALA B 203     117.022  91.352  68.729  1.00 83.14           O  
ATOM   1467  CB  ALA B 203     115.070  90.349  65.995  1.00 83.14           C  
ATOM   1468  N   CYS B 204     115.616  89.586  68.719  1.00 86.10           N  
ATOM   1469  CA  CYS B 204     116.258  88.907  69.837  1.00 86.10           C  
ATOM   1470  C   CYS B 204     117.519  88.152  69.445  1.00 86.10           C  
ATOM   1471  O   CYS B 204     118.179  87.595  70.328  1.00 86.10           O  
ATOM   1472  CB  CYS B 204     115.284  87.939  70.509  1.00 86.10           C  
ATOM   1473  SG  CYS B 204     113.917  88.719  71.379  1.00 86.10           S  
ATOM   1474  N   ASP B 205     117.870  88.105  68.161  1.00 84.58           N  
ATOM   1475  CA  ASP B 205     119.126  87.503  67.738  1.00 84.58           C  
ATOM   1476  C   ASP B 205     120.263  88.518  67.655  1.00 84.58           C  
ATOM   1477  O   ASP B 205     121.243  88.270  66.941  1.00 84.58           O  
ATOM   1478  CB  ASP B 205     118.949  86.782  66.398  1.00 84.58           C  
ATOM   1479  CG  ASP B 205     118.128  87.577  65.406  1.00 84.58           C  
ATOM   1480  OD1 ASP B 205     117.922  88.784  65.630  1.00 84.58           O  
ATOM   1481  OD2 ASP B 205     117.687  86.990  64.396  1.00 84.58           O  
ATOM   1482  N   ALA B 206     120.135  89.645  68.375  1.00 86.60           N  
ATOM   1483  CA  ALA B 206     121.124  90.731  68.438  1.00 86.60           C  
ATOM   1484  C   ALA B 206     121.458  91.282  67.053  1.00 86.60           C  
ATOM   1485  O   ALA B 206     122.619  91.541  66.731  1.00 86.60           O  
ATOM   1486  CB  ALA B 206     122.394  90.294  69.174  1.00 86.60           C  
ATOM   1487  N   SER B 207     120.430  91.457  66.225  1.00 86.93           N  
ATOM   1488  CA  SER B 207     120.608  91.940  64.863  1.00 86.93           C  
ATOM   1489  C   SER B 207     119.579  93.017  64.569  1.00 86.93           C  
ATOM   1490  O   SER B 207     118.407  92.873  64.927  1.00 86.93           O  
ATOM   1491  CB  SER B 207     120.480  90.799  63.848  1.00 86.93           C  
ATOM   1492  OG  SER B 207     121.234  89.669  64.253  1.00 86.93           O  
ATOM   1493  N   ALA B 208     120.022  94.093  63.925  1.00 90.66           N  
ATOM   1494  CA  ALA B 208     119.144  95.152  63.449  1.00 90.66           C  
ATOM   1495  C   ALA B 208     119.237  95.222  61.932  1.00 90.66           C  
ATOM   1496  O   ALA B 208     120.328  95.384  61.381  1.00 90.66           O  
ATOM   1497  CB  ALA B 208     119.514  96.499  64.071  1.00 90.66           C  
ATOM   1498  N   LYS B 209     118.098  95.109  61.260  1.00 89.75           N  
ATOM   1499  CA  LYS B 209     118.064  94.989  59.810  1.00 89.75           C  
ATOM   1500  C   LYS B 209     117.357  96.197  59.215  1.00 89.75           C  
ATOM   1501  O   LYS B 209     116.283  96.583  59.685  1.00 89.75           O  
ATOM   1502  CB  LYS B 209     117.364  93.693  59.392  1.00 89.75           C  
ATOM   1503  CG  LYS B 209     118.190  92.440  59.654  1.00 89.75           C  
ATOM   1504  CD  LYS B 209     117.414  91.177  59.316  1.00 89.75           C  
ATOM   1505  CE  LYS B 209     118.247  89.927  59.550  1.00 89.75           C  
ATOM   1506  NZ  LYS B 209     119.275  89.732  58.492  1.00 89.75           N  
ATOM   1507  N   LEU B 210     117.963  96.791  58.187  1.00 91.77           N  
ATOM   1508  CA  LEU B 210     117.396  97.940  57.486  1.00 91.77           C  
ATOM   1509  C   LEU B 210     116.628  97.430  56.274  1.00 91.77           C  
ATOM   1510  O   LEU B 210     117.221  96.889  55.336  1.00 91.77           O  
ATOM   1511  CB  LEU B 210     118.488  98.926  57.074  1.00 91.77           C  
ATOM   1512  CG  LEU B 210     118.125 100.045  56.087  1.00 91.77           C  
ATOM   1513  CD1 LEU B 210     117.027 100.946  56.614  1.00 91.77           C  
ATOM   1514  CD2 LEU B 210     119.343 100.874  55.772  1.00 91.77           C  
ATOM   1515  N   TRP B 211     115.314  97.615  56.292  1.00 89.64           N  
ATOM   1516  CA  TRP B 211     114.432  97.149  55.235  1.00 89.64           C  
ATOM   1517  C   TRP B 211     113.935  98.334  54.421  1.00 89.64           C  
ATOM   1518  O   TRP B 211     113.594  99.381  54.977  1.00 89.64           O  
ATOM   1519  CB  TRP B 211     113.225  96.400  55.804  1.00 89.64           C  
ATOM   1520  CG  TRP B 211     113.516  95.426  56.910  1.00 89.64           C  
ATOM   1521  CD1 TRP B 211     113.652  95.707  58.238  1.00 89.64           C  
ATOM   1522  CD2 TRP B 211     113.634  94.007  56.789  1.00 89.64           C  
ATOM   1523  NE1 TRP B 211     113.890  94.556  58.945  1.00 89.64           N  
ATOM   1524  CE2 TRP B 211     113.879  93.496  58.079  1.00 89.64           C  
ATOM   1525  CE3 TRP B 211     113.566  93.118  55.714  1.00 89.64           C  
ATOM   1526  CZ2 TRP B 211     114.061  92.139  58.321  1.00 89.64           C  
ATOM   1527  CZ3 TRP B 211     113.751  91.771  55.956  1.00 89.64           C  
ATOM   1528  CH2 TRP B 211     113.996  91.295  57.249  1.00 89.64           C  
ATOM   1529  N   ASP B 212     113.892  98.163  53.105  1.00 94.89           N  
ATOM   1530  CA  ASP B 212     113.236  99.119  52.225  1.00 94.89           C  
ATOM   1531  C   ASP B 212     111.734  98.871  52.263  1.00 94.89           C  
ATOM   1532  O   ASP B 212     111.294  97.725  52.371  1.00 94.89           O  
ATOM   1533  CB  ASP B 212     113.764  98.994  50.798  1.00 94.89           C  
ATOM   1534  CG  ASP B 212     113.478 100.222  49.959  1.00 94.89           C  
ATOM   1535  OD1 ASP B 212     112.303 100.449  49.599  1.00 94.89           O  
ATOM   1536  OD2 ASP B 212     114.435 100.965  49.658  1.00 94.89           O  
ATOM   1537  N   VAL B 213     110.950  99.946  52.195  1.00 89.90           N  
ATOM   1538  CA  VAL B 213     109.499  99.800  52.232  1.00 89.90           C  
ATOM   1539  C   VAL B 213     108.973  99.343  50.876  1.00 89.90           C  
ATOM   1540  O   VAL B 213     108.198  98.383  50.787  1.00 89.90           O  
ATOM   1541  CB  VAL B 213     108.838 101.116  52.683  1.00 89.90           C  
ATOM   1542  CG1 VAL B 213     107.339 101.091  52.417  1.00 89.90           C  
ATOM   1543  CG2 VAL B 213     109.105 101.365  54.152  1.00 89.90           C  
ATOM   1544  N   ARG B 214     109.393 100.018  49.801  1.00 95.28           N  
ATOM   1545  CA  ARG B 214     108.750  99.838  48.500  1.00 95.28           C  
ATOM   1546  C   ARG B 214     109.104  98.496  47.869  1.00 95.28           C  
ATOM   1547  O   ARG B 214     108.218  97.768  47.406  1.00 95.28           O  
ATOM   1548  CB  ARG B 214     109.138 100.985  47.567  1.00 95.28           C  
ATOM   1549  N   GLU B 215     110.390  98.143  47.846  1.00100.68           N  
ATOM   1550  CA  GLU B 215     110.772  96.859  47.268  1.00100.68           C  
ATOM   1551  C   GLU B 215     110.682  95.745  48.302  1.00100.68           C  
ATOM   1552  O   GLU B 215     110.708  94.561  47.947  1.00100.68           O  
ATOM   1553  CB  GLU B 215     112.176  96.941  46.667  1.00100.68           C  
ATOM   1554  CG  GLU B 215     113.283  97.173  47.673  1.00100.68           C  
ATOM   1555  CD  GLU B 215     114.647  97.314  47.026  1.00100.68           C  
ATOM   1556  OE1 GLU B 215     114.725  97.252  45.781  1.00100.68           O  
ATOM   1557  OE2 GLU B 215     115.640  97.497  47.761  1.00100.68           O  
ATOM   1558  N   GLY B 216     110.558  96.104  49.580  1.00 98.04           N  
ATOM   1559  CA  GLY B 216     110.378  95.127  50.636  1.00 98.04           C  
ATOM   1560  C   GLY B 216     111.550  94.211  50.883  1.00 98.04           C  
ATOM   1561  O   GLY B 216     111.352  93.003  51.029  1.00 98.04           O  
ATOM   1562  N   MET B 217     112.767  94.740  50.933  1.00106.47           N  
ATOM   1563  CA  MET B 217     113.961  93.920  50.835  1.00106.47           C  
ATOM   1564  C   MET B 217     115.058  94.511  51.715  1.00106.47           C  
ATOM   1565  O   MET B 217     115.275  95.726  51.727  1.00106.47           O  
ATOM   1566  CB  MET B 217     114.369  93.833  49.356  1.00106.47           C  
ATOM   1567  CG  MET B 217     115.539  92.955  48.987  1.00106.47           C  
ATOM   1568  SD  MET B 217     115.676  93.001  47.183  1.00106.47           S  
ATOM   1569  CE  MET B 217     117.136  92.016  46.874  1.00106.47           C  
ATOM   1570  N   CYS B 218     115.744  93.642  52.459  1.00103.60           N  
ATOM   1571  CA  CYS B 218     116.593  94.056  53.581  1.00103.60           C  
ATOM   1572  C   CYS B 218     117.897  94.639  53.054  1.00103.60           C  
ATOM   1573  O   CYS B 218     118.826  93.904  52.723  1.00103.60           O  
ATOM   1574  CB  CYS B 218     116.865  92.874  54.505  1.00103.60           C  
ATOM   1575  SG  CYS B 218     118.110  93.149  55.785  1.00103.60           S  
ATOM   1576  N   ARG B 219     117.988  95.972  53.023  1.00105.25           N  
ATOM   1577  CA  ARG B 219     119.115  96.624  52.360  1.00105.25           C  
ATOM   1578  C   ARG B 219     120.391  96.556  53.193  1.00105.25           C  
ATOM   1579  O   ARG B 219     121.490  96.453  52.637  1.00105.25           O  
ATOM   1580  CB  ARG B 219     118.760  98.073  52.033  1.00105.25           C  
ATOM   1581  CG  ARG B 219     117.744  98.218  50.912  1.00105.25           C  
ATOM   1582  CD  ARG B 219     117.502  99.676  50.565  1.00105.25           C  
ATOM   1583  NE  ARG B 219     118.697 100.313  50.024  1.00105.25           N  
ATOM   1584  CZ  ARG B 219     118.823 101.617  49.819  1.00105.25           C  
ATOM   1585  NH1 ARG B 219     117.840 102.459  50.093  1.00105.25           N  
ATOM   1586  NH2 ARG B 219     119.965 102.088  49.326  1.00105.25           N  
ATOM   1587  N   GLN B 220     120.277  96.644  54.519  1.00101.79           N  
ATOM   1588  CA  GLN B 220     121.423  96.518  55.414  1.00101.79           C  
ATOM   1589  C   GLN B 220     121.041  95.738  56.664  1.00101.79           C  
ATOM   1590  O   GLN B 220     119.879  95.738  57.078  1.00101.79           O  
ATOM   1591  CB  GLN B 220     122.004  97.886  55.817  1.00101.79           C  
ATOM   1592  CG  GLN B 220     123.076  98.449  54.881  1.00101.79           C  
ATOM   1593  CD  GLN B 220     122.534  99.183  53.673  1.00101.79           C  
ATOM   1594  OE1 GLN B 220     121.358  99.523  53.606  1.00101.79           O  
ATOM   1595  NE2 GLN B 220     123.403  99.432  52.706  1.00101.79           N  
ATOM   1596  N   THR B 221     122.033  95.073  57.256  1.00100.72           N  
ATOM   1597  CA  THR B 221     121.874  94.295  58.480  1.00100.72           C  
ATOM   1598  C   THR B 221     122.996  94.668  59.441  1.00100.72           C  
ATOM   1599  O   THR B 221     124.172  94.608  59.074  1.00100.72           O  
ATOM   1600  CB  THR B 221     121.897  92.793  58.177  1.00100.72           C  
ATOM   1601  OG1 THR B 221     120.729  92.437  57.427  1.00100.72           O  
ATOM   1602  CG2 THR B 221     121.939  91.972  59.458  1.00100.72           C  
ATOM   1603  N   PHE B 222     122.634  95.041  60.668  1.00 96.45           N  
ATOM   1604  CA  PHE B 222     123.581  95.483  61.687  1.00 96.45           C  
ATOM   1605  C   PHE B 222     123.518  94.526  62.871  1.00 96.45           C  
ATOM   1606  O   PHE B 222     122.451  94.338  63.463  1.00 96.45           O  
ATOM   1607  CB  PHE B 222     123.268  96.912  62.133  1.00 96.45           C  
ATOM   1608  CG  PHE B 222     123.231  97.913  61.008  1.00 96.45           C  
ATOM   1609  CD1 PHE B 222     122.051  98.185  60.329  1.00 96.45           C  
ATOM   1610  CD2 PHE B 222     124.375  98.605  60.651  1.00 96.45           C  
ATOM   1611  CE1 PHE B 222     122.021  99.113  59.304  1.00 96.45           C  
ATOM   1612  CE2 PHE B 222     124.349  99.539  59.631  1.00 96.45           C  
ATOM   1613  CZ  PHE B 222     123.171  99.790  58.955  1.00 96.45           C  
ATOM   1614  N   THR B 223     124.661  93.950  63.230  1.00 95.33           N  
ATOM   1615  CA  THR B 223     124.739  92.838  64.178  1.00 95.33           C  
ATOM   1616  C   THR B 223     125.676  93.198  65.336  1.00 95.33           C  
ATOM   1617  O   THR B 223     126.444  92.365  65.831  1.00 95.33           O  
ATOM   1618  CB  THR B 223     125.174  91.539  63.425  1.00 95.33           C  
ATOM   1619  OG1 THR B 223     125.176  90.418  64.319  1.00 95.33           O  
ATOM   1620  CG2 THR B 223     126.521  91.697  62.695  1.00 95.33           C  
ATOM   1621  N   GLY B 224     125.559  94.430  65.822  1.00 88.34           N  
ATOM   1622  CA  GLY B 224     126.473  94.951  66.814  1.00 88.34           C  
ATOM   1623  C   GLY B 224     126.280  94.517  68.253  1.00 88.34           C  
ATOM   1624  O   GLY B 224     127.261  94.487  69.002  1.00 88.34           O  
ATOM   1625  N   HIS B 225     125.065  94.172  68.671  1.00 86.49           N  
ATOM   1626  CA  HIS B 225     124.783  93.860  70.067  1.00 86.49           C  
ATOM   1627  C   HIS B 225     125.140  92.428  70.434  1.00 86.49           C  
ATOM   1628  O   HIS B 225     125.507  91.605  69.591  1.00 86.49           O  
ATOM   1629  CB  HIS B 225     123.313  94.101  70.418  1.00 86.49           C  
ATOM   1630  CG  HIS B 225     122.959  95.540  70.589  1.00 86.49           C  
ATOM   1631  ND1 HIS B 225     123.264  96.241  71.735  1.00 86.49           N  
ATOM   1632  CD2 HIS B 225     122.326  96.410  69.771  1.00 86.49           C  
ATOM   1633  CE1 HIS B 225     122.830  97.482  71.617  1.00 86.49           C  
ATOM   1634  NE2 HIS B 225     122.259  97.611  70.435  1.00 86.49           N  
ATOM   1635  N   GLU B 226     125.018  92.154  71.735  1.00 91.39           N  
ATOM   1636  CA  GLU B 226     125.229  90.833  72.300  1.00 91.39           C  
ATOM   1637  C   GLU B 226     123.979  90.256  72.947  1.00 91.39           C  
ATOM   1638  O   GLU B 226     123.935  89.047  73.193  1.00 91.39           O  
ATOM   1639  CB  GLU B 226     126.352  90.875  73.347  1.00 91.39           C  
ATOM   1640  CG  GLU B 226     127.576  91.679  72.924  1.00 91.39           C  
ATOM   1641  CD  GLU B 226     128.233  91.143  71.665  1.00 91.39           C  
ATOM   1642  OE1 GLU B 226     128.390  89.909  71.550  1.00 91.39           O  
ATOM   1643  OE2 GLU B 226     128.591  91.958  70.789  1.00 91.39           O  
ATOM   1644  N   SER B 227     122.978  91.081  73.227  1.00 88.53           N  
ATOM   1645  CA  SER B 227     121.712  90.653  73.802  1.00 88.53           C  
ATOM   1646  C   SER B 227     120.565  91.122  72.912  1.00 88.53           C  
ATOM   1647  O   SER B 227     120.771  91.644  71.816  1.00 88.53           O  
ATOM   1648  CB  SER B 227     121.549  91.184  75.229  1.00 88.53           C  
ATOM   1649  OG  SER B 227     122.533  90.644  76.094  1.00 88.53           O  
ATOM   1650  N   ASP B 228     119.345  90.933  73.401  1.00 81.03           N  
ATOM   1651  CA  ASP B 228     118.157  91.214  72.605  1.00 81.03           C  
ATOM   1652  C   ASP B 228     117.879  92.712  72.560  1.00 81.03           C  
ATOM   1653  O   ASP B 228     117.790  93.365  73.603  1.00 81.03           O  
ATOM   1654  CB  ASP B 228     116.962  90.463  73.179  1.00 81.03           C  
ATOM   1655  N   ILE B 229     117.719  93.250  71.352  1.00 80.18           N  
ATOM   1656  CA  ILE B 229     117.488  94.678  71.151  1.00 80.18           C  
ATOM   1657  C   ILE B 229     116.040  94.991  71.518  1.00 80.18           C  
ATOM   1658  O   ILE B 229     115.109  94.448  70.918  1.00 80.18           O  
ATOM   1659  CB  ILE B 229     117.794  95.099  69.711  1.00 80.18           C  
ATOM   1660  CG1 ILE B 229     119.223  94.717  69.339  1.00 80.18           C  
ATOM   1661  CG2 ILE B 229     117.577  96.588  69.539  1.00 80.18           C  
ATOM   1662  CD1 ILE B 229     119.602  95.093  67.928  1.00 80.18           C  
ATOM   1663  N   ASN B 230     115.845  95.875  72.498  1.00 82.26           N  
ATOM   1664  CA  ASN B 230     114.496  96.184  72.955  1.00 82.26           C  
ATOM   1665  C   ASN B 230     113.921  97.417  72.268  1.00 82.26           C  
ATOM   1666  O   ASN B 230     112.699  97.525  72.115  1.00 82.26           O  
ATOM   1667  CB  ASN B 230     114.488  96.374  74.470  1.00 82.26           C  
ATOM   1668  CG  ASN B 230     115.110  95.207  75.204  1.00 82.26           C  
ATOM   1669  OD1 ASN B 230     115.120  94.082  74.709  1.00 82.26           O  
ATOM   1670  ND2 ASN B 230     115.636  95.470  76.392  1.00 82.26           N  
ATOM   1671  N   ALA B 231     114.768  98.362  71.859  1.00 80.17           N  
ATOM   1672  CA  ALA B 231     114.272  99.577  71.225  1.00 80.17           C  
ATOM   1673  C   ALA B 231     115.280 100.092  70.210  1.00 80.17           C  
ATOM   1674  O   ALA B 231     116.453  99.710  70.213  1.00 80.17           O  
ATOM   1675  CB  ALA B 231     113.954 100.664  72.244  1.00 80.17           C  
ATOM   1676  N   ILE B 232     114.796 100.982  69.343  1.00 80.08           N  
ATOM   1677  CA  ILE B 232     115.562 101.475  68.207  1.00 80.08           C  
ATOM   1678  C   ILE B 232     114.972 102.822  67.795  1.00 80.08           C  
ATOM   1679  O   ILE B 232     113.780 103.081  67.996  1.00 80.08           O  
ATOM   1680  CB  ILE B 232     115.557 100.416  67.070  1.00 80.08           C  
ATOM   1681  CG1 ILE B 232     116.679 100.644  66.067  1.00 80.08           C  
ATOM   1682  CG2 ILE B 232     114.212 100.330  66.361  1.00 80.08           C  
ATOM   1683  CD1 ILE B 232     116.979  99.397  65.273  1.00 80.08           C  
ATOM   1684  N   CYS B 233     115.824 103.704  67.266  1.00 82.25           N  
ATOM   1685  CA  CYS B 233     115.403 105.053  66.897  1.00 82.25           C  
ATOM   1686  C   CYS B 233     116.397 105.667  65.921  1.00 82.25           C  
ATOM   1687  O   CYS B 233     117.605 105.620  66.155  1.00 82.25           O  
ATOM   1688  CB  CYS B 233     115.280 105.958  68.131  1.00 82.25           C  
ATOM   1689  SG  CYS B 233     114.556 107.578  67.804  1.00 82.25           S  
ATOM   1690  N   PHE B 234     115.877 106.262  64.844  1.00 84.06           N  
ATOM   1691  CA  PHE B 234     116.689 106.991  63.870  1.00 84.06           C  
ATOM   1692  C   PHE B 234     117.202 108.321  64.405  1.00 84.06           C  
ATOM   1693  O   PHE B 234     116.536 108.983  65.208  1.00 84.06           O  
ATOM   1694  CB  PHE B 234     115.913 107.265  62.582  1.00 84.06           C  
ATOM   1695  CG  PHE B 234     115.948 106.149  61.588  1.00 84.06           C  
ATOM   1696  CD1 PHE B 234     117.034 106.009  60.739  1.00 84.06           C  
ATOM   1697  CD2 PHE B 234     114.898 105.265  61.475  1.00 84.06           C  
ATOM   1698  CE1 PHE B 234     117.073 104.997  59.804  1.00 84.06           C  
ATOM   1699  CE2 PHE B 234     114.926 104.253  60.536  1.00 84.06           C  
ATOM   1700  CZ  PHE B 234     116.018 104.117  59.703  1.00 84.06           C  
ATOM   1701  N   PHE B 235     118.385 108.707  63.930  1.00 87.52           N  
ATOM   1702  CA  PHE B 235     118.844 110.082  64.012  1.00 87.52           C  
ATOM   1703  C   PHE B 235     117.919 110.962  63.167  1.00 87.52           C  
ATOM   1704  O   PHE B 235     117.405 110.510  62.139  1.00 87.52           O  
ATOM   1705  CB  PHE B 235     120.285 110.164  63.508  1.00 87.52           C  
ATOM   1706  CG  PHE B 235     120.963 111.463  63.793  1.00 87.52           C  
ATOM   1707  CD1 PHE B 235     121.540 111.697  65.028  1.00 87.52           C  
ATOM   1708  CD2 PHE B 235     121.019 112.453  62.831  1.00 87.52           C  
ATOM   1709  CE1 PHE B 235     122.167 112.894  65.292  1.00 87.52           C  
ATOM   1710  CE2 PHE B 235     121.641 113.658  63.089  1.00 87.52           C  
ATOM   1711  CZ  PHE B 235     122.211 113.881  64.323  1.00 87.52           C  
ATOM   1712  N   PRO B 236     117.659 112.208  63.591  1.00 85.56           N  
ATOM   1713  CA  PRO B 236     116.672 113.041  62.872  1.00 85.56           C  
ATOM   1714  C   PRO B 236     117.052 113.427  61.448  1.00 85.56           C  
ATOM   1715  O   PRO B 236     116.168 113.826  60.679  1.00 85.56           O  
ATOM   1716  CB  PRO B 236     116.552 114.278  63.772  1.00 85.56           C  
ATOM   1717  CG  PRO B 236     116.873 113.767  65.118  1.00 85.56           C  
ATOM   1718  CD  PRO B 236     117.990 112.794  64.901  1.00 85.56           C  
ATOM   1719  N   ASN B 237     118.330 113.336  61.075  1.00 87.01           N  
ATOM   1720  CA  ASN B 237     118.705 113.530  59.678  1.00 87.01           C  
ATOM   1721  C   ASN B 237     118.171 112.379  58.830  1.00 87.01           C  
ATOM   1722  O   ASN B 237     117.729 112.582  57.693  1.00 87.01           O  
ATOM   1723  CB  ASN B 237     120.230 113.641  59.571  1.00 87.01           C  
ATOM   1724  CG  ASN B 237     120.724 114.067  58.188  1.00 87.01           C  
ATOM   1725  OD1 ASN B 237     119.954 114.275  57.252  1.00 87.01           O  
ATOM   1726  ND2 ASN B 237     122.040 114.195  58.066  1.00 87.01           N  
ATOM   1727  N   GLY B 238     118.156 111.174  59.388  1.00 87.30           N  
ATOM   1728  CA  GLY B 238     117.695 110.002  58.681  1.00 87.30           C  
ATOM   1729  C   GLY B 238     118.781 109.131  58.098  1.00 87.30           C  
ATOM   1730  O   GLY B 238     118.467 108.217  57.330  1.00 87.30           O  
ATOM   1731  N   ASN B 239     120.045 109.386  58.429  1.00 89.92           N  
ATOM   1732  CA  ASN B 239     121.160 108.600  57.922  1.00 89.92           C  
ATOM   1733  C   ASN B 239     121.878 107.829  59.019  1.00 89.92           C  
ATOM   1734  O   ASN B 239     122.950 107.269  58.769  1.00 89.92           O  
ATOM   1735  CB  ASN B 239     122.148 109.502  57.181  1.00 89.92           C  
ATOM   1736  CG  ASN B 239     121.604 109.989  55.855  1.00 89.92           C  
ATOM   1737  OD1 ASN B 239     121.881 109.407  54.807  1.00 89.92           O  
ATOM   1738  ND2 ASN B 239     120.821 111.060  55.893  1.00 89.92           N  
ATOM   1739  N   ALA B 240     121.319 107.786  60.224  1.00 87.67           N  
ATOM   1740  CA  ALA B 240     121.910 107.032  61.318  1.00 87.67           C  
ATOM   1741  C   ALA B 240     120.802 106.624  62.273  1.00 87.67           C  
ATOM   1742  O   ALA B 240     119.707 107.192  62.258  1.00 87.67           O  
ATOM   1743  CB  ALA B 240     122.984 107.843  62.050  1.00 87.67           C  
ATOM   1744  N   PHE B 241     121.093 105.620  63.097  1.00 85.00           N  
ATOM   1745  CA  PHE B 241     120.155 105.216  64.132  1.00 85.00           C  
ATOM   1746  C   PHE B 241     120.922 104.647  65.315  1.00 85.00           C  
ATOM   1747  O   PHE B 241     122.056 104.181  65.182  1.00 85.00           O  
ATOM   1748  CB  PHE B 241     119.113 104.208  63.607  1.00 85.00           C  
ATOM   1749  CG  PHE B 241     119.669 102.855  63.265  1.00 85.00           C  
ATOM   1750  CD1 PHE B 241     120.244 102.624  62.030  1.00 85.00           C  
ATOM   1751  CD2 PHE B 241     119.575 101.801  64.163  1.00 85.00           C  
ATOM   1752  CE1 PHE B 241     120.744 101.384  61.708  1.00 85.00           C  
ATOM   1753  CE2 PHE B 241     120.080 100.563  63.846  1.00 85.00           C  
ATOM   1754  CZ  PHE B 241     120.653 100.352  62.619  1.00 85.00           C  
ATOM   1755  N   ALA B 242     120.278 104.686  66.480  1.00 82.13           N  
ATOM   1756  CA  ALA B 242     120.832 104.129  67.704  1.00 82.13           C  
ATOM   1757  C   ALA B 242     119.855 103.135  68.311  1.00 82.13           C  
ATOM   1758  O   ALA B 242     118.636 103.290  68.189  1.00 82.13           O  
ATOM   1759  CB  ALA B 242     121.161 105.213  68.727  1.00 82.13           C  
ATOM   1760  N   THR B 243     120.404 102.122  68.972  1.00 83.40           N  
ATOM   1761  CA  THR B 243     119.647 100.998  69.498  1.00 83.40           C  
ATOM   1762  C   THR B 243     119.791 100.930  71.012  1.00 83.40           C  
ATOM   1763  O   THR B 243     120.369 101.813  71.649  1.00 83.40           O  
ATOM   1764  CB  THR B 243     120.127  99.683  68.878  1.00 83.40           C  
ATOM   1765  OG1 THR B 243     121.496  99.472  69.237  1.00 83.40           O  
ATOM   1766  CG2 THR B 243     120.034  99.729  67.374  1.00 83.40           C  
ATOM   1767  N   GLY B 244     119.260  99.852  71.584  1.00 82.90           N  
ATOM   1768  CA  GLY B 244     119.356  99.614  73.010  1.00 82.90           C  
ATOM   1769  C   GLY B 244     118.968  98.203  73.400  1.00 82.90           C  
ATOM   1770  O   GLY B 244     117.831  97.781  73.173  1.00 82.90           O  
ATOM   1771  N   SER B 245     119.902  97.464  73.996  1.00 85.32           N  
ATOM   1772  CA  SER B 245     119.656  96.067  74.330  1.00 85.32           C  
ATOM   1773  C   SER B 245     119.787  95.808  75.824  1.00 85.32           C  
ATOM   1774  O   SER B 245     119.799  96.743  76.627  1.00 85.32           O  
ATOM   1775  CB  SER B 245     120.616  95.162  73.564  1.00 85.32           C  
ATOM   1776  OG  SER B 245     121.935  95.315  74.045  1.00 85.32           O  
ATOM   1777  N   ASP B 246     119.891  94.537  76.201  1.00 86.23           N  
ATOM   1778  CA  ASP B 246     119.952  94.139  77.599  1.00 86.23           C  
ATOM   1779  C   ASP B 246     121.370  93.909  78.099  1.00 86.23           C  
ATOM   1780  O   ASP B 246     121.541  93.470  79.240  1.00 86.23           O  
ATOM   1781  CB  ASP B 246     119.126  92.869  77.821  1.00 86.23           C  
ATOM   1782  CG  ASP B 246     117.655  93.074  77.535  1.00 86.23           C  
ATOM   1783  OD1 ASP B 246     117.165  94.205  77.728  1.00 86.23           O  
ATOM   1784  OD2 ASP B 246     116.988  92.104  77.119  1.00 86.23           O  
ATOM   1785  N   ASP B 247     122.388  94.187  77.286  1.00 89.73           N  
ATOM   1786  CA  ASP B 247     123.775  93.974  77.680  1.00 89.73           C  
ATOM   1787  C   ASP B 247     124.444  95.254  78.177  1.00 89.73           C  
ATOM   1788  O   ASP B 247     125.669  95.395  78.068  1.00 89.73           O  
ATOM   1789  CB  ASP B 247     124.561  93.341  76.527  1.00 89.73           C  
ATOM   1790  CG  ASP B 247     124.765  94.282  75.353  1.00 89.73           C  
ATOM   1791  OD2 ASP B 247     125.755  94.097  74.616  1.00 89.73           O  
ATOM   1792  OD1 ASP B 247     123.933  95.189  75.149  1.00 89.73           O  
ATOM   1793  N   ALA B 248     123.641  96.183  78.718  1.00 89.92           N  
ATOM   1794  CA  ALA B 248     124.083  97.449  79.322  1.00 89.92           C  
ATOM   1795  C   ALA B 248     124.845  98.337  78.341  1.00 89.92           C  
ATOM   1796  O   ALA B 248     125.711  99.116  78.743  1.00 89.92           O  
ATOM   1797  CB  ALA B 248     124.920  97.219  80.587  1.00 89.92           C  
ATOM   1798  N   THR B 249     124.534  98.234  77.048  1.00 87.17           N  
ATOM   1799  CA  THR B 249     125.180  99.038  76.022  1.00 87.17           C  
ATOM   1800  C   THR B 249     124.132  99.680  75.125  1.00 87.17           C  
ATOM   1801  O   THR B 249     123.057  99.121  74.899  1.00 87.17           O  
ATOM   1802  CB  THR B 249     126.129  98.210  75.137  1.00 87.17           C  
ATOM   1803  OG1 THR B 249     125.385  97.194  74.457  1.00 87.17           O  
ATOM   1804  CG2 THR B 249     127.245  97.562  75.952  1.00 87.17           C  
ATOM   1805  N   CYS B 250     124.462 100.864  74.614  1.00 87.49           N  
ATOM   1806  CA  CYS B 250     123.698 101.519  73.561  1.00 87.49           C  
ATOM   1807  C   CYS B 250     124.625 101.752  72.381  1.00 87.49           C  
ATOM   1808  O   CYS B 250     125.679 102.376  72.532  1.00 87.49           O  
ATOM   1809  CB  CYS B 250     123.101 102.848  74.029  1.00 87.49           C  
ATOM   1810  SG  CYS B 250     121.571 102.698  74.958  1.00 87.49           S  
ATOM   1811  N   ARG B 251     124.231 101.258  71.213  1.00 87.76           N  
ATOM   1812  CA  ARG B 251     125.062 101.312  70.021  1.00 87.76           C  
ATOM   1813  C   ARG B 251     124.413 102.208  68.978  1.00 87.76           C  
ATOM   1814  O   ARG B 251     123.197 102.156  68.778  1.00 87.76           O  
ATOM   1815  CB  ARG B 251     125.300  99.910  69.442  1.00 87.76           C  
ATOM   1816  CG  ARG B 251     126.503  99.182  70.025  1.00 87.76           C  
ATOM   1817  CD  ARG B 251     126.201  98.552  71.367  1.00 87.76           C  
ATOM   1818  NE  ARG B 251     127.400  98.012  71.995  1.00 87.76           N  
ATOM   1819  CZ  ARG B 251     127.891  96.803  71.771  1.00 87.76           C  
ATOM   1820  NH1 ARG B 251     127.314  95.970  70.925  1.00 87.76           N  
ATOM   1821  NH2 ARG B 251     128.990  96.419  72.413  1.00 87.76           N  
ATOM   1822  N   LEU B 252     125.231 103.034  68.325  1.00 89.63           N  
ATOM   1823  CA  LEU B 252     124.781 103.942  67.275  1.00 89.63           C  
ATOM   1824  C   LEU B 252     125.327 103.464  65.934  1.00 89.63           C  
ATOM   1825  O   LEU B 252     126.544 103.343  65.764  1.00 89.63           O  
ATOM   1826  CB  LEU B 252     125.243 105.370  67.561  1.00 89.63           C  
ATOM   1827  CG  LEU B 252     125.095 106.393  66.434  1.00 89.63           C  
ATOM   1828  CD1 LEU B 252     123.665 106.883  66.332  1.00 89.63           C  
ATOM   1829  CD2 LEU B 252     126.040 107.556  66.649  1.00 89.63           C  
ATOM   1830  N   PHE B 253     124.432 103.215  64.983  1.00 89.82           N  
ATOM   1831  CA  PHE B 253     124.792 102.642  63.693  1.00 89.82           C  
ATOM   1832  C   PHE B 253     124.595 103.673  62.591  1.00 89.82           C  
ATOM   1833  O   PHE B 253     123.757 104.571  62.716  1.00 89.82           O  
ATOM   1834  CB  PHE B 253     123.956 101.400  63.389  1.00 89.82           C  
ATOM   1835  CG  PHE B 253     124.160 100.266  64.351  1.00 89.82           C  
ATOM   1836  CD2 PHE B 253     123.346 100.133  65.465  1.00 89.82           C  
ATOM   1837  CD1 PHE B 253     125.138  99.311  64.120  1.00 89.82           C  
ATOM   1838  CE2 PHE B 253     123.520  99.085  66.345  1.00 89.82           C  
ATOM   1839  CE1 PHE B 253     125.313  98.253  64.993  1.00 89.82           C  
ATOM   1840  CZ  PHE B 253     124.506  98.144  66.110  1.00 89.82           C  
ATOM   1841  N   ASP B 254     125.360 103.529  61.513  1.00 99.97           N  
ATOM   1842  CA  ASP B 254     125.324 104.455  60.390  1.00 99.97           C  
ATOM   1843  C   ASP B 254     124.689 103.759  59.190  1.00 99.97           C  
ATOM   1844  O   ASP B 254     125.037 102.618  58.872  1.00 99.97           O  
ATOM   1845  CB  ASP B 254     126.744 104.919  60.060  1.00 99.97           C  
ATOM   1846  CG  ASP B 254     126.793 106.051  59.042  1.00 99.97           C  
ATOM   1847  OD1 ASP B 254     125.746 106.503  58.533  1.00 99.97           O  
ATOM   1848  OD2 ASP B 254     127.916 106.492  58.742  1.00 99.97           O  
ATOM   1849  N   LEU B 255     123.758 104.452  58.527  1.00 95.71           N  
ATOM   1850  CA  LEU B 255     123.128 103.888  57.336  1.00 95.71           C  
ATOM   1851  C   LEU B 255     124.086 103.863  56.152  1.00 95.71           C  
ATOM   1852  O   LEU B 255     124.215 102.840  55.470  1.00 95.71           O  
ATOM   1853  CB  LEU B 255     121.871 104.678  56.971  1.00 95.71           C  
ATOM   1854  CG  LEU B 255     120.643 104.632  57.874  1.00 95.71           C  
ATOM   1855  CD1 LEU B 255     119.425 105.020  57.064  1.00 95.71           C  
ATOM   1856  CD2 LEU B 255     120.460 103.258  58.478  1.00 95.71           C  
ATOM   1857  N   ARG B 256     124.763 104.984  55.887  1.00101.80           N  
ATOM   1858  CA  ARG B 256     125.517 105.108  54.643  1.00101.80           C  
ATOM   1859  C   ARG B 256     126.826 104.333  54.691  1.00101.80           C  
ATOM   1860  O   ARG B 256     127.167 103.624  53.737  1.00101.80           O  
ATOM   1861  CB  ARG B 256     125.789 106.576  54.330  1.00101.80           C  
ATOM   1862  CG  ARG B 256     124.670 107.284  53.597  1.00101.80           C  
ATOM   1863  CD  ARG B 256     125.169 108.593  53.017  1.00101.80           C  
ATOM   1864  NE  ARG B 256     125.464 109.564  54.062  1.00101.80           N  
ATOM   1865  CZ  ARG B 256     124.754 110.660  54.287  1.00101.80           C  
ATOM   1866  NH1 ARG B 256     123.696 110.960  53.553  1.00101.80           N  
ATOM   1867  NH2 ARG B 256     125.114 111.473  55.274  1.00101.80           N  
ATOM   1868  N   ALA B 257     127.579 104.460  55.781  1.00107.30           N  
ATOM   1869  CA  ALA B 257     128.846 103.751  55.879  1.00107.30           C  
ATOM   1870  C   ALA B 257     128.674 102.275  56.197  1.00107.30           C  
ATOM   1871  O   ALA B 257     129.516 101.481  55.762  1.00107.30           O  
ATOM   1872  CB  ALA B 257     129.739 104.396  56.939  1.00107.30           C  
ATOM   1873  N   ASP B 258     127.579 101.920  56.886  1.00110.30           N  
ATOM   1874  CA  ASP B 258     127.323 100.511  57.299  1.00110.30           C  
ATOM   1875  C   ASP B 258     128.363 100.131  58.359  1.00110.30           C  
ATOM   1876  O   ASP B 258     128.989  99.062  58.223  1.00110.30           O  
ATOM   1877  CB  ASP B 258     127.238  99.564  56.094  1.00110.30           C  
ATOM   1878  CG  ASP B 258     126.716  98.172  56.412  1.00110.30           C  
ATOM   1879  OD1 ASP B 258     125.947  98.040  57.381  1.00110.30           O  
ATOM   1880  OD2 ASP B 258     127.093  97.229  55.689  1.00110.30           O  
ATOM   1881  N   GLN B 259     128.549 100.992  59.367  1.00105.91           N  
ATOM   1882  CA  GLN B 259     129.568 100.735  60.421  1.00105.91           C  
ATOM   1883  C   GLN B 259     129.051 101.177  61.792  1.00105.91           C  
ATOM   1884  O   GLN B 259     128.158 102.047  61.833  1.00105.91           O  
ATOM   1885  CB  GLN B 259     130.856 101.503  60.124  1.00105.91           C  
ATOM   1886  CG  GLN B 259     131.946 100.640  59.514  1.00105.91           C  
ATOM   1887  CD  GLN B 259     132.261 101.064  58.102  1.00105.91           C  
ATOM   1888  OE1 GLN B 259     132.249 102.245  57.766  1.00105.91           O  
ATOM   1889  NE2 GLN B 259     132.556 100.090  57.262  1.00105.91           N  
ATOM   1890  N   GLU B 260     129.596 100.600  62.867  1.00 97.17           N  
ATOM   1891  CA  GLU B 260     129.227 101.046  64.237  1.00 97.17           C  
ATOM   1892  C   GLU B 260     129.975 102.352  64.519  1.00 97.17           C  
ATOM   1893  O   GLU B 260     131.195 102.393  64.263  1.00 97.17           O  
ATOM   1894  CB  GLU B 260     129.570  99.958  65.258  1.00 97.17           C  
ATOM   1895  CG  GLU B 260     129.524 100.431  66.701  1.00 97.17           C  
ATOM   1896  CD  GLU B 260     128.165 100.896  67.194  1.00 97.17           C  
ATOM   1897  OE1 GLU B 260     127.145 100.426  66.656  1.00 97.17           O  
ATOM   1898  OE2 GLU B 260     128.132 101.734  68.113  1.00 97.17           O  
ATOM   1899  N   LEU B 261     129.277 103.378  65.015  1.00 96.27           N  
ATOM   1900  CA  LEU B 261     129.904 104.674  65.235  1.00 96.27           C  
ATOM   1901  C   LEU B 261     130.451 104.840  66.646  1.00 96.27           C  
ATOM   1902  O   LEU B 261     131.647 105.104  66.811  1.00 96.27           O  
ATOM   1903  CB  LEU B 261     128.906 105.799  64.924  1.00 96.27           C  
ATOM   1904  CG  LEU B 261     128.565 105.976  63.443  1.00 96.27           C  
ATOM   1905  CD1 LEU B 261     127.600 107.133  63.237  1.00 96.27           C  
ATOM   1906  CD2 LEU B 261     129.828 106.176  62.623  1.00 96.27           C  
ATOM   1907  N   MET B 262     129.615 104.687  67.673  1.00 96.16           N  
ATOM   1908  CA  MET B 262     130.068 104.850  69.047  1.00 96.16           C  
ATOM   1909  C   MET B 262     129.150 104.090  69.995  1.00 96.16           C  
ATOM   1910  O   MET B 262     127.925 104.165  69.877  1.00 96.16           O  
ATOM   1911  CB  MET B 262     130.118 106.331  69.445  1.00 96.16           C  
ATOM   1912  CG  MET B 262     130.730 106.590  70.810  1.00 96.16           C  
ATOM   1913  SD  MET B 262     132.479 106.158  70.861  1.00 96.16           S  
ATOM   1914  CE  MET B 262     132.706 105.873  72.614  1.00 96.16           C  
ATOM   1915  N   THR B 263     129.756 103.362  70.932  1.00 90.64           N  
ATOM   1916  CA  THR B 263     129.017 102.716  72.009  1.00 90.64           C  
ATOM   1917  C   THR B 263     128.727 103.735  73.105  1.00 90.64           C  
ATOM   1918  O   THR B 263     129.611 104.500  73.501  1.00 90.64           O  
ATOM   1919  CB  THR B 263     129.819 101.541  72.573  1.00 90.64           C  
ATOM   1920  OG1 THR B 263     130.221 100.675  71.504  1.00 90.64           O  
ATOM   1921  CG2 THR B 263     128.995 100.744  73.577  1.00 90.64           C  
ATOM   1922  N   TYR B 264     127.489 103.753  73.589  1.00 89.18           N  
ATOM   1923  CA  TYR B 264     127.069 104.683  74.631  1.00 89.18           C  
ATOM   1924  C   TYR B 264     126.740 103.903  75.901  1.00 89.18           C  
ATOM   1925  O   TYR B 264     125.610 103.911  76.395  1.00 89.18           O  
ATOM   1926  CB  TYR B 264     125.881 105.511  74.147  1.00 89.18           C  
ATOM   1927  CG  TYR B 264     126.223 106.456  73.017  1.00 89.18           C  
ATOM   1928  CD1 TYR B 264     126.741 107.720  73.275  1.00 89.18           C  
ATOM   1929  CD2 TYR B 264     126.033 106.084  71.690  1.00 89.18           C  
ATOM   1930  CE1 TYR B 264     127.056 108.588  72.244  1.00 89.18           C  
ATOM   1931  CE2 TYR B 264     126.347 106.947  70.653  1.00 89.18           C  
ATOM   1932  CZ  TYR B 264     126.858 108.196  70.939  1.00 89.18           C  
ATOM   1933  OH  TYR B 264     127.172 109.059  69.917  1.00 89.18           O  
ATOM   1934  N   SER B 265     127.753 103.230  76.437  1.00 87.29           N  
ATOM   1935  CA  SER B 265     127.609 102.392  77.616  1.00 87.29           C  
ATOM   1936  C   SER B 265     128.373 102.993  78.787  1.00 87.29           C  
ATOM   1937  O   SER B 265     129.191 103.903  78.626  1.00 87.29           O  
ATOM   1938  CB  SER B 265     128.109 100.967  77.349  1.00 87.29           C  
ATOM   1939  OG  SER B 265     129.492 100.957  77.042  1.00 87.29           O  
ATOM   1940  N   HIS B 266     128.094 102.468  79.978  1.00 89.93           N  
ATOM   1941  CA  HIS B 266     128.738 102.907  81.205  1.00 89.93           C  
ATOM   1942  C   HIS B 266     129.189 101.696  82.008  1.00 89.93           C  
ATOM   1943  O   HIS B 266     128.568 100.631  81.956  1.00 89.93           O  
ATOM   1944  CB  HIS B 266     127.798 103.770  82.057  1.00 89.93           C  
ATOM   1945  CG  HIS B 266     128.510 104.723  82.965  1.00 89.93           C  
ATOM   1946  ND1 HIS B 266     127.924 105.255  84.093  1.00 89.93           N  
ATOM   1947  CD2 HIS B 266     129.757 105.246  82.907  1.00 89.93           C  
ATOM   1948  CE1 HIS B 266     128.781 106.060  84.694  1.00 89.93           C  
ATOM   1949  NE2 HIS B 266     129.902 106.072  83.995  1.00 89.93           N  
ATOM   1950  N   ASP B 267     130.281 101.867  82.756  1.00 92.88           N  
ATOM   1951  CA  ASP B 267     130.758 100.793  83.618  1.00 92.88           C  
ATOM   1952  C   ASP B 267     129.935 100.666  84.891  1.00 92.88           C  
ATOM   1953  O   ASP B 267     130.013  99.634  85.566  1.00 92.88           O  
ATOM   1954  CB  ASP B 267     132.233 101.007  83.965  1.00 92.88           C  
ATOM   1955  CG  ASP B 267     132.535 102.430  84.404  1.00 92.88           C  
ATOM   1956  OD1 ASP B 267     131.597 103.249  84.493  1.00 92.88           O  
ATOM   1957  OD2 ASP B 267     133.719 102.730  84.662  1.00 92.88           O  
ATOM   1958  N   ASN B 268     129.151 101.687  85.231  1.00 88.90           N  
ATOM   1959  CA  ASN B 268     128.322 101.671  86.428  1.00 88.90           C  
ATOM   1960  C   ASN B 268     126.923 101.132  86.170  1.00 88.90           C  
ATOM   1961  O   ASN B 268     126.058 101.254  87.043  1.00 88.90           O  
ATOM   1962  CB  ASN B 268     128.231 103.080  87.021  1.00 88.90           C  
ATOM   1963  CG  ASN B 268     128.164 103.073  88.534  1.00 88.90           C  
ATOM   1964  OD1 ASN B 268     128.305 102.027  89.168  1.00 88.90           O  
ATOM   1965  ND2 ASN B 268     127.949 104.243  89.123  1.00 88.90           N  
ATOM   1966  N   ILE B 269     126.675 100.557  84.997  1.00 89.26           N  
ATOM   1967  CA  ILE B 269     125.374 100.006  84.642  1.00 89.26           C  
ATOM   1968  C   ILE B 269     125.527  98.505  84.435  1.00 89.26           C  
ATOM   1969  O   ILE B 269     126.329  98.062  83.604  1.00 89.26           O  
ATOM   1970  CB  ILE B 269     124.797 100.675  83.387  1.00 89.26           C  
ATOM   1971  CG1 ILE B 269     124.427 102.132  83.675  1.00 89.26           C  
ATOM   1972  CG2 ILE B 269     123.589  99.904  82.889  1.00 89.26           C  
ATOM   1973  CD1 ILE B 269     123.310 102.293  84.682  1.00 89.26           C  
ATOM   1974  N   ILE B 270     124.756  97.726  85.192  1.00 92.08           N  
ATOM   1975  CA  ILE B 270     124.643  96.288  84.973  1.00 92.08           C  
ATOM   1976  C   ILE B 270     123.273  95.904  84.427  1.00 92.08           C  
ATOM   1977  O   ILE B 270     123.104  94.770  83.946  1.00 92.08           O  
ATOM   1978  CB  ILE B 270     124.959  95.501  86.266  1.00 92.08           C  
ATOM   1979  CG1 ILE B 270     125.530  94.111  85.957  1.00 92.08           C  
ATOM   1980  CG2 ILE B 270     123.733  95.407  87.172  1.00 92.08           C  
ATOM   1981  CD1 ILE B 270     126.953  94.135  85.449  1.00 92.08           C  
ATOM   1982  N   CYS B 271     122.310  96.820  84.438  1.00 89.40           N  
ATOM   1983  CA  CYS B 271     120.954  96.545  83.989  1.00 89.40           C  
ATOM   1984  C   CYS B 271     120.872  96.702  82.470  1.00 89.40           C  
ATOM   1985  O   CYS B 271     121.877  96.920  81.791  1.00 89.40           O  
ATOM   1986  CB  CYS B 271     119.981  97.458  84.722  1.00 89.40           C  
ATOM   1987  SG  CYS B 271     119.967  99.152  84.116  1.00 89.40           S  
ATOM   1988  N   GLY B 272     119.666  96.607  81.914  1.00 86.62           N  
ATOM   1989  CA  GLY B 272     119.468  96.616  80.475  1.00 86.62           C  
ATOM   1990  C   GLY B 272     118.730  97.852  79.995  1.00 86.62           C  
ATOM   1991  O   GLY B 272     117.976  98.472  80.747  1.00 86.62           O  
ATOM   1992  N   ILE B 273     118.957  98.208  78.733  1.00 81.82           N  
ATOM   1993  CA  ILE B 273     118.289  99.343  78.102  1.00 81.82           C  
ATOM   1994  C   ILE B 273     117.036  98.835  77.409  1.00 81.82           C  
ATOM   1995  O   ILE B 273     117.085  97.855  76.656  1.00 81.82           O  
ATOM   1996  CB  ILE B 273     119.215 100.056  77.098  1.00 81.82           C  
ATOM   1997  CG1 ILE B 273     120.408 100.705  77.790  1.00 81.82           C  
ATOM   1998  CG2 ILE B 273     118.461 101.120  76.323  1.00 81.82           C  
ATOM   1999  CD1 ILE B 273     121.657  99.876  77.822  1.00 81.82           C  
ATOM   2000  N   THR B 274     115.905  99.484  77.673  1.00 80.44           N  
ATOM   2001  CA  THR B 274     114.650  99.101  77.044  1.00 80.44           C  
ATOM   2002  C   THR B 274     114.020 100.207  76.212  1.00 80.44           C  
ATOM   2003  O   THR B 274     112.996  99.969  75.565  1.00 80.44           O  
ATOM   2004  CB  THR B 274     113.657  98.626  78.103  1.00 80.44           C  
ATOM   2005  OG1 THR B 274     113.393  99.690  79.024  1.00 80.44           O  
ATOM   2006  CG2 THR B 274     114.211  97.413  78.836  1.00 80.44           C  
ATOM   2007  N   SER B 275     114.606 101.404  76.197  1.00 79.75           N  
ATOM   2008  CA  SER B 275     114.079 102.492  75.387  1.00 79.75           C  
ATOM   2009  C   SER B 275     115.178 103.503  75.099  1.00 79.75           C  
ATOM   2010  O   SER B 275     115.961 103.850  75.982  1.00 79.75           O  
ATOM   2011  CB  SER B 275     112.896 103.172  76.068  1.00 79.75           C  
ATOM   2012  OG  SER B 275     113.189 103.476  77.418  1.00 79.75           O  
ATOM   2013  N   VAL B 276     115.235 103.962  73.846  1.00 78.01           N  
ATOM   2014  CA  VAL B 276     116.179 104.985  73.406  1.00 78.01           C  
ATOM   2015  C   VAL B 276     115.443 105.990  72.531  1.00 78.01           C  
ATOM   2016  O   VAL B 276     114.405 105.667  71.942  1.00 78.01           O  
ATOM   2017  CB  VAL B 276     117.373 104.387  72.632  1.00 78.01           C  
ATOM   2018  CG1 VAL B 276     118.330 103.695  73.571  1.00 78.01           C  
ATOM   2019  CG2 VAL B 276     116.884 103.426  71.573  1.00 78.01           C  
ATOM   2020  N   SER B 277     115.990 107.204  72.436  1.00 80.96           N  
ATOM   2021  CA  SER B 277     115.426 108.255  71.599  1.00 80.96           C  
ATOM   2022  C   SER B 277     116.485 109.318  71.337  1.00 80.96           C  
ATOM   2023  O   SER B 277     117.548 109.330  71.961  1.00 80.96           O  
ATOM   2024  CB  SER B 277     114.193 108.893  72.243  1.00 80.96           C  
ATOM   2025  OG  SER B 277     113.560 109.787  71.346  1.00 80.96           O  
ATOM   2026  N   PHE B 278     116.177 110.218  70.402  1.00 82.22           N  
ATOM   2027  CA  PHE B 278     117.070 111.300  70.002  1.00 82.22           C  
ATOM   2028  C   PHE B 278     116.379 112.647  70.141  1.00 82.22           C  
ATOM   2029  O   PHE B 278     115.181 112.767  69.877  1.00 82.22           O  
ATOM   2030  CB  PHE B 278     117.530 111.150  68.554  1.00 82.22           C  
ATOM   2031  CG  PHE B 278     118.741 110.298  68.380  1.00 82.22           C  
ATOM   2032  CD1 PHE B 278     119.976 110.738  68.819  1.00 82.22           C  
ATOM   2033  CD2 PHE B 278     118.657 109.080  67.730  1.00 82.22           C  
ATOM   2034  CE1 PHE B 278     121.102 109.962  68.645  1.00 82.22           C  
ATOM   2035  CE2 PHE B 278     119.778 108.304  67.549  1.00 82.22           C  
ATOM   2036  CZ  PHE B 278     121.002 108.744  68.009  1.00 82.22           C  
ATOM   2037  N   SER B 279     117.153 113.668  70.509  1.00 86.27           N  
ATOM   2038  CA  SER B 279     116.661 115.037  70.560  1.00 86.27           C  
ATOM   2039  C   SER B 279     116.603 115.639  69.155  1.00 86.27           C  
ATOM   2040  O   SER B 279     116.962 115.000  68.163  1.00 86.27           O  
ATOM   2041  CB  SER B 279     117.539 115.887  71.476  1.00 86.27           C  
ATOM   2042  OG  SER B 279     118.888 115.872  71.048  1.00 86.27           O  
ATOM   2043  N   LYS B 280     116.143 116.894  69.084  1.00 89.32           N  
ATOM   2044  CA  LYS B 280     115.853 117.534  67.800  1.00 89.32           C  
ATOM   2045  C   LYS B 280     117.123 117.784  66.994  1.00 89.32           C  
ATOM   2046  O   LYS B 280     117.196 117.436  65.811  1.00 89.32           O  
ATOM   2047  CB  LYS B 280     115.091 118.839  68.035  1.00 89.32           C  
ATOM   2048  CG  LYS B 280     115.159 119.851  66.899  1.00 89.32           C  
ATOM   2049  CD  LYS B 280     114.293 119.446  65.719  1.00 89.32           C  
ATOM   2050  CE  LYS B 280     113.888 120.655  64.893  1.00 89.32           C  
ATOM   2051  NZ  LYS B 280     115.063 121.464  64.469  1.00 89.32           N  
ATOM   2052  N   SER B 281     118.140 118.374  67.618  1.00 93.41           N  
ATOM   2053  CA  SER B 281     119.420 118.542  66.945  1.00 93.41           C  
ATOM   2054  C   SER B 281     120.235 117.259  66.912  1.00 93.41           C  
ATOM   2055  O   SER B 281     121.229 117.194  66.182  1.00 93.41           O  
ATOM   2056  CB  SER B 281     120.237 119.643  67.620  1.00 93.41           C  
ATOM   2057  OG  SER B 281     121.338 120.028  66.818  1.00 93.41           O  
ATOM   2058  N   GLY B 282     119.845 116.249  67.684  1.00 92.89           N  
ATOM   2059  CA  GLY B 282     120.558 114.992  67.678  1.00 92.89           C  
ATOM   2060  C   GLY B 282     121.870 114.993  68.422  1.00 92.89           C  
ATOM   2061  O   GLY B 282     122.696 114.107  68.197  1.00 92.89           O  
ATOM   2062  N   ARG B 283     122.100 115.971  69.298  1.00 93.83           N  
ATOM   2063  CA  ARG B 283     123.269 115.949  70.162  1.00 93.83           C  
ATOM   2064  C   ARG B 283     122.994 115.344  71.531  1.00 93.83           C  
ATOM   2065  O   ARG B 283     123.917 115.259  72.346  1.00 93.83           O  
ATOM   2066  CB  ARG B 283     123.846 117.363  70.337  1.00 93.83           C  
ATOM   2067  CG  ARG B 283     125.367 117.390  70.324  1.00 93.83           C  
ATOM   2068  CD  ARG B 283     125.926 118.592  71.047  1.00 93.83           C  
ATOM   2069  NE  ARG B 283     125.600 119.830  70.353  1.00 93.83           N  
ATOM   2070  CZ  ARG B 283     126.401 120.426  69.481  1.00 93.83           C  
ATOM   2071  NH1 ARG B 283     127.605 119.949  69.211  1.00 93.83           N  
ATOM   2072  NH2 ARG B 283     125.986 121.532  68.870  1.00 93.83           N  
ATOM   2073  N   LEU B 284     121.767 114.914  71.806  1.00 86.71           N  
ATOM   2074  CA  LEU B 284     121.447 114.239  73.055  1.00 86.71           C  
ATOM   2075  C   LEU B 284     120.795 112.897  72.763  1.00 86.71           C  
ATOM   2076  O   LEU B 284     119.761 112.837  72.089  1.00 86.71           O  
ATOM   2077  CB  LEU B 284     120.531 115.093  73.935  1.00 86.71           C  
ATOM   2078  CG  LEU B 284     121.199 116.257  74.668  1.00 86.71           C  
ATOM   2079  CD1 LEU B 284     120.236 116.877  75.656  1.00 86.71           C  
ATOM   2080  CD2 LEU B 284     122.464 115.802  75.373  1.00 86.71           C  
ATOM   2081  N   LEU B 285     121.401 111.829  73.271  1.00 83.40           N  
ATOM   2082  CA  LEU B 285     120.833 110.489  73.216  1.00 83.40           C  
ATOM   2083  C   LEU B 285     120.282 110.158  74.595  1.00 83.40           C  
ATOM   2084  O   LEU B 285     121.036 110.105  75.572  1.00 83.40           O  
ATOM   2085  CB  LEU B 285     121.878 109.459  72.792  1.00 83.40           C  
ATOM   2086  CG  LEU B 285     121.500 107.989  72.977  1.00 83.40           C  
ATOM   2087  CD1 LEU B 285     120.383 107.593  72.032  1.00 83.40           C  
ATOM   2088  CD2 LEU B 285     122.708 107.102  72.777  1.00 83.40           C  
ATOM   2089  N   LEU B 286     118.977 109.938  74.673  1.00 82.06           N  
ATOM   2090  CA  LEU B 286     118.304 109.658  75.931  1.00 82.06           C  
ATOM   2091  C   LEU B 286     117.901 108.192  75.952  1.00 82.06           C  
ATOM   2092  O   LEU B 286     117.161 107.738  75.075  1.00 82.06           O  
ATOM   2093  CB  LEU B 286     117.077 110.551  76.108  1.00 82.06           C  
ATOM   2094  CG  LEU B 286     117.334 112.037  76.361  1.00 82.06           C  
ATOM   2095  CD1 LEU B 286     117.341 112.845  75.071  1.00 82.06           C  
ATOM   2096  CD2 LEU B 286     116.314 112.584  77.324  1.00 82.06           C  
ATOM   2097  N   ALA B 287     118.382 107.456  76.951  1.00 79.69           N  
ATOM   2098  CA  ALA B 287     118.167 106.019  77.015  1.00 79.69           C  
ATOM   2099  C   ALA B 287     117.513 105.642  78.335  1.00 79.69           C  
ATOM   2100  O   ALA B 287     117.989 106.040  79.401  1.00 79.69           O  
ATOM   2101  CB  ALA B 287     119.484 105.260  76.839  1.00 79.69           C  
ATOM   2102  N   GLY B 288     116.428 104.871  78.261  1.00 81.59           N  
ATOM   2103  CA  GLY B 288     115.809 104.345  79.464  1.00 81.59           C  
ATOM   2104  C   GLY B 288     116.382 102.992  79.849  1.00 81.59           C  
ATOM   2105  O   GLY B 288     116.716 102.166  79.003  1.00 81.59           O  
ATOM   2106  N   TYR B 289     116.488 102.765  81.156  1.00 81.40           N  
ATOM   2107  CA  TYR B 289     117.221 101.626  81.691  1.00 81.40           C  
ATOM   2108  C   TYR B 289     116.321 100.818  82.615  1.00 81.40           C  
ATOM   2109  O   TYR B 289     115.157 101.159  82.842  1.00 81.40           O  
ATOM   2110  CB  TYR B 289     118.476 102.081  82.447  1.00 81.40           C  
ATOM   2111  CG  TYR B 289     119.630 102.511  81.572  1.00 81.40           C  
ATOM   2112  CD1 TYR B 289     119.588 103.705  80.868  1.00 81.40           C  
ATOM   2113  CD2 TYR B 289     120.775 101.737  81.476  1.00 81.40           C  
ATOM   2114  CE1 TYR B 289     120.641 104.104  80.073  1.00 81.40           C  
ATOM   2115  CE2 TYR B 289     121.840 102.135  80.690  1.00 81.40           C  
ATOM   2116  CZ  TYR B 289     121.765 103.315  79.987  1.00 81.40           C  
ATOM   2117  OH  TYR B 289     122.823 103.706  79.200  1.00 81.40           O  
ATOM   2118  N   ASP B 290     116.873  99.729  83.156  1.00 86.32           N  
ATOM   2119  CA  ASP B 290     116.117  98.877  84.064  1.00 86.32           C  
ATOM   2120  C   ASP B 290     116.339  99.230  85.527  1.00 86.32           C  
ATOM   2121  O   ASP B 290     115.538  98.820  86.373  1.00 86.32           O  
ATOM   2122  CB  ASP B 290     116.479  97.402  83.870  1.00 86.32           C  
ATOM   2123  CG  ASP B 290     116.022  96.857  82.545  1.00 86.32           C  
ATOM   2124  OD1 ASP B 290     115.019  97.355  82.013  1.00 86.32           O  
ATOM   2125  OD2 ASP B 290     116.655  95.907  82.043  1.00 86.32           O  
ATOM   2126  N   ASP B 291     117.394  99.984  85.849  1.00 85.96           N  
ATOM   2127  CA  ASP B 291     117.681 100.372  87.226  1.00 85.96           C  
ATOM   2128  C   ASP B 291     116.939 101.636  87.659  1.00 85.96           C  
ATOM   2129  O   ASP B 291     117.469 102.398  88.478  1.00 85.96           O  
ATOM   2130  CB  ASP B 291     119.197 100.529  87.429  1.00 85.96           C  
ATOM   2131  CG  ASP B 291     119.797 101.683  86.636  1.00 85.96           C  
ATOM   2132  OD1 ASP B 291     119.196 102.109  85.632  1.00 85.96           O  
ATOM   2133  OD2 ASP B 291     120.879 102.168  87.028  1.00 85.96           O  
ATOM   2134  N   PHE B 292     115.747 101.859  87.102  1.00 84.48           N  
ATOM   2135  CA  PHE B 292     114.713 102.850  87.421  1.00 84.48           C  
ATOM   2136  C   PHE B 292     115.080 104.228  86.872  1.00 84.48           C  
ATOM   2137  O   PHE B 292     114.295 105.167  87.051  1.00 84.48           O  
ATOM   2138  CB  PHE B 292     114.405 103.016  88.927  1.00 84.48           C  
ATOM   2139  CG  PHE B 292     114.303 101.720  89.723  1.00 84.48           C  
ATOM   2140  CD1 PHE B 292     113.814 100.540  89.174  1.00 84.48           C  
ATOM   2141  CD2 PHE B 292     114.712 101.702  91.049  1.00 84.48           C  
ATOM   2142  CE1 PHE B 292     113.733  99.381  89.924  1.00 84.48           C  
ATOM   2143  CE2 PHE B 292     114.634 100.545  91.804  1.00 84.48           C  
ATOM   2144  CZ  PHE B 292     114.145  99.384  91.238  1.00 84.48           C  
ATOM   2145  N   ASN B 293     116.223 104.388  86.207  1.00 82.77           N  
ATOM   2146  CA  ASN B 293     116.793 105.702  85.932  1.00 82.77           C  
ATOM   2147  C   ASN B 293     117.079 105.862  84.447  1.00 82.77           C  
ATOM   2148  O   ASN B 293     117.552 104.926  83.796  1.00 82.77           O  
ATOM   2149  CB  ASN B 293     118.080 105.911  86.732  1.00 82.77           C  
ATOM   2150  CG  ASN B 293     117.824 106.054  88.213  1.00 82.77           C  
ATOM   2151  OD1 ASN B 293     116.879 106.722  88.627  1.00 82.77           O  
ATOM   2152  ND2 ASN B 293     118.666 105.425  89.023  1.00 82.77           N  
ATOM   2153  N   CYS B 294     116.797 107.052  83.922  1.00 81.07           N  
ATOM   2154  CA  CYS B 294     117.249 107.428  82.589  1.00 81.07           C  
ATOM   2155  C   CYS B 294     118.633 108.058  82.644  1.00 81.07           C  
ATOM   2156  O   CYS B 294     118.930 108.858  83.535  1.00 81.07           O  
ATOM   2157  CB  CYS B 294     116.265 108.402  81.953  1.00 81.07           C  
ATOM   2158  SG  CYS B 294     116.705 108.892  80.283  1.00 81.07           S  
ATOM   2159  N   ASN B 295     119.482 107.691  81.691  1.00 83.14           N  
ATOM   2160  CA  ASN B 295     120.787 108.313  81.512  1.00 83.14           C  
ATOM   2161  C   ASN B 295     120.782 109.103  80.211  1.00 83.14           C  
ATOM   2162  O   ASN B 295     120.491 108.550  79.146  1.00 83.14           O  
ATOM   2163  CB  ASN B 295     121.901 107.265  81.482  1.00 83.14           C  
ATOM   2164  CG  ASN B 295     121.860 106.329  82.673  1.00 83.14           C  
ATOM   2165  OD1 ASN B 295     121.198 106.604  83.673  1.00 83.14           O  
ATOM   2166  ND2 ASN B 295     122.571 105.211  82.571  1.00 83.14           N  
ATOM   2167  N   VAL B 296     121.106 110.390  80.298  1.00 83.42           N  
ATOM   2168  CA  VAL B 296     121.153 111.258  79.128  1.00 83.42           C  
ATOM   2169  C   VAL B 296     122.591 111.397  78.672  1.00 83.42           C  
ATOM   2170  O   VAL B 296     123.460 111.829  79.437  1.00 83.42           O  
ATOM   2171  CB  VAL B 296     120.538 112.630  79.431  1.00 83.42           C  
ATOM   2172  CG1 VAL B 296     120.701 113.557  78.244  1.00 83.42           C  
ATOM   2173  CG2 VAL B 296     119.097 112.455  79.718  1.00 83.42           C  
ATOM   2174  N   TRP B 297     122.838 111.048  77.418  1.00 84.75           N  
ATOM   2175  CA  TRP B 297     124.177 111.017  76.861  1.00 84.75           C  
ATOM   2176  C   TRP B 297     124.293 112.110  75.818  1.00 84.75           C  
ATOM   2177  O   TRP B 297     123.321 112.405  75.114  1.00 84.75           O  
ATOM   2178  CB  TRP B 297     124.485 109.654  76.233  1.00 84.75           C  
ATOM   2179  CG  TRP B 297     124.327 108.502  77.172  1.00 84.75           C  
ATOM   2180  CD1 TRP B 297     123.161 107.903  77.551  1.00 84.75           C  
ATOM   2181  CD2 TRP B 297     125.373 107.801  77.845  1.00 84.75           C  
ATOM   2182  NE1 TRP B 297     123.418 106.878  78.424  1.00 84.75           N  
ATOM   2183  CE2 TRP B 297     124.770 106.794  78.620  1.00 84.75           C  
ATOM   2184  CE3 TRP B 297     126.763 107.929  77.869  1.00 84.75           C  
ATOM   2185  CZ2 TRP B 297     125.508 105.920  79.409  1.00 84.75           C  
ATOM   2186  CZ3 TRP B 297     127.494 107.063  78.653  1.00 84.75           C  
ATOM   2187  CH2 TRP B 297     126.866 106.071  79.412  1.00 84.75           C  
ATOM   2188  N   ASP B 298     125.465 112.732  75.748  1.00 89.97           N  
ATOM   2189  CA  ASP B 298     125.812 113.522  74.579  1.00 89.97           C  
ATOM   2190  C   ASP B 298     125.854 112.571  73.396  1.00 89.97           C  
ATOM   2191  O   ASP B 298     126.723 111.698  73.332  1.00 89.97           O  
ATOM   2192  CB  ASP B 298     127.154 114.230  74.774  1.00 89.97           C  
ATOM   2193  CG  ASP B 298     127.301 115.466  73.906  1.00 89.97           C  
ATOM   2194  OD1 ASP B 298     126.766 115.484  72.780  1.00 89.97           O  
ATOM   2195  OD2 ASP B 298     127.969 116.422  74.348  1.00 89.97           O  
ATOM   2196  N   ALA B 299     124.910 112.718  72.461  1.00 88.18           N  
ATOM   2197  CA  ALA B 299     124.839 111.804  71.327  1.00 88.18           C  
ATOM   2198  C   ALA B 299     125.980 112.006  70.346  1.00 88.18           C  
ATOM   2199  O   ALA B 299     126.199 111.151  69.482  1.00 88.18           O  
ATOM   2200  CB  ALA B 299     123.509 111.965  70.596  1.00 88.18           C  
ATOM   2201  N   LEU B 300     126.712 113.110  70.464  1.00 92.73           N  
ATOM   2202  CA  LEU B 300     127.811 113.424  69.573  1.00 92.73           C  
ATOM   2203  C   LEU B 300     129.169 113.361  70.261  1.00 92.73           C  
ATOM   2204  O   LEU B 300     130.188 113.241  69.573  1.00 92.73           O  
ATOM   2205  CB  LEU B 300     127.575 114.816  68.970  1.00 92.73           C  
ATOM   2206  CG  LEU B 300     128.466 115.484  67.935  1.00 92.73           C  
ATOM   2207  CD1 LEU B 300     128.478 114.675  66.661  1.00 92.73           C  
ATOM   2208  CD2 LEU B 300     128.025 116.913  67.676  1.00 92.73           C  
ATOM   2209  N   LYS B 301     129.205 113.396  71.598  1.00 92.56           N  
ATOM   2210  CA  LYS B 301     130.451 113.371  72.353  1.00 92.56           C  
ATOM   2211  C   LYS B 301     130.577 112.209  73.332  1.00 92.56           C  
ATOM   2212  O   LYS B 301     131.644 112.068  73.943  1.00 92.56           O  
ATOM   2213  CB  LYS B 301     130.630 114.682  73.134  1.00 92.56           C  
ATOM   2214  CG  LYS B 301     130.882 115.902  72.272  1.00 92.56           C  
ATOM   2215  CD  LYS B 301     131.002 117.145  73.132  1.00 92.56           C  
ATOM   2216  CE  LYS B 301     132.271 117.116  73.970  1.00 92.56           C  
ATOM   2217  NZ  LYS B 301     133.500 117.242  73.142  1.00 92.56           N  
ATOM   2218  N   ALA B 302     129.521 111.399  73.505  1.00 93.92           N  
ATOM   2219  CA  ALA B 302     129.494 110.210  74.377  1.00 93.92           C  
ATOM   2220  C   ALA B 302     129.791 110.546  75.839  1.00 93.92           C  
ATOM   2221  O   ALA B 302     130.520 109.826  76.524  1.00 93.92           O  
ATOM   2222  CB  ALA B 302     130.433 109.111  73.868  1.00 93.92           C  
ATOM   2223  N   ASP B 303     129.211 111.638  76.327  1.00 91.52           N  
ATOM   2224  CA  ASP B 303     129.333 112.041  77.722  1.00 91.52           C  
ATOM   2225  C   ASP B 303     127.961 112.008  78.379  1.00 91.52           C  
ATOM   2226  O   ASP B 303     126.993 112.544  77.829  1.00 91.52           O  
ATOM   2227  CB  ASP B 303     129.943 113.439  77.843  1.00 91.52           C  
ATOM   2228  CG  ASP B 303     131.362 113.500  77.323  1.00 91.52           C  
ATOM   2229  OD1 ASP B 303     132.027 112.444  77.280  1.00 91.52           O  
ATOM   2230  OD2 ASP B 303     131.815 114.605  76.960  1.00 91.52           O  
ATOM   2231  N   ARG B 304     127.883 111.382  79.553  1.00 86.09           N  
ATOM   2232  CA  ARG B 304     126.629 111.281  80.289  1.00 86.09           C  
ATOM   2233  C   ARG B 304     126.234 112.639  80.852  1.00 86.09           C  
ATOM   2234  O   ARG B 304     126.712 113.038  81.918  1.00 86.09           O  
ATOM   2235  CB  ARG B 304     126.753 110.247  81.408  1.00 86.09           C  
ATOM   2236  CG  ARG B 304     125.432 109.854  82.042  1.00 86.09           C  
ATOM   2237  CD  ARG B 304     125.630 108.715  83.026  1.00 86.09           C  
ATOM   2238  NE  ARG B 304     124.434 108.453  83.816  1.00 86.09           N  
ATOM   2239  CZ  ARG B 304     124.359 107.534  84.768  1.00 86.09           C  
ATOM   2240  NH1 ARG B 304     125.394 106.768  85.071  1.00 86.09           N  
ATOM   2241  NH2 ARG B 304     123.218 107.379  85.433  1.00 86.09           N  
ATOM   2242  N   ALA B 305     125.361 113.353  80.142  1.00 86.66           N  
ATOM   2243  CA  ALA B 305     125.048 114.736  80.475  1.00 86.66           C  
ATOM   2244  C   ALA B 305     124.164 114.886  81.704  1.00 86.66           C  
ATOM   2245  O   ALA B 305     124.327 115.863  82.441  1.00 86.66           O  
ATOM   2246  CB  ALA B 305     124.377 115.424  79.284  1.00 86.66           C  
ATOM   2247  N   GLY B 306     123.243 113.960  81.951  1.00 85.40           N  
ATOM   2248  CA  GLY B 306     122.328 114.124  83.063  1.00 85.40           C  
ATOM   2249  C   GLY B 306     121.653 112.828  83.440  1.00 85.40           C  
ATOM   2250  O   GLY B 306     121.618 111.869  82.663  1.00 85.40           O  
ATOM   2251  N   VAL B 307     121.113 112.812  84.656  1.00 83.16           N  
ATOM   2252  CA  VAL B 307     120.442 111.648  85.221  1.00 83.16           C  
ATOM   2253  C   VAL B 307     119.013 112.055  85.548  1.00 83.16           C  
ATOM   2254  O   VAL B 307     118.790 113.076  86.209  1.00 83.16           O  
ATOM   2255  CB  VAL B 307     121.164 111.118  86.473  1.00 83.16           C  
ATOM   2256  CG1 VAL B 307     120.393 109.970  87.104  1.00 83.16           C  
ATOM   2257  CG2 VAL B 307     122.577 110.683  86.126  1.00 83.16           C  
ATOM   2258  N   LEU B 308     118.053 111.262  85.087  1.00 81.41           N  
ATOM   2259  CA  LEU B 308     116.628 111.573  85.186  1.00 81.41           C  
ATOM   2260  C   LEU B 308     115.989 110.584  86.154  1.00 81.41           C  
ATOM   2261  O   LEU B 308     115.321 109.631  85.754  1.00 81.41           O  
ATOM   2262  CB  LEU B 308     116.011 111.526  83.796  1.00 81.41           C  
ATOM   2263  CG  LEU B 308     115.880 112.847  83.047  1.00 81.41           C  
ATOM   2264  CD1 LEU B 308     117.205 113.409  82.649  1.00 81.41           C  
ATOM   2265  CD2 LEU B 308     115.086 112.564  81.787  1.00 81.41           C  
ATOM   2266  N   ALA B 309     116.192 110.830  87.446  1.00 82.67           N  
ATOM   2267  CA  ALA B 309     115.788 109.913  88.508  1.00 82.67           C  
ATOM   2268  C   ALA B 309     114.430 110.346  89.046  1.00 82.67           C  
ATOM   2269  O   ALA B 309     114.322 111.348  89.756  1.00 82.67           O  
ATOM   2270  CB  ALA B 309     116.836 109.882  89.614  1.00 82.67           C  
ATOM   2271  N   GLY B 310     113.391 109.592  88.701  1.00 81.98           N  
ATOM   2272  CA  GLY B 310     112.074 109.849  89.246  1.00 81.98           C  
ATOM   2273  C   GLY B 310     111.243 108.600  89.446  1.00 81.98           C  
ATOM   2274  O   GLY B 310     110.313 108.590  90.258  1.00 81.98           O  
ATOM   2275  N   HIS B 311     111.584 107.531  88.733  1.00 81.12           N  
ATOM   2276  CA  HIS B 311     110.740 106.350  88.628  1.00 81.12           C  
ATOM   2277  C   HIS B 311     111.121 105.330  89.692  1.00 81.12           C  
ATOM   2278  O   HIS B 311     112.275 105.271  90.125  1.00 81.12           O  
ATOM   2279  CB  HIS B 311     110.854 105.735  87.232  1.00 81.12           C  
ATOM   2280  CG  HIS B 311     110.032 106.440  86.199  1.00 81.12           C  
ATOM   2281  ND1 HIS B 311     108.684 106.677  86.355  1.00 81.12           N  
ATOM   2282  CD2 HIS B 311     110.373 106.981  85.006  1.00 81.12           C  
ATOM   2283  CE1 HIS B 311     108.226 107.321  85.297  1.00 81.12           C  
ATOM   2284  NE2 HIS B 311     109.231 107.518  84.463  1.00 81.12           N  
ATOM   2285  N   ASP B 312     110.136 104.532  90.113  1.00 83.80           N  
ATOM   2286  CA  ASP B 312     110.355 103.563  91.182  1.00 83.80           C  
ATOM   2287  C   ASP B 312     110.652 102.170  90.639  1.00 83.80           C  
ATOM   2288  O   ASP B 312     111.482 101.449  91.202  1.00 83.80           O  
ATOM   2289  CB  ASP B 312     109.137 103.519  92.105  1.00 83.80           C  
ATOM   2290  CG  ASP B 312     108.821 104.868  92.718  1.00 83.80           C  
ATOM   2291  OD2 ASP B 312     107.626 105.154  92.940  1.00 83.80           O  
ATOM   2292  OD1 ASP B 312     109.766 105.642  92.979  1.00 83.80           O  
ATOM   2293  N   ASN B 313     109.982 101.769  89.566  1.00 84.14           N  
ATOM   2294  CA  ASN B 313     110.166 100.453  88.970  1.00 84.14           C  
ATOM   2295  C   ASN B 313     110.856 100.605  87.612  1.00 84.14           C  
ATOM   2296  O   ASN B 313     111.455 101.640  87.310  1.00 84.14           O  
ATOM   2297  CB  ASN B 313     108.825  99.725  88.863  1.00 84.14           C  
ATOM   2298  CG  ASN B 313     108.952  98.227  89.047  1.00 84.14           C  
ATOM   2299  OD1 ASN B 313     110.049  97.674  88.992  1.00 84.14           O  
ATOM   2300  ND2 ASN B 313     107.825  97.561  89.259  1.00 84.14           N  
ATOM   2301  N   ARG B 314     110.767  99.556  86.798  1.00 82.82           N  
ATOM   2302  CA  ARG B 314     111.562  99.461  85.580  1.00 82.82           C  
ATOM   2303  C   ARG B 314     111.064 100.415  84.505  1.00 82.82           C  
ATOM   2304  O   ARG B 314     109.921 100.312  84.058  1.00 82.82           O  
ATOM   2305  CB  ARG B 314     111.512  98.036  85.042  1.00 82.82           C  
ATOM   2306  CG  ARG B 314     112.331  97.863  83.797  1.00 82.82           C  
ATOM   2307  CD  ARG B 314     112.169  96.485  83.173  1.00 82.82           C  
ATOM   2308  NE  ARG B 314     110.906  96.298  82.469  1.00 82.82           N  
ATOM   2309  CZ  ARG B 314     110.616  96.788  81.270  1.00 82.82           C  
ATOM   2310  NH1 ARG B 314     111.444  97.588  80.627  1.00 82.82           N  
ATOM   2311  NH2 ARG B 314     109.463  96.460  80.696  1.00 82.82           N  
ATOM   2312  N   VAL B 315     111.941 101.315  84.062  1.00 82.82           N  
ATOM   2313  CA  VAL B 315     111.627 102.229  82.967  1.00 82.82           C  
ATOM   2314  C   VAL B 315     111.610 101.444  81.663  1.00 82.82           C  
ATOM   2315  O   VAL B 315     112.578 100.751  81.330  1.00 82.82           O  
ATOM   2316  CB  VAL B 315     112.645 103.381  82.911  1.00 82.82           C  
ATOM   2317  CG1 VAL B 315     112.482 104.189  81.633  1.00 82.82           C  
ATOM   2318  CG2 VAL B 315     112.502 104.275  84.126  1.00 82.82           C  
ATOM   2319  N   SER B 316     110.511 101.551  80.917  1.00 80.48           N  
ATOM   2320  CA  SER B 316     110.309 100.721  79.739  1.00 80.48           C  
ATOM   2321  C   SER B 316     110.232 101.487  78.430  1.00 80.48           C  
ATOM   2322  O   SER B 316     110.713 100.984  77.413  1.00 80.48           O  
ATOM   2323  CB  SER B 316     109.030  99.895  79.890  1.00 80.48           C  
ATOM   2324  OG  SER B 316     107.935 100.728  80.224  1.00 80.48           O  
ATOM   2325  N   CYS B 317     109.639 102.678  78.418  1.00 80.56           N  
ATOM   2326  CA  CYS B 317     109.388 103.379  77.166  1.00 80.56           C  
ATOM   2327  C   CYS B 317     109.785 104.842  77.300  1.00 80.56           C  
ATOM   2328  O   CYS B 317     109.573 105.451  78.352  1.00 80.56           O  
ATOM   2329  CB  CYS B 317     107.921 103.254  76.765  1.00 80.56           C  
ATOM   2330  SG  CYS B 317     106.748 103.585  78.090  1.00 80.56           S  
ATOM   2331  N   LEU B 318     110.349 105.399  76.228  1.00 78.94           N  
ATOM   2332  CA  LEU B 318     110.935 106.732  76.244  1.00 78.94           C  
ATOM   2333  C   LEU B 318     110.906 107.320  74.843  1.00 78.94           C  
ATOM   2334  O   LEU B 318     111.016 106.591  73.855  1.00 78.94           O  
ATOM   2335  CB  LEU B 318     112.374 106.682  76.755  1.00 78.94           C  
ATOM   2336  CG  LEU B 318     113.174 107.911  77.154  1.00 78.94           C  
ATOM   2337  CD1 LEU B 318     114.072 107.469  78.265  1.00 78.94           C  
ATOM   2338  CD2 LEU B 318     114.004 108.442  76.003  1.00 78.94           C  
ATOM   2339  N   GLY B 319     110.765 108.635  74.765  1.00 78.29           N  
ATOM   2340  CA  GLY B 319     110.766 109.321  73.487  1.00 78.29           C  
ATOM   2341  C   GLY B 319     110.920 110.815  73.666  1.00 78.29           C  
ATOM   2342  O   GLY B 319     110.529 111.384  74.686  1.00 78.29           O  
ATOM   2343  N   VAL B 320     111.474 111.454  72.637  1.00 80.06           N  
ATOM   2344  CA  VAL B 320     111.618 112.903  72.569  1.00 80.06           C  
ATOM   2345  C   VAL B 320     110.715 113.408  71.454  1.00 80.06           C  
ATOM   2346  O   VAL B 320     110.565 112.740  70.425  1.00 80.06           O  
ATOM   2347  CB  VAL B 320     113.084 113.315  72.313  1.00 80.06           C  
ATOM   2348  CG1 VAL B 320     113.297 114.810  72.523  1.00 80.06           C  
ATOM   2349  CG2 VAL B 320     114.035 112.507  73.173  1.00 80.06           C  
ATOM   2350  N   THR B 321     110.099 114.572  71.665  1.00 85.01           N  
ATOM   2351  CA  THR B 321     109.272 115.191  70.637  1.00 85.01           C  
ATOM   2352  C   THR B 321     110.120 115.591  69.431  1.00 85.01           C  
ATOM   2353  O   THR B 321     111.322 115.846  69.538  1.00 85.01           O  
ATOM   2354  CB  THR B 321     108.552 116.424  71.183  1.00 85.01           C  
ATOM   2355  OG1 THR B 321     109.505 117.463  71.441  1.00 85.01           O  
ATOM   2356  CG2 THR B 321     107.828 116.097  72.466  1.00 85.01           C  
ATOM   2357  N   ASP B 322     109.472 115.626  68.264  1.00 91.52           N  
ATOM   2358  CA  ASP B 322     110.187 115.956  67.034  1.00 91.52           C  
ATOM   2359  C   ASP B 322     110.564 117.431  66.986  1.00 91.52           C  
ATOM   2360  O   ASP B 322     111.505 117.815  66.286  1.00 91.52           O  
ATOM   2361  CB  ASP B 322     109.349 115.566  65.816  1.00 91.52           C  
ATOM   2362  CG  ASP B 322     107.899 115.984  65.943  1.00 91.52           C  
ATOM   2363  OD1 ASP B 322     107.552 116.668  66.928  1.00 91.52           O  
ATOM   2364  OD2 ASP B 322     107.105 115.621  65.051  1.00 91.52           O  
ATOM   2365  N   ASP B 323     109.833 118.275  67.717  1.00 93.55           N  
ATOM   2366  CA  ASP B 323     110.271 119.653  67.901  1.00 93.55           C  
ATOM   2367  C   ASP B 323     111.425 119.737  68.887  1.00 93.55           C  
ATOM   2368  O   ASP B 323     112.198 120.701  68.858  1.00 93.55           O  
ATOM   2369  CB  ASP B 323     109.110 120.516  68.385  1.00 93.55           C  
ATOM   2370  CG  ASP B 323     107.930 120.485  67.439  1.00 93.55           C  
ATOM   2371  OD1 ASP B 323     108.071 119.942  66.323  1.00 93.55           O  
ATOM   2372  OD2 ASP B 323     106.857 120.997  67.818  1.00 93.55           O  
ATOM   2373  N   GLY B 324     111.557 118.745  69.761  1.00 89.55           N  
ATOM   2374  CA  GLY B 324     112.583 118.746  70.777  1.00 89.55           C  
ATOM   2375  C   GLY B 324     112.200 119.413  72.074  1.00 89.55           C  
ATOM   2376  O   GLY B 324     113.095 119.739  72.864  1.00 89.55           O  
ATOM   2377  N   MET B 325     110.904 119.593  72.341  1.00 91.77           N  
ATOM   2378  CA  MET B 325     110.477 120.357  73.550  1.00 91.77           C  
ATOM   2379  C   MET B 325     110.683 119.564  74.847  1.00 91.77           C  
ATOM   2380  O   MET B 325     111.411 120.073  75.722  1.00 91.77           O  
ATOM   2381  CB  MET B 325     109.003 120.760  73.440  1.00 91.77           C  
ATOM   2382  CG  MET B 325     108.707 121.622  72.231  1.00 91.77           C  
ATOM   2383  SD  MET B 325     109.716 123.124  72.195  1.00 91.77           S  
ATOM   2384  CE  MET B 325     109.191 123.835  70.636  1.00 91.77           C  
ATOM   2385  N   ALA B 326     110.076 118.380  74.977  1.00 83.35           N  
ATOM   2386  CA  ALA B 326     110.119 117.627  76.219  1.00 83.35           C  
ATOM   2387  C   ALA B 326     110.328 116.147  75.945  1.00 83.35           C  
ATOM   2388  O   ALA B 326     110.190 115.689  74.808  1.00 83.35           O  
ATOM   2389  CB  ALA B 326     108.834 117.818  77.007  1.00 83.35           C  
ATOM   2390  N   VAL B 327     110.671 115.409  76.999  1.00 77.74           N  
ATOM   2391  CA  VAL B 327     110.915 113.972  76.942  1.00 77.74           C  
ATOM   2392  C   VAL B 327     109.998 113.295  77.952  1.00 77.74           C  
ATOM   2393  O   VAL B 327     109.884 113.751  79.096  1.00 77.74           O  
ATOM   2394  CB  VAL B 327     112.391 113.646  77.230  1.00 77.74           C  
ATOM   2395  CG1 VAL B 327     112.644 112.147  77.168  1.00 77.74           C  
ATOM   2396  CG2 VAL B 327     113.285 114.378  76.259  1.00 77.74           C  
ATOM   2397  N   ALA B 328     109.332 112.223  77.530  1.00 76.69           N  
ATOM   2398  CA  ALA B 328     108.477 111.431  78.404  1.00 76.69           C  
ATOM   2399  C   ALA B 328     109.104 110.065  78.642  1.00 76.69           C  
ATOM   2400  O   ALA B 328     109.552 109.410  77.696  1.00 76.69           O  
ATOM   2401  CB  ALA B 328     107.082 111.266  77.806  1.00 76.69           C  
ATOM   2402  N   THR B 329     109.137 109.642  79.904  1.00 77.56           N  
ATOM   2403  CA  THR B 329     109.623 108.325  80.294  1.00 77.56           C  
ATOM   2404  C   THR B 329     108.501 107.573  80.994  1.00 77.56           C  
ATOM   2405  O   THR B 329     107.855 108.117  81.893  1.00 77.56           O  
ATOM   2406  CB  THR B 329     110.834 108.420  81.229  1.00 77.56           C  
ATOM   2407  OG1 THR B 329     110.411 108.905  82.507  1.00 77.56           O  
ATOM   2408  CG2 THR B 329     111.892 109.352  80.668  1.00 77.56           C  
ATOM   2409  N   GLY B 330     108.281 106.324  80.590  1.00 80.16           N  
ATOM   2410  CA  GLY B 330     107.283 105.466  81.203  1.00 80.16           C  
ATOM   2411  C   GLY B 330     107.951 104.323  81.943  1.00 80.16           C  
ATOM   2412  O   GLY B 330     109.070 103.927  81.613  1.00 80.16           O  
ATOM   2413  N   SER B 331     107.265 103.777  82.945  1.00 80.01           N  
ATOM   2414  CA  SER B 331     107.932 102.741  83.772  1.00 80.01           C  
ATOM   2415  C   SER B 331     106.954 101.630  84.149  1.00 80.01           C  
ATOM   2416  O   SER B 331     105.764 101.764  83.825  1.00 80.01           O  
ATOM   2417  CB  SER B 331     108.529 103.385  84.993  1.00 80.01           C  
ATOM   2418  OG  SER B 331     109.105 102.420  85.855  1.00 80.01           O  
ATOM   2419  N   TRP B 332     107.447 100.559  84.773  1.00 80.39           N  
ATOM   2420  CA  TRP B 332     106.530  99.507  85.279  1.00 80.39           C  
ATOM   2421  C   TRP B 332     105.658 100.155  86.353  1.00 80.39           C  
ATOM   2422  O   TRP B 332     104.461  99.816  86.421  1.00 80.39           O  
ATOM   2423  CB  TRP B 332     107.293  98.264  85.742  1.00 80.39           C  
ATOM   2424  CG  TRP B 332     107.414  97.267  84.632  1.00 80.39           C  
ATOM   2425  CD1 TRP B 332     106.888  97.381  83.378  1.00 80.39           C  
ATOM   2426  CD2 TRP B 332     108.087  95.997  84.669  1.00 80.39           C  
ATOM   2427  NE1 TRP B 332     107.180  96.271  82.635  1.00 80.39           N  
ATOM   2428  CE2 TRP B 332     107.918  95.406  83.399  1.00 80.39           C  
ATOM   2429  CE3 TRP B 332     108.810  95.305  85.645  1.00 80.39           C  
ATOM   2430  CZ2 TRP B 332     108.449  94.157  83.082  1.00 80.39           C  
ATOM   2431  CZ3 TRP B 332     109.336  94.074  85.329  1.00 80.39           C  
ATOM   2432  CH2 TRP B 332     109.160  93.511  84.065  1.00 80.39           C  
ATOM   2433  N   ASP B 333     106.238 101.055  87.157  1.00 81.13           N  
ATOM   2434  CA  ASP B 333     105.378 101.828  88.090  1.00 81.13           C  
ATOM   2435  C   ASP B 333     104.436 102.590  87.160  1.00 81.13           C  
ATOM   2436  O   ASP B 333     104.917 103.096  86.130  1.00 81.13           O  
ATOM   2437  CB  ASP B 333     106.187 102.718  89.039  1.00 81.13           C  
ATOM   2438  CG  ASP B 333     107.093 103.722  88.348  1.00 81.13           C  
ATOM   2439  OD1 ASP B 333     106.592 104.785  87.934  1.00 81.13           O  
ATOM   2440  OD2 ASP B 333     108.296 103.439  88.240  1.00 81.13           O  
ATOM   2441  N   SER B 334     103.160 102.712  87.511  1.00 76.77           N  
ATOM   2442  CA  SER B 334     102.198 103.291  86.539  1.00 76.77           C  
ATOM   2443  C   SER B 334     102.255 104.821  86.518  1.00 76.77           C  
ATOM   2444  O   SER B 334     101.252 105.444  86.916  1.00 76.77           O  
ATOM   2445  CB  SER B 334     100.829 102.802  86.872  1.00 76.77           C  
ATOM   2446  OG  SER B 334     100.556 102.976  88.254  1.00 76.77           O  
ATOM   2447  N   PHE B 335     103.353 105.390  86.002  1.00 76.25           N  
ATOM   2448  CA  PHE B 335     103.518 106.867  85.962  1.00 76.25           C  
ATOM   2449  C   PHE B 335     104.402 107.292  84.786  1.00 76.25           C  
ATOM   2450  O   PHE B 335     105.423 106.620  84.553  1.00 76.25           O  
ATOM   2451  CB  PHE B 335     104.163 107.383  87.254  1.00 76.25           C  
ATOM   2452  CG  PHE B 335     103.483 106.967  88.535  1.00 76.25           C  
ATOM   2453  CD1 PHE B 335     102.288 107.547  88.926  1.00 76.25           C  
ATOM   2454  CD2 PHE B 335     104.037 105.994  89.350  1.00 76.25           C  
ATOM   2455  CE1 PHE B 335     101.656 107.154  90.095  1.00 76.25           C  
ATOM   2456  CE2 PHE B 335     103.408 105.605  90.522  1.00 76.25           C  
ATOM   2457  CZ  PHE B 335     102.220 106.188  90.894  1.00 76.25           C  
ATOM   2458  N   LEU B 336     104.006 108.332  84.044  1.00 75.15           N  
ATOM   2459  CA  LEU B 336     104.835 108.909  82.995  1.00 75.15           C  
ATOM   2460  C   LEU B 336     105.307 110.275  83.465  1.00 75.15           C  
ATOM   2461  O   LEU B 336     104.534 111.027  84.066  1.00 75.15           O  
ATOM   2462  CB  LEU B 336     104.078 109.028  81.671  1.00 75.15           C  
ATOM   2463  CG  LEU B 336     103.659 107.725  80.993  1.00 75.15           C  
ATOM   2464  CD1 LEU B 336     102.191 107.430  81.250  1.00 75.15           C  
ATOM   2465  CD2 LEU B 336     103.949 107.779  79.506  1.00 75.15           C  
ATOM   2466  N   LYS B 337     106.572 110.590  83.213  1.00 75.26           N  
ATOM   2467  CA  LYS B 337     107.165 111.833  83.682  1.00 75.26           C  
ATOM   2468  C   LYS B 337     107.666 112.656  82.507  1.00 75.26           C  
ATOM   2469  O   LYS B 337     108.436 112.164  81.677  1.00 75.26           O  
ATOM   2470  CB  LYS B 337     108.298 111.559  84.668  1.00 75.26           C  
ATOM   2471  CG  LYS B 337     107.791 111.023  85.982  1.00 75.26           C  
ATOM   2472  CD  LYS B 337     108.901 110.795  86.970  1.00 75.26           C  
ATOM   2473  CE  LYS B 337     108.334 110.236  88.253  1.00 75.26           C  
ATOM   2474  NZ  LYS B 337     107.510 111.243  88.969  1.00 75.26           N  
ATOM   2475  N   ILE B 338     107.229 113.909  82.453  1.00 79.41           N  
ATOM   2476  CA  ILE B 338     107.618 114.850  81.412  1.00 79.41           C  
ATOM   2477  C   ILE B 338     108.779 115.670  81.950  1.00 79.41           C  
ATOM   2478  O   ILE B 338     108.688 116.242  83.043  1.00 79.41           O  
ATOM   2479  CB  ILE B 338     106.446 115.759  81.018  1.00 79.41           C  
ATOM   2480  CG1 ILE B 338     105.205 114.934  80.679  1.00 79.41           C  
ATOM   2481  CG2 ILE B 338     106.828 116.635  79.858  1.00 79.41           C  
ATOM   2482  CD1 ILE B 338     105.362 114.070  79.479  1.00 79.41           C  
ATOM   2483  N   TRP B 339     109.867 115.735  81.194  1.00 79.31           N  
ATOM   2484  CA  TRP B 339     111.061 116.446  81.618  1.00 79.31           C  
ATOM   2485  C   TRP B 339     111.360 117.583  80.649  1.00 79.31           C  
ATOM   2486  O   TRP B 339     111.082 117.479  79.451  1.00 79.31           O  
ATOM   2487  CB  TRP B 339     112.268 115.509  81.698  1.00 79.31           C  
ATOM   2488  CG  TRP B 339     112.064 114.242  82.482  1.00 79.31           C  
ATOM   2489  CD1 TRP B 339     111.400 113.124  82.074  1.00 79.31           C  
ATOM   2490  CD2 TRP B 339     112.576 113.946  83.788  1.00 79.31           C  
ATOM   2491  NE1 TRP B 339     111.446 112.161  83.048  1.00 79.31           N  
ATOM   2492  CE2 TRP B 339     112.168 112.637  84.109  1.00 79.31           C  
ATOM   2493  CE3 TRP B 339     113.338 114.661  84.717  1.00 79.31           C  
ATOM   2494  CZ2 TRP B 339     112.491 112.031  85.320  1.00 79.31           C  
ATOM   2495  CZ3 TRP B 339     113.668 114.052  85.913  1.00 79.31           C  
ATOM   2496  CH2 TRP B 339     113.238 112.754  86.207  1.00 79.31           C  
ATOM   2497  N   ASN B 340     111.937 118.660  81.190  1.00 84.74           N  
ATOM   2498  CA  ASN B 340     112.273 119.905  80.475  1.00 84.74           C  
ATOM   2499  C   ASN B 340     111.091 120.516  79.725  1.00 84.74           C  
ATOM   2500  O   ASN B 340     111.270 121.381  78.869  1.00 84.74           O  
ATOM   2501  CB  ASN B 340     113.434 119.682  79.501  1.00 84.74           C  
TER    2502      ASN B 340                                                      
ATOM   2502  N   THR G   6     112.822  70.564  51.965  1.00174.31           N  
ATOM   2503  CA  THR G   6     113.256  71.544  50.976  1.00174.31           C  
ATOM   2504  C   THR G   6     113.077  72.966  51.496  1.00174.31           C  
ATOM   2505  O   THR G   6     113.566  73.924  50.891  1.00174.31           O  
ATOM   2506  CB  THR G   6     112.486  71.388  49.651  1.00174.31           C  
ATOM   2507  OG1 THR G   6     112.886  72.418  48.739  1.00174.31           O  
ATOM   2508  CG2 THR G   6     110.987  71.481  49.891  1.00174.31           C  
ATOM   2509  N   ALA G   7     112.371  73.092  52.625  1.00173.97           N  
ATOM   2510  CA  ALA G   7     112.149  74.404  53.226  1.00173.97           C  
ATOM   2511  C   ALA G   7     113.443  74.991  53.777  1.00173.97           C  
ATOM   2512  O   ALA G   7     113.686  76.197  53.649  1.00173.97           O  
ATOM   2513  CB  ALA G   7     111.092  74.305  54.326  1.00173.97           C  
ATOM   2514  N   SER G   8     114.287  74.151  54.386  1.00172.64           N  
ATOM   2515  CA  SER G   8     115.575  74.614  54.895  1.00172.64           C  
ATOM   2516  C   SER G   8     116.505  75.029  53.761  1.00172.64           C  
ATOM   2517  O   SER G   8     117.228  76.025  53.879  1.00172.64           O  
ATOM   2518  CB  SER G   8     116.225  73.526  55.749  1.00172.64           C  
ATOM   2519  OG  SER G   8     117.498  73.937  56.214  1.00172.64           O  
ATOM   2520  N   ILE G   9     116.486  74.285  52.650  1.00170.21           N  
ATOM   2521  CA  ILE G   9     117.302  74.638  51.491  1.00170.21           C  
ATOM   2522  C   ILE G   9     116.799  75.929  50.853  1.00170.21           C  
ATOM   2523  O   ILE G   9     117.595  76.765  50.406  1.00170.21           O  
ATOM   2524  CB  ILE G   9     117.323  73.472  50.486  1.00170.21           C  
ATOM   2525  CG1 ILE G   9     117.627  72.159  51.210  1.00170.21           C  
ATOM   2526  CG2 ILE G   9     118.354  73.717  49.394  1.00170.21           C  
ATOM   2527  CD1 ILE G   9     117.645  70.948  50.302  1.00170.21           C  
ATOM   2528  N   ALA G  10     115.476  76.122  50.820  1.00167.40           N  
ATOM   2529  CA  ALA G  10     114.909  77.362  50.294  1.00167.40           C  
ATOM   2530  C   ALA G  10     115.261  78.559  51.172  1.00167.40           C  
ATOM   2531  O   ALA G  10     115.587  79.637  50.657  1.00167.40           O  
ATOM   2532  CB  ALA G  10     113.393  77.227  50.153  1.00167.40           C  
ATOM   2533  N   GLN G  11     115.217  78.385  52.498  1.00166.07           N  
ATOM   2534  CA  GLN G  11     115.603  79.461  53.408  1.00166.07           C  
ATOM   2535  C   GLN G  11     117.094  79.767  53.313  1.00166.07           C  
ATOM   2536  O   GLN G  11     117.499  80.934  53.400  1.00166.07           O  
ATOM   2537  CB  GLN G  11     115.219  79.100  54.842  1.00166.07           C  
ATOM   2538  CG  GLN G  11     113.729  79.188  55.128  1.00166.07           C  
ATOM   2539  CD  GLN G  11     113.205  80.608  55.058  1.00166.07           C  
ATOM   2540  OE1 GLN G  11     113.875  81.551  55.477  1.00166.07           O  
ATOM   2541  NE2 GLN G  11     111.999  80.768  54.525  1.00166.07           N  
ATOM   2542  N   ALA G  12     117.923  78.735  53.124  1.00161.53           N  
ATOM   2543  CA  ALA G  12     119.355  78.952  52.940  1.00161.53           C  
ATOM   2544  C   ALA G  12     119.647  79.677  51.632  1.00161.53           C  
ATOM   2545  O   ALA G  12     120.527  80.543  51.584  1.00161.53           O  
ATOM   2546  CB  ALA G  12     120.098  77.619  52.993  1.00161.53           C  
ATOM   2547  N   ARG G  13     118.908  79.351  50.566  1.00158.26           N  
ATOM   2548  CA  ARG G  13     119.070  80.059  49.298  1.00158.26           C  
ATOM   2549  C   ARG G  13     118.607  81.509  49.408  1.00158.26           C  
ATOM   2550  O   ARG G  13     119.216  82.407  48.810  1.00158.26           O  
ATOM   2551  CB  ARG G  13     118.309  79.330  48.192  1.00158.26           C  
ATOM   2552  CG  ARG G  13     118.617  79.826  46.790  1.00158.26           C  
ATOM   2553  CD  ARG G  13     118.225  78.795  45.746  1.00158.26           C  
ATOM   2554  NE  ARG G  13     119.001  77.567  45.876  1.00158.26           N  
ATOM   2555  CZ  ARG G  13     118.854  76.503  45.099  1.00158.26           C  
ATOM   2556  NH1 ARG G  13     117.963  76.478  44.121  1.00158.26           N  
ATOM   2557  NH2 ARG G  13     119.620  75.436  45.309  1.00158.26           N  
ATOM   2558  N   LYS G  14     117.538  81.753  50.174  1.00153.71           N  
ATOM   2559  CA  LYS G  14     117.097  83.121  50.445  1.00153.71           C  
ATOM   2560  C   LYS G  14     118.148  83.904  51.225  1.00153.71           C  
ATOM   2561  O   LYS G  14     118.389  85.083  50.939  1.00153.71           O  
ATOM   2562  CB  LYS G  14     115.772  83.103  51.205  1.00153.71           C  
ATOM   2563  CG  LYS G  14     114.561  82.783  50.347  1.00153.71           C  
ATOM   2564  CD  LYS G  14     114.214  83.945  49.436  1.00153.71           C  
ATOM   2565  CE  LYS G  14     113.753  85.149  50.241  1.00153.71           C  
ATOM   2566  NZ  LYS G  14     112.560  84.836  51.074  1.00153.71           N  
ATOM   2567  N   LEU G  15     118.789  83.259  52.206  1.00149.53           N  
ATOM   2568  CA  LEU G  15     119.855  83.906  52.969  1.00149.53           C  
ATOM   2569  C   LEU G  15     121.072  84.201  52.096  1.00149.53           C  
ATOM   2570  O   LEU G  15     121.706  85.254  52.244  1.00149.53           O  
ATOM   2571  CB  LEU G  15     120.248  83.028  54.157  1.00149.53           C  
ATOM   2572  CG  LEU G  15     121.261  83.603  55.149  1.00149.53           C  
ATOM   2573  CD1 LEU G  15     120.684  84.811  55.869  1.00149.53           C  
ATOM   2574  CD2 LEU G  15     121.697  82.538  56.142  1.00149.53           C  
ATOM   2575  N   VAL G  16     121.404  83.284  51.181  1.00147.49           N  
ATOM   2576  CA  VAL G  16     122.516  83.496  50.254  1.00147.49           C  
ATOM   2577  C   VAL G  16     122.226  84.663  49.316  1.00147.49           C  
ATOM   2578  O   VAL G  16     123.094  85.513  49.081  1.00147.49           O  
ATOM   2579  CB  VAL G  16     122.818  82.195  49.483  1.00147.49           C  
ATOM   2580  CG1 VAL G  16     123.707  82.450  48.274  1.00147.49           C  
ATOM   2581  CG2 VAL G  16     123.506  81.215  50.397  1.00147.49           C  
ATOM   2582  N   GLU G  17     120.997  84.737  48.789  1.00141.13           N  
ATOM   2583  CA  GLU G  17     120.616  85.855  47.924  1.00141.13           C  
ATOM   2584  C   GLU G  17     120.626  87.182  48.680  1.00141.13           C  
ATOM   2585  O   GLU G  17     121.095  88.201  48.149  1.00141.13           O  
ATOM   2586  CB  GLU G  17     119.239  85.600  47.313  1.00141.13           C  
ATOM   2587  N   GLN G  18     120.143  87.174  49.930  1.00133.29           N  
ATOM   2588  CA  GLN G  18     120.157  88.376  50.760  1.00133.29           C  
ATOM   2589  C   GLN G  18     121.577  88.858  51.035  1.00133.29           C  
ATOM   2590  O   GLN G  18     121.869  90.044  50.864  1.00133.29           O  
ATOM   2591  CB  GLN G  18     119.421  88.116  52.074  1.00133.29           C  
ATOM   2592  CG  GLN G  18     117.931  88.392  52.017  1.00133.29           C  
ATOM   2593  CD  GLN G  18     117.617  89.868  52.128  1.00133.29           C  
ATOM   2594  OE1 GLN G  18     118.430  90.649  52.618  1.00133.29           O  
ATOM   2595  NE2 GLN G  18     116.432  90.259  51.676  1.00133.29           N  
ATOM   2596  N   LEU G  19     122.486  87.950  51.404  1.00134.84           N  
ATOM   2597  CA  LEU G  19     123.855  88.363  51.707  1.00134.84           C  
ATOM   2598  C   LEU G  19     124.632  88.741  50.449  1.00134.84           C  
ATOM   2599  O   LEU G  19     125.509  89.615  50.500  1.00134.84           O  
ATOM   2600  CB  LEU G  19     124.579  87.257  52.471  1.00134.84           C  
ATOM   2601  CG  LEU G  19     124.088  87.044  53.904  1.00134.84           C  
ATOM   2602  CD1 LEU G  19     124.819  85.887  54.563  1.00134.84           C  
ATOM   2603  CD2 LEU G  19     124.240  88.319  54.721  1.00134.84           C  
ATOM   2604  N   LYS G  20     124.323  88.107  49.314  1.00133.73           N  
ATOM   2605  CA  LYS G  20     124.934  88.509  48.055  1.00133.73           C  
ATOM   2606  C   LYS G  20     124.464  89.890  47.626  1.00133.73           C  
ATOM   2607  O   LYS G  20     125.219  90.624  46.978  1.00133.73           O  
ATOM   2608  CB  LYS G  20     124.629  87.478  46.968  1.00133.73           C  
ATOM   2609  N   MET G  21     123.230  90.267  47.973  1.00128.40           N  
ATOM   2610  CA  MET G  21     122.818  91.643  47.718  1.00128.40           C  
ATOM   2611  C   MET G  21     123.430  92.593  48.749  1.00128.40           C  
ATOM   2612  O   MET G  21     123.689  93.760  48.432  1.00128.40           O  
ATOM   2613  CB  MET G  21     121.285  91.729  47.672  1.00128.40           C  
ATOM   2614  CG  MET G  21     120.681  93.103  47.327  1.00128.40           C  
ATOM   2615  SD  MET G  21     120.506  94.342  48.623  1.00128.40           S  
ATOM   2616  CE  MET G  21     119.162  93.616  49.533  1.00128.40           C  
ATOM   2617  N   GLU G  22     123.681  92.108  49.976  1.00123.60           N  
ATOM   2618  CA  GLU G  22     124.408  92.889  50.981  1.00123.60           C  
ATOM   2619  C   GLU G  22     125.828  93.223  50.547  1.00123.60           C  
ATOM   2620  O   GLU G  22     126.347  94.271  50.946  1.00123.60           O  
ATOM   2621  CB  GLU G  22     124.513  92.147  52.322  1.00123.60           C  
ATOM   2622  CG  GLU G  22     123.234  91.884  53.094  1.00123.60           C  
ATOM   2623  CD  GLU G  22     122.555  93.138  53.568  1.00123.60           C  
ATOM   2624  OE1 GLU G  22     122.869  93.602  54.683  1.00123.60           O  
ATOM   2625  OE2 GLU G  22     121.689  93.640  52.831  1.00123.60           O  
ATOM   2626  N   ALA G  23     126.465  92.342  49.766  1.00126.52           N  
ATOM   2627  CA  ALA G  23     127.857  92.551  49.368  1.00126.52           C  
ATOM   2628  C   ALA G  23     128.022  93.771  48.464  1.00126.52           C  
ATOM   2629  O   ALA G  23     129.042  94.465  48.535  1.00126.52           O  
ATOM   2630  CB  ALA G  23     128.397  91.300  48.676  1.00126.52           C  
ATOM   2631  N   ASN G  24     127.035  94.053  47.614  1.00126.66           N  
ATOM   2632  CA  ASN G  24     127.145  95.139  46.638  1.00126.66           C  
ATOM   2633  C   ASN G  24     126.261  96.304  47.069  1.00126.66           C  
ATOM   2634  O   ASN G  24     125.049  96.309  46.846  1.00126.66           O  
ATOM   2635  CB  ASN G  24     126.772  94.643  45.246  1.00126.66           C  
ATOM   2636  N   ILE G  25     126.885  97.316  47.680  1.00124.44           N  
ATOM   2637  CA  ILE G  25     126.207  98.550  48.065  1.00124.44           C  
ATOM   2638  C   ILE G  25     127.267  99.643  48.184  1.00124.44           C  
ATOM   2639  O   ILE G  25     128.462  99.367  48.315  1.00124.44           O  
ATOM   2640  CB  ILE G  25     125.395  98.380  49.381  1.00124.44           C  
ATOM   2641  CG1 ILE G  25     124.239  99.384  49.455  1.00124.44           C  
ATOM   2642  CG2 ILE G  25     126.291  98.491  50.610  1.00124.44           C  
ATOM   2643  CD1 ILE G  25     123.154  99.143  48.430  1.00124.44           C  
ATOM   2644  N   ASP G  26     126.826 100.898  48.100  1.00125.24           N  
ATOM   2645  CA  ASP G  26     127.708 102.059  48.151  1.00125.24           C  
ATOM   2646  C   ASP G  26     128.149 102.303  49.590  1.00125.24           C  
ATOM   2647  O   ASP G  26     127.317 102.328  50.502  1.00125.24           O  
ATOM   2648  CB  ASP G  26     127.006 103.296  47.592  1.00125.24           C  
ATOM   2649  CG  ASP G  26     126.433 103.066  46.208  1.00125.24           C  
ATOM   2650  OD1 ASP G  26     127.041 102.300  45.432  1.00125.24           O  
ATOM   2651  OD2 ASP G  26     125.375 103.651  45.898  1.00125.24           O  
ATOM   2652  N   ARG G  27     129.453 102.493  49.786  1.00120.35           N  
ATOM   2653  CA  ARG G  27     130.040 102.680  51.107  1.00120.35           C  
ATOM   2654  C   ARG G  27     130.835 103.978  51.133  1.00120.35           C  
ATOM   2655  O   ARG G  27     131.629 104.240  50.223  1.00120.35           O  
ATOM   2656  CB  ARG G  27     130.953 101.507  51.474  1.00120.35           C  
ATOM   2657  CG  ARG G  27     130.303 100.142  51.349  1.00120.35           C  
ATOM   2658  CD  ARG G  27     129.328  99.887  52.482  1.00120.35           C  
ATOM   2659  NE  ARG G  27     130.020  99.659  53.743  1.00120.35           N  
ATOM   2660  CZ  ARG G  27     130.498  98.487  54.136  1.00120.35           C  
ATOM   2661  NH1 ARG G  27     130.376  97.404  53.388  1.00120.35           N  
ATOM   2662  NH2 ARG G  27     131.119  98.403  55.308  1.00120.35           N  
ATOM   2663  N   ILE G  28     130.627 104.781  52.169  1.00114.94           N  
ATOM   2664  CA  ILE G  28     131.391 105.998  52.366  1.00114.94           C  
ATOM   2665  C   ILE G  28     132.200 105.876  53.653  1.00114.94           C  
ATOM   2666  O   ILE G  28     131.966 104.998  54.479  1.00114.94           O  
ATOM   2667  CB  ILE G  28     130.490 107.257  52.397  1.00114.94           C  
ATOM   2668  CG1 ILE G  28     129.572 107.236  53.618  1.00114.94           C  
ATOM   2669  CG2 ILE G  28     129.677 107.366  51.117  1.00114.94           C  
ATOM   2670  CD1 ILE G  28     128.884 108.555  53.869  1.00114.94           C  
ATOM   2671  N   LYS G  29     133.170 106.769  53.822  1.00113.04           N  
ATOM   2672  CA  LYS G  29     133.981 106.776  55.031  1.00113.04           C  
ATOM   2673  C   LYS G  29     133.200 107.372  56.198  1.00113.04           C  
ATOM   2674  O   LYS G  29     132.219 108.097  56.015  1.00113.04           O  
ATOM   2675  CB  LYS G  29     135.270 107.565  54.805  1.00113.04           C  
ATOM   2676  N   VAL G  30     133.648 107.052  57.415  1.00110.48           N  
ATOM   2677  CA  VAL G  30     132.976 107.552  58.608  1.00110.48           C  
ATOM   2678  C   VAL G  30     133.345 108.999  58.905  1.00110.48           C  
ATOM   2679  O   VAL G  30     132.685 109.642  59.729  1.00110.48           O  
ATOM   2680  CB  VAL G  30     133.291 106.659  59.823  1.00110.48           C  
ATOM   2681  CG1 VAL G  30     132.781 105.248  59.590  1.00110.48           C  
ATOM   2682  CG2 VAL G  30     134.783 106.652  60.102  1.00110.48           C  
ATOM   2683  N   SER G  31     134.391 109.529  58.264  1.00108.67           N  
ATOM   2684  CA  SER G  31     134.772 110.921  58.484  1.00108.67           C  
ATOM   2685  C   SER G  31     133.753 111.880  57.882  1.00108.67           C  
ATOM   2686  O   SER G  31     133.390 112.882  58.510  1.00108.67           O  
ATOM   2687  CB  SER G  31     136.162 111.181  57.906  1.00108.67           C  
ATOM   2688  OG  SER G  31     136.157 111.058  56.495  1.00108.67           O  
ATOM   2689  N   LYS G  32     133.273 111.587  56.669  1.00106.59           N  
ATOM   2690  CA  LYS G  32     132.229 112.409  56.064  1.00106.59           C  
ATOM   2691  C   LYS G  32     130.913 112.238  56.814  1.00106.59           C  
ATOM   2692  O   LYS G  32     130.103 113.171  56.885  1.00106.59           O  
ATOM   2693  CB  LYS G  32     132.093 112.058  54.574  1.00106.59           C  
ATOM   2694  CG  LYS G  32     131.166 112.950  53.722  1.00106.59           C  
ATOM   2695  CD  LYS G  32     129.718 112.463  53.632  1.00106.59           C  
ATOM   2696  CE  LYS G  32     128.890 113.349  52.719  1.00106.59           C  
ATOM   2697  NZ  LYS G  32     127.472 112.903  52.656  1.00106.59           N  
ATOM   2698  N   ALA G  33     130.695 111.056  57.394  1.00106.63           N  
ATOM   2699  CA  ALA G  33     129.546 110.851  58.267  1.00106.63           C  
ATOM   2700  C   ALA G  33     129.629 111.731  59.506  1.00106.63           C  
ATOM   2701  O   ALA G  33     128.642 112.373  59.880  1.00106.63           O  
ATOM   2702  CB  ALA G  33     129.450 109.381  58.663  1.00106.63           C  
ATOM   2703  N   ALA G  34     130.809 111.807  60.127  1.00106.14           N  
ATOM   2704  CA  ALA G  34     130.990 112.670  61.291  1.00106.14           C  
ATOM   2705  C   ALA G  34     130.882 114.143  60.912  1.00106.14           C  
ATOM   2706  O   ALA G  34     130.425 114.964  61.713  1.00106.14           O  
ATOM   2707  CB  ALA G  34     132.336 112.379  61.953  1.00106.14           C  
ATOM   2708  N   ALA G  35     131.276 114.488  59.684  1.00104.16           N  
ATOM   2709  CA  ALA G  35     131.053 115.841  59.181  1.00104.16           C  
ATOM   2710  C   ALA G  35     129.566 116.130  58.991  1.00104.16           C  
ATOM   2711  O   ALA G  35     129.122 117.266  59.185  1.00104.16           O  
ATOM   2712  CB  ALA G  35     131.813 116.046  57.872  1.00104.16           C  
ATOM   2713  N   ASP G  36     128.782 115.119  58.604  1.00104.51           N  
ATOM   2714  CA  ASP G  36     127.336 115.306  58.480  1.00104.51           C  
ATOM   2715  C   ASP G  36     126.707 115.474  59.864  1.00104.51           C  
ATOM   2716  O   ASP G  36     125.772 116.267  60.040  1.00104.51           O  
ATOM   2717  CB  ASP G  36     126.737 114.113  57.718  1.00104.51           C  
ATOM   2718  CG  ASP G  36     125.255 114.291  57.329  1.00104.51           C  
ATOM   2719  OD1 ASP G  36     124.560 115.239  57.746  1.00104.51           O  
ATOM   2720  OD2 ASP G  36     124.768 113.432  56.567  1.00104.51           O  
ATOM   2721  N   LEU G  37     127.223 114.741  60.858  1.00102.69           N  
ATOM   2722  CA  LEU G  37     126.843 114.982  62.253  1.00102.69           C  
ATOM   2723  C   LEU G  37     127.184 116.401  62.710  1.00102.69           C  
ATOM   2724  O   LEU G  37     126.364 117.047  63.377  1.00102.69           O  
ATOM   2725  CB  LEU G  37     127.491 113.949  63.180  1.00102.69           C  
ATOM   2726  CG  LEU G  37     126.916 112.550  63.466  1.00102.69           C  
ATOM   2727  CD1 LEU G  37     125.601 112.725  64.175  1.00102.69           C  
ATOM   2728  CD2 LEU G  37     126.676 111.670  62.270  1.00102.69           C  
ATOM   2729  N   MET G  38     128.382 116.898  62.356  1.00103.66           N  
ATOM   2730  CA  MET G  38     128.734 118.303  62.587  1.00103.66           C  
ATOM   2731  C   MET G  38     127.738 119.259  61.948  1.00103.66           C  
ATOM   2732  O   MET G  38     127.276 120.200  62.602  1.00103.66           O  
ATOM   2733  CB  MET G  38     130.122 118.628  62.033  1.00103.66           C  
ATOM   2734  CG  MET G  38     131.318 117.973  62.665  1.00103.66           C  
ATOM   2735  SD  MET G  38     131.503 118.500  64.373  1.00103.66           S  
ATOM   2736  CE  MET G  38     132.820 117.418  64.889  1.00103.66           C  
ATOM   2737  N   ALA G  39     127.400 119.021  60.678  1.00101.77           N  
ATOM   2738  CA  ALA G  39     126.513 119.917  59.944  1.00101.77           C  
ATOM   2739  C   ALA G  39     125.124 119.961  60.565  1.00101.77           C  
ATOM   2740  O   ALA G  39     124.602 121.048  60.832  1.00101.77           O  
ATOM   2741  CB  ALA G  39     126.432 119.493  58.479  1.00101.77           C  
ATOM   2742  N   TYR G  40     124.549 118.797  60.882  1.00 95.14           N  
ATOM   2743  CA  TYR G  40     123.190 118.785  61.416  1.00 95.14           C  
ATOM   2744  C   TYR G  40     123.142 119.308  62.850  1.00 95.14           C  
ATOM   2745  O   TYR G  40     122.233 120.074  63.196  1.00 95.14           O  
ATOM   2746  CB  TYR G  40     122.584 117.385  61.330  1.00 95.14           C  
ATOM   2747  CG  TYR G  40     121.070 117.407  61.358  1.00 95.14           C  
ATOM   2748  CD1 TYR G  40     120.340 117.603  60.192  1.00 95.14           C  
ATOM   2749  CD2 TYR G  40     120.372 117.252  62.549  1.00 95.14           C  
ATOM   2750  CE1 TYR G  40     118.956 117.635  60.209  1.00 95.14           C  
ATOM   2751  CE2 TYR G  40     118.985 117.283  62.576  1.00 95.14           C  
ATOM   2752  CZ  TYR G  40     118.286 117.475  61.403  1.00 95.14           C  
ATOM   2753  OH  TYR G  40     116.912 117.507  61.420  1.00 95.14           O  
ATOM   2754  N   CYS G  41     124.128 118.946  63.687  1.00 99.13           N  
ATOM   2755  CA  CYS G  41     124.123 119.413  65.072  1.00 99.13           C  
ATOM   2756  C   CYS G  41     124.390 120.911  65.173  1.00 99.13           C  
ATOM   2757  O   CYS G  41     123.698 121.617  65.917  1.00 99.13           O  
ATOM   2758  CB  CYS G  41     125.138 118.626  65.901  1.00 99.13           C  
ATOM   2759  SG  CYS G  41     124.701 116.888  66.134  1.00 99.13           S  
ATOM   2760  N   GLU G  42     125.366 121.428  64.420  1.00 99.89           N  
ATOM   2761  CA  GLU G  42     125.645 122.857  64.483  1.00 99.89           C  
ATOM   2762  C   GLU G  42     124.707 123.670  63.597  1.00 99.89           C  
ATOM   2763  O   GLU G  42     124.764 124.904  63.616  1.00 99.89           O  
ATOM   2764  CB  GLU G  42     127.106 123.124  64.121  1.00 99.89           C  
ATOM   2765  CG  GLU G  42     128.047 123.202  65.326  1.00 99.89           C  
ATOM   2766  CD  GLU G  42     128.520 121.852  65.839  1.00 99.89           C  
ATOM   2767  OE1 GLU G  42     128.158 120.812  65.254  1.00 99.89           O  
ATOM   2768  OE2 GLU G  42     129.263 121.833  66.843  1.00 99.89           O  
ATOM   2769  N   ALA G  43     123.844 123.014  62.815  1.00101.57           N  
ATOM   2770  CA  ALA G  43     122.807 123.750  62.107  1.00101.57           C  
ATOM   2771  C   ALA G  43     121.515 123.827  62.906  1.00101.57           C  
ATOM   2772  O   ALA G  43     120.795 124.827  62.814  1.00101.57           O  
ATOM   2773  CB  ALA G  43     122.544 123.111  60.744  1.00101.57           C  
ATOM   2774  N   HIS G  44     121.197 122.793  63.683  1.00 96.91           N  
ATOM   2775  CA  HIS G  44     119.985 122.787  64.487  1.00 96.91           C  
ATOM   2776  C   HIS G  44     120.262 122.993  65.970  1.00 96.91           C  
ATOM   2777  O   HIS G  44     119.376 122.742  66.794  1.00 96.91           O  
ATOM   2778  CB  HIS G  44     119.218 121.484  64.261  1.00 96.91           C  
ATOM   2779  CG  HIS G  44     118.734 121.310  62.855  1.00 96.91           C  
ATOM   2780  ND1 HIS G  44     117.442 121.598  62.473  1.00 96.91           N  
ATOM   2781  CD2 HIS G  44     119.371 120.888  61.737  1.00 96.91           C  
ATOM   2782  CE1 HIS G  44     117.302 121.357  61.181  1.00 96.91           C  
ATOM   2783  NE2 HIS G  44     118.459 120.925  60.711  1.00 96.91           N  
ATOM   2784  N   ALA G  45     121.472 123.442  66.323  1.00 97.13           N  
ATOM   2785  CA  ALA G  45     121.800 123.743  67.713  1.00 97.13           C  
ATOM   2786  C   ALA G  45     120.971 124.897  68.261  1.00 97.13           C  
ATOM   2787  O   ALA G  45     120.563 124.863  69.427  1.00 97.13           O  
ATOM   2788  CB  ALA G  45     123.289 124.061  67.839  1.00 97.13           C  
ATOM   2789  N   LYS G  46     120.716 125.921  67.445  1.00100.66           N  
ATOM   2790  CA  LYS G  46     119.878 127.031  67.881  1.00100.66           C  
ATOM   2791  C   LYS G  46     118.409 126.642  67.989  1.00100.66           C  
ATOM   2792  O   LYS G  46     117.653 127.313  68.699  1.00100.66           O  
ATOM   2793  CB  LYS G  46     120.035 128.216  66.927  1.00100.66           C  
ATOM   2794  N   GLU G  47     117.991 125.578  67.306  1.00 97.46           N  
ATOM   2795  CA  GLU G  47     116.626 125.083  67.380  1.00 97.46           C  
ATOM   2796  C   GLU G  47     116.462 123.948  68.380  1.00 97.46           C  
ATOM   2797  O   GLU G  47     115.396 123.327  68.418  1.00 97.46           O  
ATOM   2798  CB  GLU G  47     116.155 124.620  65.998  1.00 97.46           C  
ATOM   2799  N   ASP G  48     117.490 123.650  69.174  1.00 95.10           N  
ATOM   2800  CA  ASP G  48     117.417 122.560  70.140  1.00 95.10           C  
ATOM   2801  C   ASP G  48     117.092 123.110  71.521  1.00 95.10           C  
ATOM   2802  O   ASP G  48     117.894 123.873  72.076  1.00 95.10           O  
ATOM   2803  CB  ASP G  48     118.726 121.792  70.187  1.00 95.10           C  
ATOM   2804  CG  ASP G  48     118.565 120.401  70.771  1.00 95.10           C  
ATOM   2805  OD1 ASP G  48     117.428 120.029  71.128  1.00 95.10           O  
ATOM   2806  OD2 ASP G  48     119.575 119.675  70.871  1.00 95.10           O  
ATOM   2807  N   PRO G  49     115.943 122.766  72.106  1.00 92.05           N  
ATOM   2808  CA  PRO G  49     115.645 123.188  73.479  1.00 92.05           C  
ATOM   2809  C   PRO G  49     116.296 122.330  74.551  1.00 92.05           C  
ATOM   2810  O   PRO G  49     116.300 122.731  75.720  1.00 92.05           O  
ATOM   2811  CB  PRO G  49     114.111 123.075  73.546  1.00 92.05           C  
ATOM   2812  CG  PRO G  49     113.666 122.949  72.121  1.00 92.05           C  
ATOM   2813  CD  PRO G  49     114.756 122.213  71.445  1.00 92.05           C  
ATOM   2814  N   LEU G  50     116.842 121.168  74.201  1.00 90.59           N  
ATOM   2815  CA  LEU G  50     117.490 120.296  75.172  1.00 90.59           C  
ATOM   2816  C   LEU G  50     118.994 120.525  75.233  1.00 90.59           C  
ATOM   2817  O   LEU G  50     119.634 120.190  76.235  1.00 90.59           O  
ATOM   2818  CB  LEU G  50     117.196 118.827  74.844  1.00 90.59           C  
ATOM   2819  CG  LEU G  50     115.743 118.351  74.901  1.00 90.59           C  
ATOM   2820  CD1 LEU G  50     115.672 116.851  74.667  1.00 90.59           C  
ATOM   2821  CD2 LEU G  50     115.086 118.729  76.218  1.00 90.59           C  
ATOM   2822  N   LEU G  51     119.572 121.080  74.167  1.00 94.08           N  
ATOM   2823  CA  LEU G  51     120.988 121.432  74.184  1.00 94.08           C  
ATOM   2824  C   LEU G  51     121.255 122.618  75.101  1.00 94.08           C  
ATOM   2825  O   LEU G  51     122.172 122.579  75.928  1.00 94.08           O  
ATOM   2826  CB  LEU G  51     121.463 121.748  72.767  1.00 94.08           C  
ATOM   2827  CG  LEU G  51     122.949 122.073  72.644  1.00 94.08           C  
ATOM   2828  CD1 LEU G  51     123.771 120.875  73.057  1.00 94.08           C  
ATOM   2829  CD2 LEU G  51     123.298 122.502  71.234  1.00 94.08           C  
ATOM   2830  N   THR G  52     120.460 123.675  74.971  1.00 97.57           N  
ATOM   2831  CA  THR G  52     120.624 124.895  75.748  1.00 97.57           C  
ATOM   2832  C   THR G  52     119.407 125.061  76.648  1.00 97.57           C  
ATOM   2833  O   THR G  52     118.270 124.897  76.170  1.00 97.57           O  
ATOM   2834  CB  THR G  52     120.787 126.105  74.819  1.00 97.57           C  
ATOM   2835  OG1 THR G  52     122.026 125.997  74.106  1.00 97.57           O  
ATOM   2836  CG2 THR G  52     120.773 127.416  75.599  1.00 97.57           C  
ATOM   2837  N   PRO G  53     119.583 125.337  77.943  1.00102.68           N  
ATOM   2838  CA  PRO G  53     118.426 125.619  78.806  1.00102.68           C  
ATOM   2839  C   PRO G  53     117.733 126.908  78.386  1.00102.68           C  
ATOM   2840  O   PRO G  53     118.183 128.010  78.705  1.00102.68           O  
ATOM   2841  CB  PRO G  53     119.042 125.736  80.206  1.00102.68           C  
ATOM   2842  CG  PRO G  53     120.495 126.010  79.974  1.00102.68           C  
ATOM   2843  CD  PRO G  53     120.849 125.316  78.696  1.00102.68           C  
ATOM   2844  N   VAL G  54     116.635 126.751  77.653  1.00104.42           N  
ATOM   2845  CA  VAL G  54     115.868 127.861  77.094  1.00104.42           C  
ATOM   2846  C   VAL G  54     115.157 128.605  78.222  1.00104.42           C  
ATOM   2847  O   VAL G  54     114.927 128.018  79.291  1.00104.42           O  
ATOM   2848  CB  VAL G  54     114.882 127.351  76.027  1.00104.42           C  
ATOM   2849  CG1 VAL G  54     115.638 126.711  74.876  1.00104.42           C  
ATOM   2850  CG2 VAL G  54     113.895 126.363  76.627  1.00104.42           C  
ATOM   2851  N   PRO G  55     114.837 129.890  78.058  1.00106.89           N  
ATOM   2852  CA  PRO G  55     114.085 130.601  79.098  1.00106.89           C  
ATOM   2853  C   PRO G  55     112.665 130.074  79.239  1.00106.89           C  
ATOM   2854  O   PRO G  55     112.082 129.500  78.317  1.00106.89           O  
ATOM   2855  CB  PRO G  55     114.088 132.056  78.613  1.00106.89           C  
ATOM   2856  CG  PRO G  55     114.366 131.970  77.151  1.00106.89           C  
ATOM   2857  CD  PRO G  55     115.306 130.818  77.013  1.00106.89           C  
ATOM   2858  N   ALA G  56     112.111 130.286  80.434  1.00107.32           N  
ATOM   2859  CA  ALA G  56     110.797 129.751  80.767  1.00107.32           C  
ATOM   2860  C   ALA G  56     109.657 130.559  80.159  1.00107.32           C  
ATOM   2861  O   ALA G  56     108.495 130.160  80.299  1.00107.32           O  
ATOM   2862  CB  ALA G  56     110.631 129.683  82.285  1.00107.32           C  
ATOM   2863  N   SER G  57     109.957 131.689  79.513  1.00111.11           N  
ATOM   2864  CA  SER G  57     108.910 132.507  78.908  1.00111.11           C  
ATOM   2865  C   SER G  57     108.284 131.810  77.705  1.00111.11           C  
ATOM   2866  O   SER G  57     107.056 131.724  77.596  1.00111.11           O  
ATOM   2867  CB  SER G  57     109.481 133.867  78.508  1.00111.11           C  
ATOM   2868  OG  SER G  57     108.489 134.679  77.903  1.00111.11           O  
ATOM   2869  N   GLU G  58     109.112 131.301  76.790  1.00108.30           N  
ATOM   2870  CA  GLU G  58     108.572 130.605  75.629  1.00108.30           C  
ATOM   2871  C   GLU G  58     108.383 129.117  75.897  1.00108.30           C  
ATOM   2872  O   GLU G  58     107.724 128.429  75.109  1.00108.30           O  
ATOM   2873  CB  GLU G  58     109.470 130.847  74.407  1.00108.30           C  
ATOM   2874  CG  GLU G  58     110.919 130.355  74.504  1.00108.30           C  
ATOM   2875  CD  GLU G  58     111.093 128.898  74.106  1.00108.30           C  
ATOM   2876  OE1 GLU G  58     110.206 128.361  73.409  1.00108.30           O  
ATOM   2877  OE2 GLU G  58     112.110 128.290  74.491  1.00108.30           O  
ATOM   2878  N   ASN G  59     108.955 128.611  76.981  1.00 99.75           N  
ATOM   2879  CA  ASN G  59     108.820 127.204  77.339  1.00 99.75           C  
ATOM   2880  C   ASN G  59     107.406 126.927  77.832  1.00 99.75           C  
ATOM   2881  O   ASN G  59     106.951 127.584  78.777  1.00 99.75           O  
ATOM   2882  CB  ASN G  59     109.840 126.840  78.417  1.00 99.75           C  
ATOM   2883  CG  ASN G  59     110.221 125.371  78.400  1.00 99.75           C  
ATOM   2884  OD1 ASN G  59     109.394 124.504  78.128  1.00 99.75           O  
ATOM   2885  ND2 ASN G  59     111.480 125.086  78.704  1.00 99.75           N  
ATOM   2886  N   PRO G  60     106.679 125.974  77.239  1.00 93.23           N  
ATOM   2887  CA  PRO G  60     105.345 125.631  77.753  1.00 93.23           C  
ATOM   2888  C   PRO G  60     105.365 124.762  79.000  1.00 93.23           C  
ATOM   2889  O   PRO G  60     104.292 124.386  79.485  1.00 93.23           O  
ATOM   2890  CB  PRO G  60     104.706 124.885  76.577  1.00 93.23           C  
ATOM   2891  CG  PRO G  60     105.860 124.274  75.869  1.00 93.23           C  
ATOM   2892  CD  PRO G  60     106.990 125.256  75.991  1.00 93.23           C  
ATOM   2893  N   PHE G  61     106.538 124.425  79.526  1.00 89.95           N  
ATOM   2894  CA  PHE G  61     106.684 123.605  80.724  1.00 89.95           C  
ATOM   2895  C   PHE G  61     107.305 124.478  81.811  1.00 89.95           C  
ATOM   2896  O   PHE G  61     108.509 124.403  82.069  1.00 89.95           O  
ATOM   2897  CB  PHE G  61     107.527 122.374  80.432  1.00 89.95           C  
ATOM   2898  CG  PHE G  61     106.952 121.497  79.366  1.00 89.95           C  
ATOM   2899  CD1 PHE G  61     105.960 120.579  79.670  1.00 89.95           C  
ATOM   2900  CD2 PHE G  61     107.390 121.598  78.057  1.00 89.95           C  
ATOM   2901  CE1 PHE G  61     105.418 119.773  78.690  1.00 89.95           C  
ATOM   2902  CE2 PHE G  61     106.851 120.798  77.071  1.00 89.95           C  
ATOM   2903  CZ  PHE G  61     105.868 119.878  77.392  1.00 89.95           C  
ATOM   2904  N   ARG G  62     106.460 125.300  82.440  1.00 95.04           N  
ATOM   2905  CA  ARG G  62     106.822 126.262  83.491  1.00 95.04           C  
ATOM   2906  C   ARG G  62     107.943 127.213  83.072  1.00 95.04           C  
ATOM   2907  O   ARG G  62     108.071 127.552  81.896  1.00 95.04           O  
ATOM   2908  CB  ARG G  62     107.208 125.534  84.786  1.00 95.04           C  
TER    2910      ARG G  62                                                      
ATOM   2909  N   ALA A  18      84.933 120.536  80.774  1.00 57.94           N  
ATOM   2910  CA  ALA A  18      84.708 119.334  79.983  1.00 57.94           C  
ATOM   2911  C   ALA A  18      86.014 118.824  79.385  1.00 57.94           C  
ATOM   2912  O   ALA A  18      86.050 117.755  78.785  1.00 57.94           O  
ATOM   2913  CB  ALA A  18      83.683 119.600  78.885  1.00 57.94           C  
ATOM   2914  N   ALA A  19      87.086 119.600  79.550  1.00 60.44           N  
ATOM   2915  CA  ALA A  19      88.409 119.195  79.089  1.00 60.44           C  
ATOM   2916  C   ALA A  19      89.311 118.737  80.221  1.00 60.44           C  
ATOM   2917  O   ALA A  19      90.201 117.911  79.992  1.00 60.44           O  
ATOM   2918  CB  ALA A  19      89.088 120.344  78.341  1.00 60.44           C  
ATOM   2919  N   VAL A  20      89.113 119.269  81.423  1.00 65.25           N  
ATOM   2920  CA  VAL A  20      89.771 118.774  82.622  1.00 65.25           C  
ATOM   2921  C   VAL A  20      88.892 117.766  83.354  1.00 65.25           C  
ATOM   2922  O   VAL A  20      89.392 116.786  83.907  1.00 65.25           O  
ATOM   2923  CB  VAL A  20      90.154 119.960  83.535  1.00 65.25           C  
ATOM   2924  CG1 VAL A  20      91.050 119.508  84.679  1.00 65.25           C  
ATOM   2925  CG2 VAL A  20      90.826 121.057  82.723  1.00 65.25           C  
ATOM   2926  N   GLU A  21      87.572 117.984  83.329  1.00 65.73           N  
ATOM   2927  CA  GLU A  21      86.620 117.009  83.847  1.00 65.73           C  
ATOM   2928  C   GLU A  21      86.621 115.716  83.045  1.00 65.73           C  
ATOM   2929  O   GLU A  21      86.213 114.680  83.578  1.00 65.73           O  
ATOM   2930  CB  GLU A  21      85.205 117.587  83.849  1.00 65.73           C  
ATOM   2931  CG  GLU A  21      84.959 118.701  84.846  1.00 65.73           C  
ATOM   2932  CD  GLU A  21      83.487 119.056  84.955  1.00 65.73           C  
ATOM   2933  OE1 GLU A  21      82.664 118.138  85.150  1.00 65.73           O  
ATOM   2934  OE2 GLU A  21      83.148 120.251  84.835  1.00 65.73           O  
ATOM   2935  N   ARG A  22      87.031 115.763  81.772  1.00 65.27           N  
ATOM   2936  CA  ARG A  22      87.189 114.539  80.992  1.00 65.27           C  
ATOM   2937  C   ARG A  22      88.290 113.659  81.565  1.00 65.27           C  
ATOM   2938  O   ARG A  22      88.103 112.450  81.726  1.00 65.27           O  
ATOM   2939  CB  ARG A  22      87.487 114.878  79.531  1.00 65.27           C  
ATOM   2940  CG  ARG A  22      87.901 113.679  78.694  1.00 65.27           C  
ATOM   2941  CD  ARG A  22      87.825 113.959  77.209  1.00 65.27           C  
ATOM   2942  NE  ARG A  22      88.103 112.759  76.429  1.00 65.27           N  
ATOM   2943  CZ  ARG A  22      87.180 111.902  76.015  1.00 65.27           C  
ATOM   2944  NH1 ARG A  22      85.898 112.084  76.281  1.00 65.27           N  
ATOM   2945  NH2 ARG A  22      87.555 110.835  75.316  1.00 65.27           N  
ATOM   2946  N   SER A  23      89.434 114.253  81.906  1.00 69.56           N  
ATOM   2947  CA  SER A  23      90.517 113.494  82.516  1.00 69.56           C  
ATOM   2948  C   SER A  23      90.194 113.078  83.945  1.00 69.56           C  
ATOM   2949  O   SER A  23      90.779 112.111  84.443  1.00 69.56           O  
ATOM   2950  CB  SER A  23      91.810 114.306  82.486  1.00 69.56           C  
ATOM   2951  OG  SER A  23      92.910 113.527  82.918  1.00 69.56           O  
ATOM   2952  N   LYS A  24      89.288 113.791  84.617  1.00 72.93           N  
ATOM   2953  CA  LYS A  24      88.797 113.327  85.910  1.00 72.93           C  
ATOM   2954  C   LYS A  24      87.827 112.164  85.749  1.00 72.93           C  
ATOM   2955  O   LYS A  24      87.888 111.194  86.511  1.00 72.93           O  
ATOM   2956  CB  LYS A  24      88.126 114.473  86.667  1.00 72.93           C  
ATOM   2957  CG  LYS A  24      89.068 115.584  87.095  1.00 72.93           C  
ATOM   2958  CD  LYS A  24      90.264 115.041  87.856  1.00 72.93           C  
ATOM   2959  CE  LYS A  24      90.973 116.147  88.615  1.00 72.93           C  
ATOM   2960  NZ  LYS A  24      91.370 117.268  87.722  1.00 72.93           N  
ATOM   2961  N   MET A  25      86.928 112.246  84.764  1.00 73.72           N  
ATOM   2962  CA  MET A  25      85.951 111.183  84.556  1.00 73.72           C  
ATOM   2963  C   MET A  25      86.604 109.937  83.970  1.00 73.72           C  
ATOM   2964  O   MET A  25      86.162 108.818  84.253  1.00 73.72           O  
ATOM   2965  CB  MET A  25      84.817 111.689  83.661  1.00 73.72           C  
ATOM   2966  CG  MET A  25      83.664 110.720  83.462  1.00 73.72           C  
ATOM   2967  SD  MET A  25      82.358 111.381  82.411  1.00 73.72           S  
ATOM   2968  CE  MET A  25      81.629 112.601  83.501  1.00 73.72           C  
ATOM   2969  N   ILE A  26      87.661 110.111  83.171  1.00 70.93           N  
ATOM   2970  CA  ILE A  26      88.448 108.977  82.692  1.00 70.93           C  
ATOM   2971  C   ILE A  26      89.128 108.278  83.860  1.00 70.93           C  
ATOM   2972  O   ILE A  26      89.159 107.043  83.929  1.00 70.93           O  
ATOM   2973  CB  ILE A  26      89.458 109.450  81.624  1.00 70.93           C  
ATOM   2974  CG1 ILE A  26      88.782 109.546  80.256  1.00 70.93           C  
ATOM   2975  CG2 ILE A  26      90.690 108.552  81.539  1.00 70.93           C  
ATOM   2976  CD1 ILE A  26      89.664 110.136  79.192  1.00 70.93           C  
ATOM   2977  N   ASP A  27      89.629 109.057  84.824  1.00 75.74           N  
ATOM   2978  CA  ASP A  27      90.308 108.495  85.988  1.00 75.74           C  
ATOM   2979  C   ASP A  27      89.363 107.705  86.890  1.00 75.74           C  
ATOM   2980  O   ASP A  27      89.803 106.781  87.582  1.00 75.74           O  
ATOM   2981  CB  ASP A  27      90.986 109.611  86.782  1.00 75.74           C  
ATOM   2982  N   ARG A  28      88.070 108.039  86.891  1.00 78.26           N  
ATOM   2983  CA  ARG A  28      87.124 107.304  87.723  1.00 78.26           C  
ATOM   2984  C   ARG A  28      86.766 105.950  87.122  1.00 78.26           C  
ATOM   2985  O   ARG A  28      86.485 105.004  87.866  1.00 78.26           O  
ATOM   2986  CB  ARG A  28      85.862 108.133  87.946  1.00 78.26           C  
ATOM   2987  N   ASN A  29      86.758 105.833  85.789  1.00 79.99           N  
ATOM   2988  CA  ASN A  29      86.455 104.544  85.170  1.00 79.99           C  
ATOM   2989  C   ASN A  29      87.620 103.573  85.302  1.00 79.99           C  
ATOM   2990  O   ASN A  29      87.415 102.384  85.570  1.00 79.99           O  
ATOM   2991  CB  ASN A  29      86.079 104.725  83.699  1.00 79.99           C  
ATOM   2992  CG  ASN A  29      84.809 105.529  83.514  1.00 79.99           C  
ATOM   2993  OD1 ASN A  29      84.828 106.629  82.968  1.00 79.99           O  
ATOM   2994  ND2 ASN A  29      83.693 104.976  83.971  1.00 79.99           N  
ATOM   2995  N   LEU A  30      88.845 104.056  85.117  1.00 80.09           N  
ATOM   2996  CA  LEU A  30      90.019 103.209  85.278  1.00 80.09           C  
ATOM   2997  C   LEU A  30      90.351 102.912  86.735  1.00 80.09           C  
ATOM   2998  O   LEU A  30      91.120 101.982  86.998  1.00 80.09           O  
ATOM   2999  CB  LEU A  30      91.207 103.841  84.541  1.00 80.09           C  
ATOM   3000  CG  LEU A  30      91.734 105.234  84.918  1.00 80.09           C  
ATOM   3001  CD1 LEU A  30      92.701 105.313  86.084  1.00 80.09           C  
ATOM   3002  CD2 LEU A  30      92.346 105.891  83.690  1.00 80.09           C  
ATOM   3003  N   ARG A  31      89.815 103.684  87.683  1.00 86.09           N  
ATOM   3004  CA  ARG A  31      89.985 103.327  89.089  1.00 86.09           C  
ATOM   3005  C   ARG A  31      89.091 102.153  89.466  1.00 86.09           C  
ATOM   3006  O   ARG A  31      89.519 101.248  90.191  1.00 86.09           O  
ATOM   3007  CB  ARG A  31      89.689 104.528  89.985  1.00 86.09           C  
ATOM   3008  CG  ARG A  31      90.208 104.378  91.403  1.00 86.09           C  
ATOM   3009  CD  ARG A  31      89.676 105.476  92.311  1.00 86.09           C  
ATOM   3010  NE  ARG A  31      89.888 106.806  91.754  1.00 86.09           N  
ATOM   3011  CZ  ARG A  31      88.930 107.706  91.579  1.00 86.09           C  
ATOM   3012  NH1 ARG A  31      87.676 107.453  91.915  1.00 86.09           N  
ATOM   3013  NH2 ARG A  31      89.238 108.889  91.057  1.00 86.09           N  
ATOM   3014  N   GLU A  32      87.847 102.153  88.981  1.00 87.29           N  
ATOM   3015  CA  GLU A  32      86.922 101.071  89.293  1.00 87.29           C  
ATOM   3016  C   GLU A  32      87.301  99.781  88.581  1.00 87.29           C  
ATOM   3017  O   GLU A  32      86.968  98.691  89.060  1.00 87.29           O  
ATOM   3018  CB  GLU A  32      85.496 101.479  88.927  1.00 87.29           C  
ATOM   3019  N   ASP A  33      87.988  99.880  87.441  1.00 87.64           N  
ATOM   3020  CA  ASP A  33      88.413  98.678  86.733  1.00 87.64           C  
ATOM   3021  C   ASP A  33      89.584  98.002  87.429  1.00 87.64           C  
ATOM   3022  O   ASP A  33      89.737  96.780  87.332  1.00 87.64           O  
ATOM   3023  CB  ASP A  33      88.771  99.017  85.288  1.00 87.64           C  
ATOM   3024  CG  ASP A  33      87.552  99.087  84.390  1.00 87.64           C  
ATOM   3025  OD2 ASP A  33      87.704  99.431  83.201  1.00 87.64           O  
ATOM   3026  OD1 ASP A  33      86.439  98.795  84.876  1.00 87.64           O  
ATOM   3027  N   GLY A  34      90.421  98.771  88.128  1.00 89.60           N  
ATOM   3028  CA  GLY A  34      91.483  98.172  88.913  1.00 89.60           C  
ATOM   3029  C   GLY A  34      91.016  97.518  90.193  1.00 89.60           C  
ATOM   3030  O   GLY A  34      91.713  96.644  90.720  1.00 89.60           O  
ATOM   3031  N   GLU A  35      89.856  97.929  90.711  1.00 91.17           N  
ATOM   3032  CA  GLU A  35      89.294  97.276  91.888  1.00 91.17           C  
ATOM   3033  C   GLU A  35      88.787  95.882  91.549  1.00 91.17           C  
ATOM   3034  O   GLU A  35      88.899  94.959  92.365  1.00 91.17           O  
ATOM   3035  CB  GLU A  35      88.169  98.128  92.473  1.00 91.17           C  
ATOM   3036  CG  GLU A  35      88.630  99.449  93.061  1.00 91.17           C  
ATOM   3037  CD  GLU A  35      87.508 100.466  93.159  1.00 91.17           C  
ATOM   3038  OE1 GLU A  35      86.368 100.137  92.769  1.00 91.17           O  
ATOM   3039  OE2 GLU A  35      87.765 101.594  93.627  1.00 91.17           O  
ATOM   3040  N   LYS A  36      88.218  95.711  90.354  1.00 91.94           N  
ATOM   3041  CA  LYS A  36      87.765  94.391  89.932  1.00 91.94           C  
ATOM   3042  C   LYS A  36      88.933  93.478  89.586  1.00 91.94           C  
ATOM   3043  O   LYS A  36      88.832  92.258  89.750  1.00 91.94           O  
ATOM   3044  CB  LYS A  36      86.814  94.519  88.743  1.00 91.94           C  
ATOM   3045  CG  LYS A  36      85.528  95.259  89.067  1.00 91.94           C  
ATOM   3046  CD  LYS A  36      84.590  95.299  87.874  1.00 91.94           C  
ATOM   3047  CE  LYS A  36      85.123  96.214  86.788  1.00 91.94           C  
ATOM   3048  NZ  LYS A  36      85.144  97.632  87.237  1.00 91.94           N  
ATOM   3049  N   ALA A  37      90.042  94.043  89.108  1.00 93.71           N  
ATOM   3050  CA  ALA A  37      91.220  93.240  88.811  1.00 93.71           C  
ATOM   3051  C   ALA A  37      92.181  92.752  89.885  1.00 93.71           C  
ATOM   3052  O   ALA A  37      92.988  91.857  89.611  1.00 93.71           O  
ATOM   3053  CB  ALA A  37      92.095  93.945  87.775  1.00 93.71           C  
ATOM   3054  N   ARG A  38      92.127  93.326  91.089  1.00 97.36           N  
ATOM   3055  CA  ARG A  38      92.828  92.717  92.228  1.00 97.36           C  
ATOM   3056  C   ARG A  38      92.004  91.704  93.117  1.00 97.36           C  
ATOM   3057  O   ARG A  38      92.502  90.902  93.915  1.00 97.36           O  
ATOM   3058  CB  ARG A  38      93.196  93.820  93.237  1.00 97.36           C  
ATOM   3059  CG  ARG A  38      92.025  94.559  93.931  1.00 97.36           C  
ATOM   3060  CD  ARG A  38      92.455  95.681  94.890  1.00 97.36           C  
ATOM   3061  NE  ARG A  38      91.321  96.331  95.536  1.00 97.36           N  
ATOM   3062  CZ  ARG A  38      90.769  95.917  96.670  1.00 97.36           C  
ATOM   3063  NH1 ARG A  38      91.217  94.848  97.306  1.00 97.36           N  
ATOM   3064  NH2 ARG A  38      89.747  96.597  97.180  1.00 97.36           N  
ATOM   3065  N   ARG A  39      90.689  91.738  92.924  1.00 99.76           N  
ATOM   3066  CA  ARG A  39      89.903  90.683  93.594  1.00 99.76           C  
ATOM   3067  C   ARG A  39      90.242  89.404  92.819  1.00 99.76           C  
ATOM   3068  O   ARG A  39      90.223  88.329  93.424  1.00 99.76           O  
ATOM   3069  CB  ARG A  39      88.415  91.016  93.527  1.00 99.76           C  
ATOM   3070  CG  ARG A  39      87.514  89.994  94.205  1.00 99.76           C  
ATOM   3071  CD  ARG A  39      86.038  90.347  94.165  1.00 99.76           C  
ATOM   3072  NE  ARG A  39      85.665  91.429  95.066  1.00 99.76           N  
ATOM   3073  CZ  ARG A  39      85.468  92.691  94.700  1.00 99.76           C  
ATOM   3074  NH1 ARG A  39      85.132  93.596  95.603  1.00 99.76           N  
ATOM   3075  NH2 ARG A  39      85.602  93.045  93.434  1.00 99.76           N  
ATOM   3076  N   THR A  40      90.585  89.532  91.526  1.00 94.95           N  
ATOM   3077  CA  THR A  40      90.859  88.332  90.752  1.00 94.95           C  
ATOM   3078  C   THR A  40      92.278  87.844  91.016  1.00 94.95           C  
ATOM   3079  O   THR A  40      93.242  88.598  90.863  1.00 94.95           O  
ATOM   3080  CB  THR A  40      90.663  88.618  89.265  1.00 94.95           C  
ATOM   3081  OG1 THR A  40      89.308  89.020  89.030  1.00 94.95           O  
ATOM   3082  CG2 THR A  40      90.958  87.387  88.449  1.00 94.95           C  
ATOM   3083  N   LEU A  41      92.402  86.581  91.413  1.00 90.22           N  
ATOM   3084  CA  LEU A  41      93.698  85.942  91.634  1.00 90.22           C  
ATOM   3085  C   LEU A  41      94.130  85.327  90.308  1.00 90.22           C  
ATOM   3086  O   LEU A  41      93.755  84.204  89.971  1.00 90.22           O  
ATOM   3087  CB  LEU A  41      93.611  84.901  92.742  1.00 90.22           C  
ATOM   3088  CG  LEU A  41      94.140  85.291  94.121  1.00 90.22           C  
ATOM   3089  CD1 LEU A  41      93.327  86.426  94.711  1.00 90.22           C  
ATOM   3090  CD2 LEU A  41      94.098  84.091  95.036  1.00 90.22           C  
ATOM   3091  N   ARG A  42      94.926  86.076  89.550  1.00 86.98           N  
ATOM   3092  CA  ARG A  42      95.323  85.638  88.220  1.00 86.98           C  
ATOM   3093  C   ARG A  42      96.400  84.566  88.312  1.00 86.98           C  
ATOM   3094  O   ARG A  42      97.327  84.666  89.121  1.00 86.98           O  
ATOM   3095  CB  ARG A  42      95.813  86.827  87.398  1.00 86.98           C  
ATOM   3096  CG  ARG A  42      94.746  87.890  87.179  1.00 86.98           C  
ATOM   3097  CD  ARG A  42      95.291  89.084  86.419  1.00 86.98           C  
ATOM   3098  NE  ARG A  42      96.267  89.828  87.205  1.00 86.98           N  
ATOM   3099  CZ  ARG A  42      97.557  89.911  86.911  1.00 86.98           C  
ATOM   3100  NH1 ARG A  42      98.060  89.322  85.838  1.00 86.98           N  
ATOM   3101  NH2 ARG A  42      98.361  90.602  87.712  1.00 86.98           N  
ATOM   3102  N   LEU A  43      96.265  83.534  87.483  1.00 85.63           N  
ATOM   3103  CA  LEU A  43      97.095  82.341  87.543  1.00 85.63           C  
ATOM   3104  C   LEU A  43      97.569  82.001  86.137  1.00 85.63           C  
ATOM   3105  O   LEU A  43      96.913  82.335  85.149  1.00 85.63           O  
ATOM   3106  CB  LEU A  43      96.305  81.165  88.149  1.00 85.63           C  
ATOM   3107  CG  LEU A  43      95.877  81.334  89.612  1.00 85.63           C  
ATOM   3108  CD1 LEU A  43      94.955  80.228  90.071  1.00 85.63           C  
ATOM   3109  CD2 LEU A  43      97.095  81.401  90.507  1.00 85.63           C  
ATOM   3110  N   LEU A  44      98.715  81.334  86.053  1.00 84.23           N  
ATOM   3111  CA  LEU A  44      99.340  80.999  84.783  1.00 84.23           C  
ATOM   3112  C   LEU A  44      99.513  79.490  84.681  1.00 84.23           C  
ATOM   3113  O   LEU A  44      99.767  78.821  85.686  1.00 84.23           O  
ATOM   3114  CB  LEU A  44     100.696  81.712  84.650  1.00 84.23           C  
ATOM   3115  CG  LEU A  44     101.598  81.473  83.436  1.00 84.23           C  
ATOM   3116  CD1 LEU A  44     100.935  81.952  82.157  1.00 84.23           C  
ATOM   3117  CD2 LEU A  44     102.932  82.162  83.636  1.00 84.23           C  
ATOM   3118  N   LEU A  45      99.360  78.950  83.473  1.00 82.47           N  
ATOM   3119  CA  LEU A  45      99.571  77.531  83.217  1.00 82.47           C  
ATOM   3120  C   LEU A  45     100.817  77.320  82.374  1.00 82.47           C  
ATOM   3121  O   LEU A  45     101.011  77.997  81.360  1.00 82.47           O  
ATOM   3122  CB  LEU A  45      98.377  76.885  82.515  1.00 82.47           C  
ATOM   3123  CG  LEU A  45      97.228  76.382  83.385  1.00 82.47           C  
ATOM   3124  CD1 LEU A  45      96.341  77.529  83.766  1.00 82.47           C  
ATOM   3125  CD2 LEU A  45      96.439  75.301  82.672  1.00 82.47           C  
ATOM   3126  N   LEU A  46     101.651  76.382  82.796  1.00 86.49           N  
ATOM   3127  CA  LEU A  46     102.752  75.860  82.003  1.00 86.49           C  
ATOM   3128  C   LEU A  46     102.538  74.366  81.796  1.00 86.49           C  
ATOM   3129  O   LEU A  46     101.545  73.791  82.244  1.00 86.49           O  
ATOM   3130  CB  LEU A  46     104.107  76.134  82.665  1.00 86.49           C  
ATOM   3131  CG  LEU A  46     104.843  77.457  82.417  1.00 86.49           C  
ATOM   3132  CD1 LEU A  46     105.192  77.608  80.941  1.00 86.49           C  
ATOM   3133  CD2 LEU A  46     104.085  78.670  82.919  1.00 86.49           C  
ATOM   3134  N   GLY A  47     103.484  73.736  81.109  1.00 94.00           N  
ATOM   3135  CA  GLY A  47     103.365  72.327  80.801  1.00 94.00           C  
ATOM   3136  C   GLY A  47     103.339  72.073  79.311  1.00 94.00           C  
ATOM   3137  O   GLY A  47     102.817  72.888  78.546  1.00 94.00           O  
ATOM   3138  N   ALA A  48     103.888  70.939  78.887  1.00103.53           N  
ATOM   3139  CA  ALA A  48     104.030  70.645  77.471  1.00103.53           C  
ATOM   3140  C   ALA A  48     102.714  70.129  76.891  1.00103.53           C  
ATOM   3141  O   ALA A  48     101.669  70.120  77.548  1.00103.53           O  
ATOM   3142  CB  ALA A  48     105.159  69.642  77.251  1.00103.53           C  
ATOM   3143  N   ASP A  49     102.771  69.701  75.633  1.00106.27           N  
ATOM   3144  CA  ASP A  49     101.587  69.193  74.955  1.00106.27           C  
ATOM   3145  C   ASP A  49     101.206  67.822  75.496  1.00106.27           C  
ATOM   3146  O   ASP A  49     102.073  66.982  75.755  1.00106.27           O  
ATOM   3147  CB  ASP A  49     101.831  69.115  73.449  1.00106.27           C  
ATOM   3148  N   ASN A  50      99.891  67.613  75.656  1.00105.55           N  
ATOM   3149  CA  ASN A  50      99.295  66.385  76.201  1.00105.55           C  
ATOM   3150  C   ASN A  50      99.847  66.046  77.586  1.00105.55           C  
ATOM   3151  O   ASN A  50     100.119  64.886  77.901  1.00105.55           O  
ATOM   3152  CB  ASN A  50      99.459  65.202  75.241  1.00105.55           C  
ATOM   3153  N   SER A  51     100.022  67.071  78.416  1.00 99.49           N  
ATOM   3154  CA  SER A  51     100.406  66.897  79.809  1.00 99.49           C  
ATOM   3155  C   SER A  51      99.203  66.876  80.739  1.00 99.49           C  
ATOM   3156  O   SER A  51      99.376  66.795  81.959  1.00 99.49           O  
ATOM   3157  CB  SER A  51     101.375  68.000  80.235  1.00 99.49           C  
ATOM   3158  OG  SER A  51     102.644  67.824  79.630  1.00 99.49           O  
ATOM   3159  N   GLY A  52      97.992  66.942  80.193  1.00 96.63           N  
ATOM   3160  CA  GLY A  52      96.801  66.969  81.014  1.00 96.63           C  
ATOM   3161  C   GLY A  52      96.442  68.328  81.562  1.00 96.63           C  
ATOM   3162  O   GLY A  52      95.787  68.406  82.605  1.00 96.63           O  
ATOM   3163  N   LYS A  53      96.862  69.405  80.894  1.00 91.50           N  
ATOM   3164  CA  LYS A  53      96.574  70.748  81.385  1.00 91.50           C  
ATOM   3165  C   LYS A  53      95.099  71.101  81.245  1.00 91.50           C  
ATOM   3166  O   LYS A  53      94.547  71.800  82.102  1.00 91.50           O  
ATOM   3167  CB  LYS A  53      97.438  71.767  80.647  1.00 91.50           C  
ATOM   3168  CG  LYS A  53      98.811  71.242  80.274  1.00 91.50           C  
ATOM   3169  CD  LYS A  53      99.744  72.365  79.854  1.00 91.50           C  
ATOM   3170  CE  LYS A  53      99.191  73.153  78.681  1.00 91.50           C  
ATOM   3171  NZ  LYS A  53     100.099  74.269  78.302  1.00 91.50           N  
ATOM   3172  N   SER A  54      94.447  70.640  80.179  1.00 95.77           N  
ATOM   3173  CA  SER A  54      93.016  70.863  80.026  1.00 95.77           C  
ATOM   3174  C   SER A  54      92.184  69.943  80.909  1.00 95.77           C  
ATOM   3175  O   SER A  54      91.024  70.257  81.194  1.00 95.77           O  
ATOM   3176  CB  SER A  54      92.610  70.680  78.563  1.00 95.77           C  
ATOM   3177  OG  SER A  54      92.960  69.387  78.099  1.00 95.77           O  
ATOM   3178  N   THR A  55      92.753  68.818  81.345  1.00 98.77           N  
ATOM   3179  CA  THR A  55      92.023  67.883  82.194  1.00 98.77           C  
ATOM   3180  C   THR A  55      91.928  68.407  83.627  1.00 98.77           C  
ATOM   3181  O   THR A  55      90.953  68.115  84.333  1.00 98.77           O  
ATOM   3182  CB  THR A  55      92.713  66.511  82.118  1.00 98.77           C  
ATOM   3183  OG1 THR A  55      92.707  66.060  80.758  1.00 98.77           O  
ATOM   3184  CG2 THR A  55      92.005  65.447  82.955  1.00 98.77           C  
ATOM   3185  N   ILE A  56      92.902  69.228  84.042  1.00 95.87           N  
ATOM   3186  CA  ILE A  56      92.963  69.747  85.409  1.00 95.87           C  
ATOM   3187  C   ILE A  56      91.772  70.652  85.706  1.00 95.87           C  
ATOM   3188  O   ILE A  56      91.120  70.523  86.752  1.00 95.87           O  
ATOM   3189  CB  ILE A  56      94.306  70.470  85.632  1.00 95.87           C  
ATOM   3190  CG1 ILE A  56      95.430  69.451  85.804  1.00 95.87           C  
ATOM   3191  CG2 ILE A  56      94.254  71.406  86.832  1.00 95.87           C  
ATOM   3192  CD1 ILE A  56      95.277  68.588  87.029  1.00 95.87           C  
ATOM   3193  N   VAL A  57      91.444  71.554  84.784  1.00 99.82           N  
ATOM   3194  CA  VAL A  57      90.263  72.396  84.953  1.00 99.82           C  
ATOM   3195  C   VAL A  57      89.025  71.540  84.677  1.00 99.82           C  
ATOM   3196  O   VAL A  57      89.040  70.660  83.811  1.00 99.82           O  
ATOM   3197  CB  VAL A  57      90.327  73.650  84.063  1.00 99.82           C  
ATOM   3198  CG1 VAL A  57      90.299  73.320  82.565  1.00 99.82           C  
ATOM   3199  CG2 VAL A  57      89.224  74.644  84.428  1.00 99.82           C  
ATOM   3200  N   LYS A  58      87.980  71.727  85.484  1.00101.99           N  
ATOM   3201  CA  LYS A  58      86.733  70.988  85.342  1.00101.99           C  
ATOM   3202  C   LYS A  58      85.564  71.889  84.962  1.00101.99           C  
ATOM   3203  O   LYS A  58      84.405  71.481  85.099  1.00101.99           O  
ATOM   3204  CB  LYS A  58      86.421  70.230  86.633  1.00101.99           C  
ATOM   3205  CG  LYS A  58      87.476  69.210  87.020  1.00101.99           C  
ATOM   3206  CD  LYS A  58      87.542  68.071  86.015  1.00101.99           C  
ATOM   3207  CE  LYS A  58      88.548  67.015  86.445  1.00101.99           C  
ATOM   3208  NZ  LYS A  58      88.668  65.916  85.447  1.00101.99           N  
ATOM   3209  N   GLN A  59      85.842  73.100  84.493  1.00102.25           N  
ATOM   3210  CA  GLN A  59      84.792  74.035  84.110  1.00102.25           C  
ATOM   3211  C   GLN A  59      85.204  74.842  82.885  1.00102.25           C  
ATOM   3212  O   GLN A  59      86.285  74.639  82.332  1.00102.25           O  
ATOM   3213  CB  GLN A  59      84.457  74.973  85.272  1.00102.25           C  
ATOM   3214  N   ILE A 207      96.387  82.624  73.547  1.00103.14           N  
ATOM   3215  CA  ILE A 207      96.206  82.825  74.979  1.00103.14           C  
ATOM   3216  C   ILE A 207      94.802  82.409  75.395  1.00103.14           C  
ATOM   3217  O   ILE A 207      93.852  83.179  75.265  1.00103.14           O  
ATOM   3218  CB  ILE A 207      96.482  84.285  75.376  1.00103.14           C  
ATOM   3219  N   PHE A 208      94.679  81.184  75.896  1.00101.50           N  
ATOM   3220  CA  PHE A 208      93.398  80.652  76.332  1.00101.50           C  
ATOM   3221  C   PHE A 208      93.146  81.007  77.792  1.00101.50           C  
ATOM   3222  O   PHE A 208      94.078  81.227  78.569  1.00101.50           O  
ATOM   3223  CB  PHE A 208      93.353  79.134  76.138  1.00101.50           C  
ATOM   3224  CG  PHE A 208      91.973  78.548  76.240  1.00101.50           C  
ATOM   3225  CD1 PHE A 208      90.928  79.071  75.495  1.00101.50           C  
ATOM   3226  CD2 PHE A 208      91.722  77.476  77.083  1.00101.50           C  
ATOM   3227  CE1 PHE A 208      89.655  78.536  75.588  1.00101.50           C  
ATOM   3228  CE2 PHE A 208      90.452  76.934  77.181  1.00101.50           C  
ATOM   3229  CZ  PHE A 208      89.418  77.466  76.432  1.00101.50           C  
ATOM   3230  N   GLU A 209      91.868  81.078  78.156  1.00102.90           N  
ATOM   3231  CA  GLU A 209      91.464  81.429  79.507  1.00102.90           C  
ATOM   3232  C   GLU A 209      90.262  80.590  79.915  1.00102.90           C  
ATOM   3233  O   GLU A 209      89.499  80.117  79.068  1.00102.90           O  
ATOM   3234  CB  GLU A 209      91.122  82.923  79.617  1.00102.90           C  
ATOM   3235  CG  GLU A 209      89.969  83.358  78.719  1.00102.90           C  
ATOM   3236  CD  GLU A 209      89.770  84.861  78.690  1.00102.90           C  
ATOM   3237  OE1 GLU A 209      90.274  85.549  79.600  1.00102.90           O  
ATOM   3238  OE2 GLU A 209      89.107  85.354  77.754  1.00102.90           O  
ATOM   3239  N   THR A 210      90.111  80.399  81.224  1.00102.61           N  
ATOM   3240  CA  THR A 210      88.910  79.804  81.792  1.00102.61           C  
ATOM   3241  C   THR A 210      88.736  80.320  83.214  1.00102.61           C  
ATOM   3242  O   THR A 210      89.712  80.616  83.909  1.00102.61           O  
ATOM   3243  CB  THR A 210      88.947  78.266  81.763  1.00102.61           C  
ATOM   3244  OG1 THR A 210      87.778  77.743  82.407  1.00102.61           O  
ATOM   3245  CG2 THR A 210      90.195  77.724  82.435  1.00102.61           C  
ATOM   3246  N   LYS A 211      87.479  80.445  83.630  1.00103.72           N  
ATOM   3247  CA  LYS A 211      87.121  81.069  84.895  1.00103.72           C  
ATOM   3248  C   LYS A 211      86.317  80.097  85.744  1.00103.72           C  
ATOM   3249  O   LYS A 211      85.439  79.394  85.235  1.00103.72           O  
ATOM   3250  CB  LYS A 211      86.296  82.356  84.693  1.00103.72           C  
ATOM   3251  CG  LYS A 211      87.084  83.634  84.396  1.00103.72           C  
ATOM   3252  CD  LYS A 211      87.648  83.679  82.985  1.00103.72           C  
ATOM   3253  CE  LYS A 211      86.547  83.829  81.952  1.00103.72           C  
ATOM   3254  NZ  LYS A 211      87.099  83.936  80.574  1.00103.72           N  
ATOM   3255  N   PHE A 212      86.619  80.064  87.040  1.00102.19           N  
ATOM   3256  CA  PHE A 212      85.814  79.312  87.989  1.00102.19           C  
ATOM   3257  C   PHE A 212      85.906  79.989  89.349  1.00102.19           C  
ATOM   3258  O   PHE A 212      86.939  80.559  89.710  1.00102.19           O  
ATOM   3259  CB  PHE A 212      86.232  77.835  88.060  1.00102.19           C  
ATOM   3260  CG  PHE A 212      87.440  77.575  88.908  1.00102.19           C  
ATOM   3261  CD1 PHE A 212      88.681  78.068  88.547  1.00102.19           C  
ATOM   3262  CD2 PHE A 212      87.336  76.814  90.060  1.00102.19           C  
ATOM   3263  CE1 PHE A 212      89.784  77.820  89.327  1.00102.19           C  
ATOM   3264  CE2 PHE A 212      88.446  76.563  90.838  1.00102.19           C  
ATOM   3265  CZ  PHE A 212      89.670  77.069  90.471  1.00102.19           C  
ATOM   3266  N   GLN A 213      84.805  79.925  90.092  1.00107.22           N  
ATOM   3267  CA  GLN A 213      84.583  80.736  91.283  1.00107.22           C  
ATOM   3268  C   GLN A 213      84.429  79.819  92.488  1.00107.22           C  
ATOM   3269  O   GLN A 213      83.562  78.939  92.496  1.00107.22           O  
ATOM   3270  CB  GLN A 213      83.348  81.622  91.073  1.00107.22           C  
ATOM   3271  CG  GLN A 213      83.049  82.677  92.128  1.00107.22           C  
ATOM   3272  CD  GLN A 213      82.230  82.135  93.281  1.00107.22           C  
ATOM   3273  OE1 GLN A 213      81.442  81.205  93.113  1.00107.22           O  
ATOM   3274  NE2 GLN A 213      82.394  82.726  94.450  1.00107.22           N  
ATOM   3275  N   VAL A 214      85.273  80.021  93.501  1.00103.84           N  
ATOM   3276  CA  VAL A 214      85.273  79.208  94.715  1.00103.84           C  
ATOM   3277  C   VAL A 214      85.241  80.132  95.924  1.00103.84           C  
ATOM   3278  O   VAL A 214      86.183  80.906  96.133  1.00103.84           O  
ATOM   3279  CB  VAL A 214      86.498  78.278  94.791  1.00103.84           C  
ATOM   3280  CG1 VAL A 214      86.591  77.624  96.162  1.00103.84           C  
ATOM   3281  CG2 VAL A 214      86.424  77.211  93.725  1.00103.84           C  
ATOM   3282  N   ASP A 215      84.156  80.048  96.709  1.00105.69           N  
ATOM   3283  CA  ASP A 215      84.071  80.576  98.081  1.00105.69           C  
ATOM   3284  C   ASP A 215      84.320  82.082  98.154  1.00105.69           C  
ATOM   3285  O   ASP A 215      85.030  82.560  99.043  1.00105.69           O  
ATOM   3286  CB  ASP A 215      85.030  79.831  99.011  1.00105.69           C  
ATOM   3287  CG  ASP A 215      84.612  78.396  99.251  1.00105.69           C  
ATOM   3288  OD1 ASP A 215      83.396  78.115  99.200  1.00105.69           O  
ATOM   3289  OD2 ASP A 215      85.498  77.550  99.492  1.00105.69           O  
ATOM   3290  N   LYS A 216      83.735  82.819  97.199  1.00109.16           N  
ATOM   3291  CA  LYS A 216      83.925  84.267  97.012  1.00109.16           C  
ATOM   3292  C   LYS A 216      85.401  84.624  96.812  1.00109.16           C  
ATOM   3293  O   LYS A 216      85.872  85.676  97.249  1.00109.16           O  
ATOM   3294  CB  LYS A 216      83.304  85.077  98.158  1.00109.16           C  
ATOM   3295  CG  LYS A 216      82.704  86.409  97.732  1.00109.16           C  
ATOM   3296  CD  LYS A 216      82.071  87.130  98.910  1.00109.16           C  
ATOM   3297  CE  LYS A 216      81.491  88.469  98.487  1.00109.16           C  
ATOM   3298  NZ  LYS A 216      82.558  89.450  98.146  1.00109.16           N  
ATOM   3299  N   VAL A 217      86.138  83.734  96.148  1.00102.97           N  
ATOM   3300  CA  VAL A 217      87.518  83.980  95.745  1.00102.97           C  
ATOM   3301  C   VAL A 217      87.631  83.603  94.275  1.00102.97           C  
ATOM   3302  O   VAL A 217      87.372  82.452  93.904  1.00102.97           O  
ATOM   3303  CB  VAL A 217      88.528  83.189  96.597  1.00102.97           C  
ATOM   3304  CG1 VAL A 217      89.896  83.165  95.933  1.00102.97           C  
ATOM   3305  CG2 VAL A 217      88.630  83.781  97.994  1.00102.97           C  
ATOM   3306  N   ASN A 218      88.005  84.567  93.442  1.00 98.51           N  
ATOM   3307  CA  ASN A 218      88.057  84.369  92.004  1.00 98.51           C  
ATOM   3308  C   ASN A 218      89.428  83.829  91.615  1.00 98.51           C  
ATOM   3309  O   ASN A 218      90.443  84.143  92.240  1.00 98.51           O  
ATOM   3310  CB  ASN A 218      87.771  85.692  91.282  1.00 98.51           C  
ATOM   3311  CG  ASN A 218      87.636  85.544  89.767  1.00 98.51           C  
ATOM   3312  OD1 ASN A 218      87.707  84.448  89.210  1.00 98.51           O  
ATOM   3313  ND2 ASN A 218      87.438  86.670  89.093  1.00 98.51           N  
ATOM   3314  N   PHE A 219      89.444  82.999  90.577  1.00 96.40           N  
ATOM   3315  CA  PHE A 219      90.675  82.501  89.984  1.00 96.40           C  
ATOM   3316  C   PHE A 219      90.589  82.666  88.475  1.00 96.40           C  
ATOM   3317  O   PHE A 219      89.530  82.447  87.881  1.00 96.40           O  
ATOM   3318  CB  PHE A 219      90.916  81.030  90.322  1.00 96.40           C  
ATOM   3319  CG  PHE A 219      91.095  80.758  91.786  1.00 96.40           C  
ATOM   3320  CD1 PHE A 219      92.293  81.046  92.417  1.00 96.40           C  
ATOM   3321  CD2 PHE A 219      90.070  80.192  92.526  1.00 96.40           C  
ATOM   3322  CE1 PHE A 219      92.460  80.791  93.764  1.00 96.40           C  
ATOM   3323  CE2 PHE A 219      90.232  79.932  93.874  1.00 96.40           C  
ATOM   3324  CZ  PHE A 219      91.431  80.229  94.491  1.00 96.40           C  
ATOM   3325  N   HIS A 220      91.702  83.050  87.858  1.00 93.18           N  
ATOM   3326  CA  HIS A 220      91.756  83.267  86.420  1.00 93.18           C  
ATOM   3327  C   HIS A 220      92.923  82.483  85.848  1.00 93.18           C  
ATOM   3328  O   HIS A 220      94.060  82.658  86.290  1.00 93.18           O  
ATOM   3329  CB  HIS A 220      91.923  84.747  86.093  1.00 93.18           C  
ATOM   3330  CG  HIS A 220      91.254  85.166  84.824  1.00 93.18           C  
ATOM   3331  ND1 HIS A 220      91.668  84.728  83.586  1.00 93.18           N  
ATOM   3332  CD2 HIS A 220      90.219  86.009  84.600  1.00 93.18           C  
ATOM   3333  CE1 HIS A 220      90.904  85.267  82.654  1.00 93.18           C  
ATOM   3334  NE2 HIS A 220      90.020  86.053  83.243  1.00 93.18           N  
ATOM   3335  N   MET A 221      92.652  81.649  84.852  1.00 93.89           N  
ATOM   3336  CA  MET A 221      93.677  80.815  84.244  1.00 93.89           C  
ATOM   3337  C   MET A 221      94.184  81.413  82.939  1.00 93.89           C  
ATOM   3338  O   MET A 221      93.444  82.066  82.199  1.00 93.89           O  
ATOM   3339  CB  MET A 221      93.150  79.405  83.993  1.00 93.89           C  
ATOM   3340  CG  MET A 221      92.465  78.777  85.184  1.00 93.89           C  
ATOM   3341  SD  MET A 221      93.721  77.978  86.191  1.00 93.89           S  
ATOM   3342  CE  MET A 221      92.766  77.305  87.528  1.00 93.89           C  
ATOM   3343  N   PHE A 222      95.467  81.178  82.666  1.00 89.32           N  
ATOM   3344  CA  PHE A 222      96.105  81.668  81.453  1.00 89.32           C  
ATOM   3345  C   PHE A 222      97.108  80.635  80.965  1.00 89.32           C  
ATOM   3346  O   PHE A 222      97.948  80.172  81.741  1.00 89.32           O  
ATOM   3347  CB  PHE A 222      96.818  83.003  81.698  1.00 89.32           C  
ATOM   3348  CG  PHE A 222      95.890  84.166  81.891  1.00 89.32           C  
ATOM   3349  CD1 PHE A 222      95.110  84.629  80.845  1.00 89.32           C  
ATOM   3350  CD2 PHE A 222      95.811  84.807  83.117  1.00 89.32           C  
ATOM   3351  CE1 PHE A 222      94.260  85.703  81.020  1.00 89.32           C  
ATOM   3352  CE2 PHE A 222      94.964  85.880  83.299  1.00 89.32           C  
ATOM   3353  CZ  PHE A 222      94.191  86.331  82.248  1.00 89.32           C  
ATOM   3354  N   ASP A 223      97.012  80.276  79.687  1.00 93.96           N  
ATOM   3355  CA  ASP A 223      98.032  79.484  79.018  1.00 93.96           C  
ATOM   3356  C   ASP A 223      98.189  79.994  77.595  1.00 93.96           C  
ATOM   3357  O   ASP A 223      97.203  80.292  76.915  1.00 93.96           O  
ATOM   3358  CB  ASP A 223      97.697  77.987  79.010  1.00 93.96           C  
ATOM   3359  CG  ASP A 223      96.253  77.716  78.660  1.00 93.96           C  
ATOM   3360  OD2 ASP A 223      95.921  76.550  78.358  1.00 93.96           O  
ATOM   3361  OD1 ASP A 223      95.446  78.665  78.697  1.00 93.96           O  
ATOM   3362  N   VAL A 224      99.437  80.090  77.148  1.00 98.13           N  
ATOM   3363  CA  VAL A 224      99.773  80.659  75.849  1.00 98.13           C  
ATOM   3364  C   VAL A 224     100.212  79.530  74.930  1.00 98.13           C  
ATOM   3365  O   VAL A 224     101.151  78.790  75.247  1.00 98.13           O  
ATOM   3366  CB  VAL A 224     100.867  81.730  75.967  1.00 98.13           C  
ATOM   3367  CG1 VAL A 224     100.998  82.499  74.663  1.00 98.13           C  
ATOM   3368  CG2 VAL A 224     100.557  82.675  77.115  1.00 98.13           C  
ATOM   3369  N   GLY A 225      99.540  79.402  73.791  1.00 98.79           N  
ATOM   3370  CA  GLY A 225      99.872  78.377  72.819  1.00 98.79           C  
ATOM   3371  C   GLY A 225     101.071  78.732  71.962  1.00 98.79           C  
ATOM   3372  O   GLY A 225     101.052  79.720  71.228  1.00 98.79           O  
ATOM   3373  N   ARG A 231     110.825  82.766  74.917  1.00 86.35           N  
ATOM   3374  CA  ARG A 231     109.908  82.494  76.018  1.00 86.35           C  
ATOM   3375  C   ARG A 231     110.075  83.560  77.088  1.00 86.35           C  
ATOM   3376  O   ARG A 231     109.102  84.000  77.726  1.00 86.35           O  
ATOM   3377  CB  ARG A 231     110.147  81.099  76.612  1.00 86.35           C  
ATOM   3378  CG  ARG A 231     109.607  79.929  75.781  1.00 86.35           C  
ATOM   3379  CD  ARG A 231     110.577  79.473  74.693  1.00 86.35           C  
ATOM   3380  NE  ARG A 231     110.155  78.227  74.065  1.00 86.35           N  
ATOM   3381  CZ  ARG A 231     109.424  78.154  72.961  1.00 86.35           C  
ATOM   3382  NH1 ARG A 231     109.020  79.242  72.327  1.00 86.35           N  
ATOM   3383  NH2 ARG A 231     109.093  76.959  72.479  1.00 86.35           N  
ATOM   3384  N   ARG A 232     111.331  83.988  77.249  1.00 89.72           N  
ATOM   3385  CA  ARG A 232     111.695  84.965  78.268  1.00 89.72           C  
ATOM   3386  C   ARG A 232     111.096  86.339  78.007  1.00 89.72           C  
ATOM   3387  O   ARG A 232     110.995  87.141  78.941  1.00 89.72           O  
ATOM   3388  CB  ARG A 232     113.217  85.077  78.367  1.00 89.72           C  
ATOM   3389  N   LYS A 233     110.701  86.632  76.769  1.00 87.77           N  
ATOM   3390  CA  LYS A 233     110.102  87.923  76.469  1.00 87.77           C  
ATOM   3391  C   LYS A 233     108.606  87.958  76.746  1.00 87.77           C  
ATOM   3392  O   LYS A 233     108.102  88.966  77.250  1.00 87.77           O  
ATOM   3393  CB  LYS A 233     110.381  88.314  75.019  1.00 87.77           C  
ATOM   3394  CG  LYS A 233     111.778  88.856  74.833  1.00 87.77           C  
ATOM   3395  CD  LYS A 233     111.918  90.164  75.591  1.00 87.77           C  
ATOM   3396  CE  LYS A 233     113.368  90.541  75.790  1.00 87.77           C  
ATOM   3397  NZ  LYS A 233     113.964  91.000  74.517  1.00 87.77           N  
ATOM   3398  N   TRP A 234     107.873  86.890  76.433  1.00 84.29           N  
ATOM   3399  CA  TRP A 234     106.455  86.925  76.756  1.00 84.29           C  
ATOM   3400  C   TRP A 234     106.173  86.503  78.190  1.00 84.29           C  
ATOM   3401  O   TRP A 234     105.052  86.709  78.664  1.00 84.29           O  
ATOM   3402  CB  TRP A 234     105.637  86.062  75.784  1.00 84.29           C  
ATOM   3403  CG  TRP A 234     105.885  84.581  75.809  1.00 84.29           C  
ATOM   3404  CD1 TRP A 234     106.694  83.873  74.971  1.00 84.29           C  
ATOM   3405  CD2 TRP A 234     105.267  83.618  76.676  1.00 84.29           C  
ATOM   3406  NE1 TRP A 234     106.639  82.536  75.277  1.00 84.29           N  
ATOM   3407  CE2 TRP A 234     105.774  82.354  76.323  1.00 84.29           C  
ATOM   3408  CE3 TRP A 234     104.346  83.704  77.725  1.00 84.29           C  
ATOM   3409  CZ2 TRP A 234     105.394  81.188  76.982  1.00 84.29           C  
ATOM   3410  CZ3 TRP A 234     103.974  82.547  78.380  1.00 84.29           C  
ATOM   3411  CH2 TRP A 234     104.495  81.305  78.005  1.00 84.29           C  
ATOM   3412  N   ILE A 235     107.153  85.936  78.901  1.00 85.40           N  
ATOM   3413  CA  ILE A 235     106.907  85.605  80.302  1.00 85.40           C  
ATOM   3414  C   ILE A 235     106.998  86.859  81.177  1.00 85.40           C  
ATOM   3415  O   ILE A 235     106.531  86.849  82.323  1.00 85.40           O  
ATOM   3416  CB  ILE A 235     107.881  84.499  80.754  1.00 85.40           C  
ATOM   3417  CG1 ILE A 235     107.400  83.814  82.033  1.00 85.40           C  
ATOM   3418  CG2 ILE A 235     109.248  85.078  81.039  1.00 85.40           C  
ATOM   3419  CD1 ILE A 235     106.112  83.057  81.840  1.00 85.40           C  
ATOM   3420  N   GLN A 236     107.541  87.960  80.640  1.00 88.29           N  
ATOM   3421  CA  GLN A 236     107.686  89.210  81.382  1.00 88.29           C  
ATOM   3422  C   GLN A 236     106.350  89.846  81.744  1.00 88.29           C  
ATOM   3423  O   GLN A 236     106.291  90.631  82.694  1.00 88.29           O  
ATOM   3424  CB  GLN A 236     108.507  90.208  80.567  1.00 88.29           C  
ATOM   3425  CG  GLN A 236     109.990  89.912  80.532  1.00 88.29           C  
ATOM   3426  CD  GLN A 236     110.777  90.958  79.773  1.00 88.29           C  
ATOM   3427  OE1 GLN A 236     110.206  91.893  79.212  1.00 88.29           O  
ATOM   3428  NE2 GLN A 236     112.096  90.806  79.748  1.00 88.29           N  
ATOM   3429  N   CYS A 237     105.283  89.528  81.011  1.00 84.36           N  
ATOM   3430  CA  CYS A 237     103.968  90.066  81.331  1.00 84.36           C  
ATOM   3431  C   CYS A 237     103.343  89.393  82.545  1.00 84.36           C  
ATOM   3432  O   CYS A 237     102.367  89.916  83.092  1.00 84.36           O  
ATOM   3433  CB  CYS A 237     103.035  89.916  80.130  1.00 84.36           C  
ATOM   3434  SG  CYS A 237     103.668  90.609  78.589  1.00 84.36           S  
ATOM   3435  N   PHE A 238     103.881  88.253  82.980  1.00 83.90           N  
ATOM   3436  CA  PHE A 238     103.263  87.433  84.013  1.00 83.90           C  
ATOM   3437  C   PHE A 238     104.050  87.437  85.319  1.00 83.90           C  
ATOM   3438  O   PHE A 238     104.104  86.420  86.012  1.00 83.90           O  
ATOM   3439  CB  PHE A 238     103.089  85.997  83.522  1.00 83.90           C  
ATOM   3440  CG  PHE A 238     102.294  85.874  82.256  1.00 83.90           C  
ATOM   3441  CD1 PHE A 238     100.910  85.838  82.295  1.00 83.90           C  
ATOM   3442  CD2 PHE A 238     102.929  85.779  81.028  1.00 83.90           C  
ATOM   3443  CE1 PHE A 238     100.175  85.717  81.133  1.00 83.90           C  
ATOM   3444  CE2 PHE A 238     102.197  85.661  79.863  1.00 83.90           C  
ATOM   3445  CZ  PHE A 238     100.820  85.630  79.917  1.00 83.90           C  
ATOM   3446  N   ASN A 239     104.666  88.561  85.677  1.00 83.83           N  
ATOM   3447  CA  ASN A 239     105.351  88.662  86.958  1.00 83.83           C  
ATOM   3448  C   ASN A 239     104.512  89.365  88.015  1.00 83.83           C  
ATOM   3449  O   ASN A 239     105.031  89.705  89.082  1.00 83.83           O  
ATOM   3450  CB  ASN A 239     106.704  89.355  86.797  1.00 83.83           C  
ATOM   3451  CG  ASN A 239     106.601  90.706  86.141  1.00 83.83           C  
ATOM   3452  OD1 ASN A 239     105.528  91.141  85.731  1.00 83.83           O  
ATOM   3453  ND2 ASN A 239     107.730  91.385  86.039  1.00 83.83           N  
ATOM   3454  N   ASP A 240     103.230  89.595  87.737  1.00 85.11           N  
ATOM   3455  CA  ASP A 240     102.301  90.164  88.704  1.00 85.11           C  
ATOM   3456  C   ASP A 240     101.154  89.209  89.013  1.00 85.11           C  
ATOM   3457  O   ASP A 240     100.153  89.617  89.611  1.00 85.11           O  
ATOM   3458  CB  ASP A 240     101.762  91.503  88.198  1.00 85.11           C  
ATOM   3459  CG  ASP A 240     101.353  91.453  86.738  1.00 85.11           C  
ATOM   3460  OD1 ASP A 240     101.629  90.430  86.075  1.00 85.11           O  
ATOM   3461  OD2 ASP A 240     100.757  92.437  86.252  1.00 85.11           O  
ATOM   3462  N   VAL A 241     101.275  87.944  88.611  1.00 84.08           N  
ATOM   3463  CA  VAL A 241     100.236  86.965  88.897  1.00 84.08           C  
ATOM   3464  C   VAL A 241     100.444  86.389  90.294  1.00 84.08           C  
ATOM   3465  O   VAL A 241     101.526  86.479  90.881  1.00 84.08           O  
ATOM   3466  CB  VAL A 241     100.207  85.852  87.834  1.00 84.08           C  
ATOM   3467  CG1 VAL A 241      99.812  86.420  86.485  1.00 84.08           C  
ATOM   3468  CG2 VAL A 241     101.547  85.152  87.756  1.00 84.08           C  
ATOM   3469  N   THR A 242      99.374  85.798  90.834  1.00 82.05           N  
ATOM   3470  CA  THR A 242      99.427  85.238  92.181  1.00 82.05           C  
ATOM   3471  C   THR A 242     100.313  84.001  92.234  1.00 82.05           C  
ATOM   3472  O   THR A 242     101.194  83.893  93.094  1.00 82.05           O  
ATOM   3473  CB  THR A 242      98.016  84.907  92.662  1.00 82.05           C  
ATOM   3474  OG1 THR A 242      97.171  86.049  92.481  1.00 82.05           O  
ATOM   3475  CG2 THR A 242      98.033  84.524  94.129  1.00 82.05           C  
ATOM   3476  N   ALA A 243     100.110  83.067  91.308  1.00 83.73           N  
ATOM   3477  CA  ALA A 243     100.900  81.847  91.276  1.00 83.73           C  
ATOM   3478  C   ALA A 243     100.918  81.289  89.863  1.00 83.73           C  
ATOM   3479  O   ALA A 243     100.116  81.672  89.008  1.00 83.73           O  
ATOM   3480  CB  ALA A 243     100.360  80.795  92.249  1.00 83.73           C  
ATOM   3481  N   ILE A 244     101.854  80.375  89.632  1.00 85.19           N  
ATOM   3482  CA  ILE A 244     101.994  79.675  88.363  1.00 85.19           C  
ATOM   3483  C   ILE A 244     101.597  78.225  88.593  1.00 85.19           C  
ATOM   3484  O   ILE A 244     102.209  77.533  89.412  1.00 85.19           O  
ATOM   3485  CB  ILE A 244     103.429  79.771  87.823  1.00 85.19           C  
ATOM   3486  CG1 ILE A 244     103.746  81.203  87.396  1.00 85.19           C  
ATOM   3487  CG2 ILE A 244     103.635  78.811  86.666  1.00 85.19           C  
ATOM   3488  CD1 ILE A 244     105.206  81.429  87.085  1.00 85.19           C  
ATOM   3489  N   ILE A 245     100.580  77.760  87.878  1.00 80.35           N  
ATOM   3490  CA  ILE A 245     100.170  76.364  87.946  1.00 80.35           C  
ATOM   3491  C   ILE A 245     100.978  75.598  86.913  1.00 80.35           C  
ATOM   3492  O   ILE A 245     100.914  75.889  85.717  1.00 80.35           O  
ATOM   3493  CB  ILE A 245      98.667  76.189  87.714  1.00 80.35           C  
ATOM   3494  CG1 ILE A 245      97.878  76.842  88.839  1.00 80.35           C  
ATOM   3495  CG2 ILE A 245      98.313  74.717  87.621  1.00 80.35           C  
ATOM   3496  CD1 ILE A 245      96.594  77.415  88.373  1.00 80.35           C  
ATOM   3497  N   PHE A 246     101.742  74.619  87.372  1.00 87.04           N  
ATOM   3498  CA  PHE A 246     102.509  73.745  86.501  1.00 87.04           C  
ATOM   3499  C   PHE A 246     101.857  72.371  86.518  1.00 87.04           C  
ATOM   3500  O   PHE A 246     101.557  71.839  87.590  1.00 87.04           O  
ATOM   3501  CB  PHE A 246     103.965  73.665  86.961  1.00 87.04           C  
ATOM   3502  CG  PHE A 246     104.935  73.362  85.862  1.00 87.04           C  
ATOM   3503  CD1 PHE A 246     105.027  72.089  85.329  1.00 87.04           C  
ATOM   3504  CD2 PHE A 246     105.768  74.351  85.372  1.00 87.04           C  
ATOM   3505  CE1 PHE A 246     105.923  71.808  84.321  1.00 87.04           C  
ATOM   3506  CE2 PHE A 246     106.669  74.077  84.364  1.00 87.04           C  
ATOM   3507  CZ  PHE A 246     106.745  72.802  83.840  1.00 87.04           C  
ATOM   3508  N   VAL A 247     101.612  71.812  85.337  1.00 86.37           N  
ATOM   3509  CA  VAL A 247     101.011  70.492  85.198  1.00 86.37           C  
ATOM   3510  C   VAL A 247     102.036  69.569  84.558  1.00 86.37           C  
ATOM   3511  O   VAL A 247     102.606  69.896  83.511  1.00 86.37           O  
ATOM   3512  CB  VAL A 247      99.717  70.540  84.368  1.00 86.37           C  
ATOM   3513  CG1 VAL A 247      98.970  69.229  84.492  1.00 86.37           C  
ATOM   3514  CG2 VAL A 247      98.837  71.697  84.810  1.00 86.37           C  
ATOM   3515  N   VAL A 248     102.278  68.424  85.192  1.00 98.09           N  
ATOM   3516  CA  VAL A 248     103.248  67.442  84.723  1.00 98.09           C  
ATOM   3517  C   VAL A 248     102.519  66.131  84.468  1.00 98.09           C  
ATOM   3518  O   VAL A 248     101.774  65.652  85.331  1.00 98.09           O  
ATOM   3519  CB  VAL A 248     104.391  67.234  85.736  1.00 98.09           C  
ATOM   3520  CG1 VAL A 248     105.426  66.261  85.189  1.00 98.09           C  
ATOM   3521  CG2 VAL A 248     105.047  68.552  86.094  1.00 98.09           C  
ATOM   3522  N   ASP A 249     102.726  65.561  83.283  1.00109.16           N  
ATOM   3523  CA  ASP A 249     102.258  64.211  82.992  1.00109.16           C  
ATOM   3524  C   ASP A 249     103.067  63.227  83.829  1.00109.16           C  
ATOM   3525  O   ASP A 249     104.230  62.947  83.523  1.00109.16           O  
ATOM   3526  CB  ASP A 249     102.394  63.917  81.500  1.00109.16           C  
ATOM   3527  CG  ASP A 249     101.501  62.775  81.034  1.00109.16           C  
ATOM   3528  OD1 ASP A 249     101.386  61.755  81.745  1.00109.16           O  
ATOM   3529  OD2 ASP A 249     100.906  62.901  79.944  1.00109.16           O  
ATOM   3530  N   SER A 250     102.451  62.702  84.888  1.00110.75           N  
ATOM   3531  CA  SER A 250     103.158  61.824  85.809  1.00110.75           C  
ATOM   3532  C   SER A 250     103.287  60.400  85.291  1.00110.75           C  
ATOM   3533  O   SER A 250     104.084  59.630  85.837  1.00110.75           O  
ATOM   3534  CB  SER A 250     102.448  61.810  87.162  1.00110.75           C  
ATOM   3535  OG  SER A 250     102.485  63.090  87.763  1.00110.75           O  
ATOM   3536  N   SER A 251     102.533  60.033  84.254  1.00118.18           N  
ATOM   3537  CA  SER A 251     102.540  58.649  83.792  1.00118.18           C  
ATOM   3538  C   SER A 251     103.793  58.331  82.984  1.00118.18           C  
ATOM   3539  O   SER A 251     104.521  57.385  83.306  1.00118.18           O  
ATOM   3540  CB  SER A 251     101.287  58.369  82.966  1.00118.18           C  
ATOM   3541  OG  SER A 251     101.127  59.335  81.942  1.00118.18           O  
ATOM   3542  N   ASP A 252     104.063  59.106  81.937  1.00118.60           N  
ATOM   3543  CA  ASP A 252     105.191  58.826  81.063  1.00118.60           C  
ATOM   3544  C   ASP A 252     106.505  59.248  81.710  1.00118.60           C  
ATOM   3545  O   ASP A 252     106.530  60.001  82.688  1.00118.60           O  
ATOM   3546  CB  ASP A 252     105.008  59.517  79.710  1.00118.60           C  
ATOM   3547  CG  ASP A 252     104.704  60.999  79.838  1.00118.60           C  
ATOM   3548  OD1 ASP A 252     104.563  61.501  80.972  1.00118.60           O  
ATOM   3549  OD2 ASP A 252     104.591  61.664  78.788  1.00118.60           O  
ATOM   3550  N   TYR A 253     107.607  58.749  81.150  1.00122.88           N  
ATOM   3551  CA  TYR A 253     108.921  58.927  81.744  1.00122.88           C  
ATOM   3552  C   TYR A 253     109.910  59.657  80.851  1.00122.88           C  
ATOM   3553  O   TYR A 253     110.926  60.142  81.360  1.00122.88           O  
ATOM   3554  CB  TYR A 253     109.519  57.563  82.117  1.00122.88           C  
ATOM   3555  CG  TYR A 253     108.769  56.855  83.221  1.00122.88           C  
ATOM   3556  CD1 TYR A 253     108.972  57.187  84.555  1.00122.88           C  
ATOM   3557  CD2 TYR A 253     107.852  55.852  82.925  1.00122.88           C  
ATOM   3558  CE1 TYR A 253     108.279  56.538  85.563  1.00122.88           C  
ATOM   3559  CE2 TYR A 253     107.158  55.198  83.927  1.00122.88           C  
ATOM   3560  CZ  TYR A 253     107.378  55.546  85.243  1.00122.88           C  
ATOM   3561  OH  TYR A 253     106.695  54.902  86.246  1.00122.88           O  
ATOM   3562  N   ASN A 254     109.653  59.742  79.543  1.00123.91           N  
ATOM   3563  CA  ASN A 254     110.626  60.333  78.629  1.00123.91           C  
ATOM   3564  C   ASN A 254     110.661  61.851  78.747  1.00123.91           C  
ATOM   3565  O   ASN A 254     111.736  62.459  78.680  1.00123.91           O  
ATOM   3566  CB  ASN A 254     110.313  59.915  77.193  1.00123.91           C  
ATOM   3567  CG  ASN A 254     110.516  58.433  76.962  1.00123.91           C  
ATOM   3568  OD1 ASN A 254     109.625  57.625  77.220  1.00123.91           O  
ATOM   3569  ND2 ASN A 254     111.695  58.067  76.473  1.00123.91           N  
ATOM   3570  N   ARG A 265     109.502  62.483  78.918  1.00116.75           N  
ATOM   3571  CA  ARG A 265     109.424  63.934  79.001  1.00116.75           C  
ATOM   3572  C   ARG A 265     109.436  64.447  80.435  1.00116.75           C  
ATOM   3573  O   ARG A 265     109.166  65.633  80.658  1.00116.75           O  
ATOM   3574  CB  ARG A 265     108.177  64.443  78.274  1.00116.75           C  
ATOM   3575  CG  ARG A 265     106.866  64.055  78.920  1.00116.75           C  
ATOM   3576  CD  ARG A 265     105.719  64.786  78.254  1.00116.75           C  
ATOM   3577  NE  ARG A 265     105.825  64.738  76.802  1.00116.75           N  
ATOM   3578  CZ  ARG A 265     105.138  65.515  75.978  1.00116.75           C  
ATOM   3579  NH1 ARG A 265     104.286  66.418  76.431  1.00116.75           N  
ATOM   3580  NH2 ARG A 265     105.310  65.383  74.666  1.00116.75           N  
ATOM   3581  N   LEU A 266     109.741  63.582  81.407  1.00113.22           N  
ATOM   3582  CA  LEU A 266     109.892  64.034  82.787  1.00113.22           C  
ATOM   3583  C   LEU A 266     111.074  64.985  82.928  1.00113.22           C  
ATOM   3584  O   LEU A 266     110.982  65.999  83.629  1.00113.22           O  
ATOM   3585  CB  LEU A 266     110.055  62.833  83.717  1.00113.22           C  
ATOM   3586  CG  LEU A 266     109.697  63.074  85.183  1.00113.22           C  
ATOM   3587  CD1 LEU A 266     108.201  63.293  85.334  1.00113.22           C  
ATOM   3588  CD2 LEU A 266     110.160  61.913  86.042  1.00113.22           C  
ATOM   3589  N   GLN A 267     112.184  64.684  82.247  1.00112.75           N  
ATOM   3590  CA  GLN A 267     113.334  65.583  82.247  1.00112.75           C  
ATOM   3591  C   GLN A 267     113.019  66.897  81.538  1.00112.75           C  
ATOM   3592  O   GLN A 267     113.494  67.956  81.964  1.00112.75           O  
ATOM   3593  CB  GLN A 267     114.532  64.888  81.599  1.00112.75           C  
ATOM   3594  CG  GLN A 267     115.818  65.694  81.609  1.00112.75           C  
ATOM   3595  CD  GLN A 267     116.354  65.905  83.009  1.00112.75           C  
ATOM   3596  OE1 GLN A 267     116.331  64.996  83.837  1.00112.75           O  
ATOM   3597  NE2 GLN A 267     116.839  67.111  83.281  1.00112.75           N  
ATOM   3598  N   GLU A 268     112.206  66.848  80.477  1.00111.93           N  
ATOM   3599  CA  GLU A 268     111.762  68.066  79.803  1.00111.93           C  
ATOM   3600  C   GLU A 268     110.890  68.923  80.716  1.00111.93           C  
ATOM   3601  O   GLU A 268     111.039  70.151  80.754  1.00111.93           O  
ATOM   3602  CB  GLU A 268     111.010  67.699  78.522  1.00111.93           C  
ATOM   3603  CG  GLU A 268     110.285  68.854  77.850  1.00111.93           C  
ATOM   3604  CD  GLU A 268     109.252  68.386  76.845  1.00111.93           C  
ATOM   3605  OE1 GLU A 268     109.297  67.202  76.450  1.00111.93           O  
ATOM   3606  OE2 GLU A 268     108.393  69.202  76.451  1.00111.93           O  
ATOM   3607  N   ALA A 269     109.993  68.288  81.475  1.00106.75           N  
ATOM   3608  CA  ALA A 269     109.162  69.020  82.427  1.00106.75           C  
ATOM   3609  C   ALA A 269     109.997  69.602  83.562  1.00106.75           C  
ATOM   3610  O   ALA A 269     109.717  70.703  84.048  1.00106.75           O  
ATOM   3611  CB  ALA A 269     108.068  68.107  82.979  1.00106.75           C  
ATOM   3612  N   LEU A 270     111.040  68.883  83.984  1.00108.99           N  
ATOM   3613  CA  LEU A 270     111.912  69.393  85.037  1.00108.99           C  
ATOM   3614  C   LEU A 270     112.757  70.564  84.541  1.00108.99           C  
ATOM   3615  O   LEU A 270     113.007  71.518  85.287  1.00108.99           O  
ATOM   3616  CB  LEU A 270     112.797  68.268  85.569  1.00108.99           C  
ATOM   3617  CG  LEU A 270     112.077  67.299  86.512  1.00108.99           C  
ATOM   3618  CD1 LEU A 270     112.717  65.920  86.469  1.00108.99           C  
ATOM   3619  CD2 LEU A 270     112.045  67.833  87.923  1.00108.99           C  
ATOM   3620  N   ASN A 271     113.201  70.512  83.281  1.00105.89           N  
ATOM   3621  CA  ASN A 271     113.898  71.648  82.681  1.00105.89           C  
ATOM   3622  C   ASN A 271     112.972  72.850  82.524  1.00105.89           C  
ATOM   3623  O   ASN A 271     113.393  73.998  82.722  1.00105.89           O  
ATOM   3624  CB  ASN A 271     114.487  71.249  81.329  1.00105.89           C  
ATOM   3625  CG  ASN A 271     115.609  70.242  81.458  1.00105.89           C  
ATOM   3626  OD1 ASN A 271     116.369  70.263  82.427  1.00105.89           O  
ATOM   3627  ND2 ASN A 271     115.720  69.351  80.481  1.00105.89           N  
ATOM   3628  N   ASP A 272     111.707  72.603  82.170  1.00101.70           N  
ATOM   3629  CA  ASP A 272     110.721  73.676  82.092  1.00101.70           C  
ATOM   3630  C   ASP A 272     110.457  74.285  83.464  1.00101.70           C  
ATOM   3631  O   ASP A 272     110.260  75.499  83.580  1.00101.70           O  
ATOM   3632  CB  ASP A 272     109.427  73.147  81.476  1.00101.70           C  
ATOM   3633  CG  ASP A 272     108.583  74.239  80.840  1.00101.70           C  
ATOM   3634  OD1 ASP A 272     108.904  75.433  81.010  1.00101.70           O  
ATOM   3635  OD2 ASP A 272     107.588  73.899  80.168  1.00101.70           O  
ATOM   3636  N   PHE A 273     110.465  73.462  84.516  1.00100.40           N  
ATOM   3637  CA  PHE A 273     110.302  74.000  85.864  1.00100.40           C  
ATOM   3638  C   PHE A 273     111.530  74.785  86.310  1.00100.40           C  
ATOM   3639  O   PHE A 273     111.401  75.780  87.033  1.00100.40           O  
ATOM   3640  CB  PHE A 273     109.993  72.888  86.860  1.00100.40           C  
ATOM   3641  CG  PHE A 273     109.778  73.387  88.261  1.00100.40           C  
ATOM   3642  CD1 PHE A 273     108.596  74.022  88.610  1.00100.40           C  
ATOM   3643  CD2 PHE A 273     110.758  73.218  89.229  1.00100.40           C  
ATOM   3644  CE1 PHE A 273     108.395  74.481  89.894  1.00100.40           C  
ATOM   3645  CE2 PHE A 273     110.564  73.679  90.514  1.00100.40           C  
ATOM   3646  CZ  PHE A 273     109.379  74.309  90.847  1.00100.40           C  
ATOM   3647  N   LYS A 274     112.724  74.339  85.908  1.00 99.97           N  
ATOM   3648  CA  LYS A 274     113.940  75.109  86.162  1.00 99.97           C  
ATOM   3649  C   LYS A 274     113.888  76.463  85.464  1.00 99.97           C  
ATOM   3650  O   LYS A 274     114.316  77.478  86.027  1.00 99.97           O  
ATOM   3651  CB  LYS A 274     115.165  74.317  85.701  1.00 99.97           C  
ATOM   3652  CG  LYS A 274     116.498  75.032  85.896  1.00 99.97           C  
ATOM   3653  CD  LYS A 274     116.830  75.233  87.364  1.00 99.97           C  
ATOM   3654  CE  LYS A 274     117.208  73.919  88.024  1.00 99.97           C  
ATOM   3655  NZ  LYS A 274     117.617  74.106  89.444  1.00 99.97           N  
ATOM   3656  N   SER A 275     113.351  76.496  84.242  1.00 99.50           N  
ATOM   3657  CA  SER A 275     113.227  77.756  83.516  1.00 99.50           C  
ATOM   3658  C   SER A 275     112.176  78.671  84.140  1.00 99.50           C  
ATOM   3659  O   SER A 275     112.391  79.883  84.247  1.00 99.50           O  
ATOM   3660  CB  SER A 275     112.893  77.483  82.051  1.00 99.50           C  
ATOM   3661  OG  SER A 275     112.735  78.693  81.332  1.00 99.50           O  
ATOM   3662  N   ILE A 276     111.038  78.116  84.563  1.00 97.87           N  
ATOM   3663  CA  ILE A 276     109.949  78.966  85.035  1.00 97.87           C  
ATOM   3664  C   ILE A 276     110.166  79.386  86.490  1.00 97.87           C  
ATOM   3665  O   ILE A 276     109.647  80.425  86.917  1.00 97.87           O  
ATOM   3666  CB  ILE A 276     108.598  78.249  84.821  1.00 97.87           C  
ATOM   3667  CG1 ILE A 276     107.415  79.198  84.983  1.00 97.87           C  
ATOM   3668  CG2 ILE A 276     108.393  77.128  85.810  1.00 97.87           C  
ATOM   3669  CD1 ILE A 276     107.371  80.252  83.927  1.00 97.87           C  
ATOM   3670  N   TRP A 277     110.968  78.639  87.251  1.00 96.71           N  
ATOM   3671  CA  TRP A 277     111.244  78.976  88.644  1.00 96.71           C  
ATOM   3672  C   TRP A 277     112.389  79.979  88.751  1.00 96.71           C  
ATOM   3673  O   TRP A 277     112.193  81.111  89.204  1.00 96.71           O  
ATOM   3674  CB  TRP A 277     111.565  77.704  89.435  1.00 96.71           C  
ATOM   3675  CG  TRP A 277     111.842  77.936  90.887  1.00 96.71           C  
ATOM   3676  CD1 TRP A 277     113.054  78.168  91.467  1.00 96.71           C  
ATOM   3677  CD2 TRP A 277     110.884  77.942  91.948  1.00 96.71           C  
ATOM   3678  NE1 TRP A 277     112.909  78.326  92.821  1.00 96.71           N  
ATOM   3679  CE2 TRP A 277     111.585  78.190  93.142  1.00 96.71           C  
ATOM   3680  CE3 TRP A 277     109.502  77.764  92.003  1.00 96.71           C  
ATOM   3681  CZ2 TRP A 277     110.949  78.263  94.375  1.00 96.71           C  
ATOM   3682  CZ3 TRP A 277     108.872  77.839  93.227  1.00 96.71           C  
ATOM   3683  CH2 TRP A 277     109.595  78.083  94.395  1.00 96.71           C  
ATOM   3684  N   ASN A 278     113.589  79.577  88.329  1.00 95.69           N  
ATOM   3685  CA  ASN A 278     114.757  80.455  88.353  1.00 95.69           C  
ATOM   3686  C   ASN A 278     114.655  81.449  87.196  1.00 95.69           C  
ATOM   3687  O   ASN A 278     115.295  81.321  86.150  1.00 95.69           O  
ATOM   3688  CB  ASN A 278     116.043  79.646  88.283  1.00 95.69           C  
ATOM   3689  CG  ASN A 278     116.320  78.878  89.559  1.00 95.69           C  
ATOM   3690  OD1 ASN A 278     115.765  77.803  89.784  1.00 95.69           O  
ATOM   3691  ND2 ASN A 278     117.168  79.438  90.412  1.00 95.69           N  
ATOM   3692  N   ASN A 279     113.817  82.457  87.403  1.00 94.65           N  
ATOM   3693  CA  ASN A 279     113.586  83.508  86.427  1.00 94.65           C  
ATOM   3694  C   ASN A 279     113.972  84.851  87.028  1.00 94.65           C  
ATOM   3695  O   ASN A 279     113.870  85.061  88.240  1.00 94.65           O  
ATOM   3696  CB  ASN A 279     112.122  83.532  85.981  1.00 94.65           C  
ATOM   3697  CG  ASN A 279     111.918  84.306  84.698  1.00 94.65           C  
ATOM   3698  OD1 ASN A 279     111.211  85.312  84.672  1.00 94.65           O  
ATOM   3699  ND2 ASN A 279     112.534  83.837  83.621  1.00 94.65           N  
ATOM   3700  N   ARG A 280     114.435  85.756  86.164  1.00 95.36           N  
ATOM   3701  CA  ARG A 280     114.854  87.077  86.619  1.00 95.36           C  
ATOM   3702  C   ARG A 280     113.660  87.938  87.024  1.00 95.36           C  
ATOM   3703  O   ARG A 280     113.769  88.752  87.948  1.00 95.36           O  
ATOM   3704  CB  ARG A 280     115.712  87.730  85.528  1.00 95.36           C  
ATOM   3705  CG  ARG A 280     116.091  89.190  85.729  1.00 95.36           C  
ATOM   3706  CD  ARG A 280     117.013  89.666  84.609  1.00 95.36           C  
ATOM   3707  NE  ARG A 280     116.320  90.255  83.469  1.00 95.36           N  
ATOM   3708  CZ  ARG A 280     116.064  89.609  82.339  1.00 95.36           C  
ATOM   3709  NH1 ARG A 280     116.388  88.335  82.183  1.00 95.36           N  
ATOM   3710  NH2 ARG A 280     115.481  90.258  81.336  1.00 95.36           N  
ATOM   3711  N   TRP A 281     112.507  87.746  86.385  1.00 91.76           N  
ATOM   3712  CA  TRP A 281     111.312  88.494  86.751  1.00 91.76           C  
ATOM   3713  C   TRP A 281     110.356  87.722  87.650  1.00 91.76           C  
ATOM   3714  O   TRP A 281     109.476  88.339  88.260  1.00 91.76           O  
ATOM   3715  CB  TRP A 281     110.572  88.953  85.493  1.00 91.76           C  
ATOM   3716  CG  TRP A 281     111.480  89.576  84.487  1.00 91.76           C  
ATOM   3717  CD1 TRP A 281     111.910  89.027  83.318  1.00 91.76           C  
ATOM   3718  CD2 TRP A 281     112.080  90.875  84.567  1.00 91.76           C  
ATOM   3719  NE1 TRP A 281     112.737  89.904  82.660  1.00 91.76           N  
ATOM   3720  CE2 TRP A 281     112.859  91.045  83.408  1.00 91.76           C  
ATOM   3721  CE3 TRP A 281     112.033  91.910  85.507  1.00 91.76           C  
ATOM   3722  CZ2 TRP A 281     113.584  92.209  83.162  1.00 91.76           C  
ATOM   3723  CZ3 TRP A 281     112.754  93.063  85.261  1.00 91.76           C  
ATOM   3724  CH2 TRP A 281     113.519  93.202  84.099  1.00 91.76           C  
ATOM   3725  N   LEU A 282     110.500  86.401  87.759  1.00 90.79           N  
ATOM   3726  CA  LEU A 282     109.610  85.630  88.620  1.00 90.79           C  
ATOM   3727  C   LEU A 282     110.316  85.200  89.899  1.00 90.79           C  
ATOM   3728  O   LEU A 282     110.395  84.005  90.200  1.00 90.79           O  
ATOM   3729  CB  LEU A 282     109.073  84.404  87.885  1.00 90.79           C  
ATOM   3730  CG  LEU A 282     108.489  84.647  86.496  1.00 90.79           C  
ATOM   3731  CD1 LEU A 282     108.252  83.331  85.799  1.00 90.79           C  
ATOM   3732  CD2 LEU A 282     107.207  85.430  86.596  1.00 90.79           C  
ATOM   3733  N   ARG A 283     110.830  86.163  90.655  1.00 93.11           N  
ATOM   3734  CA  ARG A 283     111.511  85.881  91.908  1.00 93.11           C  
ATOM   3735  C   ARG A 283     110.585  85.942  93.114  1.00 93.11           C  
ATOM   3736  O   ARG A 283     111.039  85.697  94.235  1.00 93.11           O  
ATOM   3737  CB  ARG A 283     112.669  86.862  92.108  1.00 93.11           C  
ATOM   3738  CG  ARG A 283     113.806  86.693  91.121  1.00 93.11           C  
ATOM   3739  CD  ARG A 283     114.911  87.701  91.381  1.00 93.11           C  
ATOM   3740  NE  ARG A 283     116.005  87.567  90.427  1.00 93.11           N  
ATOM   3741  CZ  ARG A 283     117.069  88.357  90.392  1.00 93.11           C  
ATOM   3742  NH1 ARG A 283     117.215  89.357  91.246  1.00 93.11           N  
ATOM   3743  NH2 ARG A 283     118.010  88.139  89.478  1.00 93.11           N  
ATOM   3744  N   THR A 284     109.305  86.280  92.919  1.00 88.52           N  
ATOM   3745  CA  THR A 284     108.378  86.401  94.039  1.00 88.52           C  
ATOM   3746  C   THR A 284     107.060  85.669  93.800  1.00 88.52           C  
ATOM   3747  O   THR A 284     106.042  86.048  94.390  1.00 88.52           O  
ATOM   3748  CB  THR A 284     108.054  87.874  94.353  1.00 88.52           C  
ATOM   3749  OG1 THR A 284     107.556  88.522  93.176  1.00 88.52           O  
ATOM   3750  CG2 THR A 284     109.272  88.625  94.886  1.00 88.52           C  
ATOM   3751  N   ILE A 285     107.039  84.638  92.959  1.00 85.72           N  
ATOM   3752  CA  ILE A 285     105.803  83.958  92.585  1.00 85.72           C  
ATOM   3753  C   ILE A 285     105.950  82.474  92.888  1.00 85.72           C  
ATOM   3754  O   ILE A 285     106.827  81.803  92.331  1.00 85.72           O  
ATOM   3755  CB  ILE A 285     105.454  84.190  91.108  1.00 85.72           C  
ATOM   3756  CG1 ILE A 285     105.026  85.639  90.897  1.00 85.72           C  
ATOM   3757  CG2 ILE A 285     104.351  83.252  90.658  1.00 85.72           C  
ATOM   3758  CD1 ILE A 285     104.786  85.986  89.467  1.00 85.72           C  
ATOM   3759  N   SER A 286     105.091  81.966  93.769  1.00 86.14           N  
ATOM   3760  CA  SER A 286     105.098  80.552  94.105  1.00 86.14           C  
ATOM   3761  C   SER A 286     104.469  79.738  92.980  1.00 86.14           C  
ATOM   3762  O   SER A 286     103.702  80.248  92.159  1.00 86.14           O  
ATOM   3763  CB  SER A 286     104.346  80.303  95.410  1.00 86.14           C  
ATOM   3764  OG  SER A 286     104.839  81.122  96.454  1.00 86.14           O  
ATOM   3765  N   VAL A 287     104.798  78.452  92.951  1.00 85.46           N  
ATOM   3766  CA  VAL A 287     104.341  77.552  91.901  1.00 85.46           C  
ATOM   3767  C   VAL A 287     103.399  76.528  92.518  1.00 85.46           C  
ATOM   3768  O   VAL A 287     103.808  75.716  93.356  1.00 85.46           O  
ATOM   3769  CB  VAL A 287     105.512  76.870  91.182  1.00 85.46           C  
ATOM   3770  CG1 VAL A 287     105.003  75.782  90.259  1.00 85.46           C  
ATOM   3771  CG2 VAL A 287     106.294  77.892  90.388  1.00 85.46           C  
ATOM   3772  N   ILE A 288     102.132  76.578  92.112  1.00 82.97           N  
ATOM   3773  CA  ILE A 288     101.227  75.459  92.336  1.00 82.97           C  
ATOM   3774  C   ILE A 288     101.597  74.335  91.383  1.00 82.97           C  
ATOM   3775  O   ILE A 288     101.800  74.557  90.184  1.00 82.97           O  
ATOM   3776  CB  ILE A 288      99.765  75.890  92.145  1.00 82.97           C  
ATOM   3777  CG1 ILE A 288      99.493  77.213  92.860  1.00 82.97           C  
ATOM   3778  CG2 ILE A 288      98.811  74.797  92.603  1.00 82.97           C  
ATOM   3779  CD1 ILE A 288      98.076  77.712  92.701  1.00 82.97           C  
ATOM   3780  N   LEU A 289     101.706  73.125  91.912  1.00 90.74           N  
ATOM   3781  CA  LEU A 289     102.036  71.945  91.119  1.00 90.74           C  
ATOM   3782  C   LEU A 289     100.859  70.980  91.127  1.00 90.74           C  
ATOM   3783  O   LEU A 289     100.466  70.477  92.181  1.00 90.74           O  
ATOM   3784  CB  LEU A 289     103.261  71.263  91.645  1.00 90.74           C  
ATOM   3785  CG  LEU A 289     103.549  70.020  90.812  1.00 90.74           C  
ATOM   3786  CD1 LEU A 289     103.876  70.320  89.352  1.00 90.74           C  
ATOM   3787  CD2 LEU A 289     104.548  69.145  91.488  1.00 90.74           C  
ATOM   3788  N   PHE A 290     100.304  70.718  89.951  1.00 90.99           N  
ATOM   3789  CA  PHE A 290      99.404  69.592  89.795  1.00 90.99           C  
ATOM   3790  C   PHE A 290     100.116  68.458  89.077  1.00 90.99           C  
ATOM   3791  O   PHE A 290     100.796  68.672  88.071  1.00 90.99           O  
ATOM   3792  CB  PHE A 290      98.156  70.009  89.030  1.00 90.99           C  
ATOM   3793  CG  PHE A 290      97.138  70.667  89.890  1.00 90.99           C  
ATOM   3794  CD1 PHE A 290      96.623  70.008  90.995  1.00 90.99           C  
ATOM   3795  CD2 PHE A 290      96.706  71.947  89.611  1.00 90.99           C  
ATOM   3796  CE1 PHE A 290      95.689  70.612  91.803  1.00 90.99           C  
ATOM   3797  CE2 PHE A 290      95.772  72.554  90.409  1.00 90.99           C  
ATOM   3798  CZ  PHE A 290      95.262  71.886  91.511  1.00 90.99           C  
ATOM   3799  N   LEU A 291      99.969  67.250  89.607  1.00 98.40           N  
ATOM   3800  CA  LEU A 291     100.559  66.053  89.016  1.00 98.40           C  
ATOM   3801  C   LEU A 291      99.392  65.195  88.545  1.00 98.40           C  
ATOM   3802  O   LEU A 291      98.905  64.324  89.270  1.00 98.40           O  
ATOM   3803  CB  LEU A 291     101.449  65.326  90.002  1.00 98.40           C  
ATOM   3804  CG  LEU A 291     102.749  66.076  90.286  1.00 98.40           C  
ATOM   3805  CD1 LEU A 291     103.300  65.709  91.651  1.00 98.40           C  
ATOM   3806  CD2 LEU A 291     103.774  65.835  89.195  1.00 98.40           C  
ATOM   3807  N   ASN A 292      98.952  65.456  87.321  1.00103.97           N  
ATOM   3808  CA  ASN A 292      97.734  64.887  86.777  1.00103.97           C  
ATOM   3809  C   ASN A 292      97.952  63.425  86.391  1.00103.97           C  
ATOM   3810  O   ASN A 292      99.089  62.955  86.281  1.00103.97           O  
ATOM   3811  CB  ASN A 292      97.279  65.716  85.573  1.00103.97           C  
ATOM   3812  CG  ASN A 292      95.813  65.534  85.247  1.00103.97           C  
ATOM   3813  OD1 ASN A 292      95.119  64.727  85.865  1.00103.97           O  
ATOM   3814  ND2 ASN A 292      95.328  66.299  84.281  1.00103.97           N  
ATOM   3815  N   LYS A 293      96.827  62.719  86.198  1.00108.78           N  
ATOM   3816  CA  LYS A 293      96.719  61.310  85.772  1.00108.78           C  
ATOM   3817  C   LYS A 293      97.629  60.369  86.575  1.00108.78           C  
ATOM   3818  O   LYS A 293      98.407  59.577  86.037  1.00108.78           O  
ATOM   3819  CB  LYS A 293      96.889  61.167  84.240  1.00108.78           C  
ATOM   3820  CG  LYS A 293      98.223  61.510  83.543  1.00108.78           C  
ATOM   3821  CD  LYS A 293      98.140  61.250  82.049  1.00108.78           C  
ATOM   3822  CE  LYS A 293      97.270  62.284  81.355  1.00108.78           C  
ATOM   3823  NZ  LYS A 293      97.870  63.645  81.410  1.00108.78           N  
ATOM   3824  N   GLN A 294      97.482  60.433  87.901  1.00109.94           N  
ATOM   3825  CA  GLN A 294      98.194  59.512  88.780  1.00109.94           C  
ATOM   3826  C   GLN A 294      97.667  58.085  88.678  1.00109.94           C  
ATOM   3827  O   GLN A 294      98.398  57.145  89.007  1.00109.94           O  
ATOM   3828  CB  GLN A 294      98.109  59.989  90.231  1.00109.94           C  
ATOM   3829  CG  GLN A 294      96.689  60.100  90.772  1.00109.94           C  
ATOM   3830  CD  GLN A 294      96.645  60.490  92.236  1.00109.94           C  
ATOM   3831  OE1 GLN A 294      97.675  60.548  92.908  1.00109.94           O  
ATOM   3832  NE2 GLN A 294      95.448  60.766  92.738  1.00109.94           N  
ATOM   3833  N   ASP A 295      96.421  57.904  88.231  1.00115.73           N  
ATOM   3834  CA  ASP A 295      95.878  56.559  88.078  1.00115.73           C  
ATOM   3835  C   ASP A 295      96.550  55.821  86.929  1.00115.73           C  
ATOM   3836  O   ASP A 295      96.709  54.596  86.983  1.00115.73           O  
ATOM   3837  CB  ASP A 295      94.368  56.619  87.861  1.00115.73           C  
ATOM   3838  CG  ASP A 295      93.975  57.567  86.745  1.00115.73           C  
ATOM   3839  OD1 ASP A 295      94.838  58.339  86.275  1.00115.73           O  
ATOM   3840  OD2 ASP A 295      92.801  57.527  86.328  1.00115.73           O  
ATOM   3841  N   LEU A 296      96.939  56.551  85.879  1.00117.87           N  
ATOM   3842  CA  LEU A 296      97.710  55.949  84.796  1.00117.87           C  
ATOM   3843  C   LEU A 296      99.043  55.428  85.313  1.00117.87           C  
ATOM   3844  O   LEU A 296      99.470  54.326  84.951  1.00117.87           O  
ATOM   3845  CB  LEU A 296      97.926  56.957  83.665  1.00117.87           C  
ATOM   3846  CG  LEU A 296      96.877  57.133  82.557  1.00117.87           C  
ATOM   3847  CD1 LEU A 296      96.705  55.837  81.775  1.00117.87           C  
ATOM   3848  CD2 LEU A 296      95.532  57.655  83.054  1.00117.87           C  
ATOM   3849  N   LEU A 297      99.674  56.176  86.222  1.00117.94           N  
ATOM   3850  CA  LEU A 297     100.853  55.675  86.917  1.00117.94           C  
ATOM   3851  C   LEU A 297     100.516  54.510  87.843  1.00117.94           C  
ATOM   3852  O   LEU A 297     101.370  53.647  88.075  1.00117.94           O  
ATOM   3853  CB  LEU A 297     101.515  56.805  87.706  1.00117.94           C  
ATOM   3854  CG  LEU A 297     103.011  56.656  87.993  1.00117.94           C  
ATOM   3855  CD1 LEU A 297     103.776  56.420  86.702  1.00117.94           C  
ATOM   3856  CD2 LEU A 297     103.543  57.883  88.714  1.00117.94           C  
ATOM   3857  N   ALA A 298      99.284  54.453  88.363  1.00120.15           N  
ATOM   3858  CA  ALA A 298      98.906  53.358  89.256  1.00120.15           C  
ATOM   3859  C   ALA A 298      98.822  52.027  88.512  1.00120.15           C  
ATOM   3860  O   ALA A 298      99.418  51.033  88.946  1.00120.15           O  
ATOM   3861  CB  ALA A 298      97.587  53.672  89.963  1.00120.15           C  
ATOM   3862  N   GLU A 299      98.114  51.979  87.375  1.00122.72           N  
ATOM   3863  CA  GLU A 299      98.192  50.718  86.626  1.00122.72           C  
ATOM   3864  C   GLU A 299      99.488  50.573  85.832  1.00122.72           C  
ATOM   3865  O   GLU A 299      99.781  49.464  85.377  1.00122.72           O  
ATOM   3866  CB  GLU A 299      97.014  50.422  85.670  1.00122.72           C  
ATOM   3867  CG  GLU A 299      96.512  51.463  84.689  1.00122.72           C  
ATOM   3868  CD  GLU A 299      95.530  52.417  85.309  1.00122.72           C  
ATOM   3869  OE1 GLU A 299      94.983  53.272  84.581  1.00122.72           O  
ATOM   3870  OE2 GLU A 299      95.231  52.255  86.510  1.00122.72           O  
ATOM   3871  N   LYS A 300     100.282  51.636  85.669  1.00123.22           N  
ATOM   3872  CA  LYS A 300     101.627  51.448  85.135  1.00123.22           C  
ATOM   3873  C   LYS A 300     102.514  50.714  86.134  1.00123.22           C  
ATOM   3874  O   LYS A 300     103.334  49.873  85.746  1.00123.22           O  
ATOM   3875  CB  LYS A 300     102.239  52.796  84.758  1.00123.22           C  
ATOM   3876  N   VAL A 301     102.364  51.026  87.424  1.00123.52           N  
ATOM   3877  CA  VAL A 301     103.078  50.298  88.468  1.00123.52           C  
ATOM   3878  C   VAL A 301     102.524  48.883  88.604  1.00123.52           C  
ATOM   3879  O   VAL A 301     103.283  47.907  88.673  1.00123.52           O  
ATOM   3880  CB  VAL A 301     103.003  51.081  89.795  1.00123.52           C  
ATOM   3881  CG1 VAL A 301     103.307  50.188  90.996  1.00123.52           C  
ATOM   3882  CG2 VAL A 301     103.952  52.270  89.763  1.00123.52           C  
ATOM   3883  N   LEU A 302     101.195  48.746  88.601  1.00124.94           N  
ATOM   3884  CA  LEU A 302     100.567  47.441  88.786  1.00124.94           C  
ATOM   3885  C   LEU A 302     100.720  46.529  87.575  1.00124.94           C  
ATOM   3886  O   LEU A 302     100.543  45.313  87.709  1.00124.94           O  
ATOM   3887  CB  LEU A 302      99.084  47.618  89.113  1.00124.94           C  
ATOM   3888  N   ALA A 303     101.039  47.076  86.405  1.00127.23           N  
ATOM   3889  CA  ALA A 303     101.231  46.264  85.210  1.00127.23           C  
ATOM   3890  C   ALA A 303     102.555  45.511  85.267  1.00127.23           C  
ATOM   3891  O   ALA A 303     102.596  44.337  85.635  1.00127.23           O  
ATOM   3892  CB  ALA A 303     101.167  47.133  83.965  1.00127.23           C  
ATOM   3893  N   SER A 306     106.294  50.960  84.092  1.00126.12           N  
ATOM   3894  CA  SER A 306     106.919  51.722  85.166  1.00126.12           C  
ATOM   3895  C   SER A 306     108.377  51.318  85.347  1.00126.12           C  
ATOM   3896  O   SER A 306     108.716  50.580  86.271  1.00126.12           O  
ATOM   3897  CB  SER A 306     106.154  51.530  86.477  1.00126.12           C  
ATOM   3898  N   LYS A 307     109.239  51.810  84.458  1.00131.16           N  
ATOM   3899  CA  LYS A 307     110.667  51.498  84.508  1.00131.16           C  
ATOM   3900  C   LYS A 307     111.435  52.700  85.060  1.00131.16           C  
ATOM   3901  O   LYS A 307     112.347  53.246  84.438  1.00131.16           O  
ATOM   3902  CB  LYS A 307     111.171  51.092  83.128  1.00131.16           C  
ATOM   3903  N   ILE A 308     111.034  53.109  86.267  1.00131.11           N  
ATOM   3904  CA  ILE A 308     111.675  54.242  86.930  1.00131.11           C  
ATOM   3905  C   ILE A 308     113.102  53.898  87.358  1.00131.11           C  
ATOM   3906  O   ILE A 308     113.965  54.783  87.430  1.00131.11           O  
ATOM   3907  CB  ILE A 308     110.790  54.727  88.101  1.00131.11           C  
ATOM   3908  CG1 ILE A 308     111.261  56.086  88.633  1.00131.11           C  
ATOM   3909  CG2 ILE A 308     110.673  53.676  89.205  1.00131.11           C  
ATOM   3910  CD1 ILE A 308     111.112  57.222  87.656  1.00131.11           C  
ATOM   3911  N   GLU A 309     113.389  52.618  87.612  1.00133.78           N  
ATOM   3912  CA  GLU A 309     114.765  52.205  87.863  1.00133.78           C  
ATOM   3913  C   GLU A 309     115.608  52.264  86.597  1.00133.78           C  
ATOM   3914  O   GLU A 309     116.806  52.560  86.667  1.00133.78           O  
ATOM   3915  CB  GLU A 309     114.794  50.793  88.451  1.00133.78           C  
ATOM   3916  N   ASP A 310     115.003  51.987  85.439  1.00133.50           N  
ATOM   3917  CA  ASP A 310     115.723  52.080  84.174  1.00133.50           C  
ATOM   3918  C   ASP A 310     115.918  53.529  83.742  1.00133.50           C  
ATOM   3919  O   ASP A 310     116.986  53.886  83.231  1.00133.50           O  
ATOM   3920  CB  ASP A 310     114.980  51.298  83.091  1.00133.50           C  
ATOM   3921  N   TYR A 311     114.899  54.372  83.929  1.00131.54           N  
ATOM   3922  CA  TYR A 311     115.003  55.764  83.501  1.00131.54           C  
ATOM   3923  C   TYR A 311     115.904  56.571  84.428  1.00131.54           C  
ATOM   3924  O   TYR A 311     116.722  57.373  83.962  1.00131.54           O  
ATOM   3925  CB  TYR A 311     113.615  56.398  83.420  1.00131.54           C  
ATOM   3926  CG  TYR A 311     112.930  56.204  82.086  1.00131.54           C  
ATOM   3927  CD1 TYR A 311     112.202  55.051  81.817  1.00131.54           C  
ATOM   3928  CD2 TYR A 311     113.012  57.175  81.094  1.00131.54           C  
ATOM   3929  CE1 TYR A 311     111.574  54.868  80.598  1.00131.54           C  
ATOM   3930  CE2 TYR A 311     112.387  57.002  79.870  1.00131.54           C  
ATOM   3931  CZ  TYR A 311     111.670  55.846  79.630  1.00131.54           C  
ATOM   3932  OH  TYR A 311     111.046  55.665  78.418  1.00131.54           O  
ATOM   3933  N   PHE A 312     115.773  56.377  85.738  1.00130.78           N  
ATOM   3934  CA  PHE A 312     116.576  57.114  86.703  1.00130.78           C  
ATOM   3935  C   PHE A 312     117.521  56.165  87.421  1.00130.78           C  
ATOM   3936  O   PHE A 312     117.057  55.263  88.135  1.00130.78           O  
ATOM   3937  CB  PHE A 312     115.682  57.840  87.708  1.00130.78           C  
ATOM   3938  CG  PHE A 312     115.060  59.100  87.169  1.00130.78           C  
ATOM   3939  CD1 PHE A 312     115.565  59.713  86.031  1.00130.78           C  
ATOM   3940  CD2 PHE A 312     113.970  59.672  87.804  1.00130.78           C  
ATOM   3941  CE1 PHE A 312     114.992  60.872  85.537  1.00130.78           C  
ATOM   3942  CE2 PHE A 312     113.393  60.830  87.318  1.00130.78           C  
ATOM   3943  CZ  PHE A 312     113.903  61.430  86.182  1.00130.78           C  
ATOM   3944  N   PRO A 313     118.840  56.319  87.262  1.00133.24           N  
ATOM   3945  CA  PRO A 313     119.772  55.445  87.992  1.00133.24           C  
ATOM   3946  C   PRO A 313     119.863  55.758  89.474  1.00133.24           C  
ATOM   3947  O   PRO A 313     120.322  54.904  90.242  1.00133.24           O  
ATOM   3948  CB  PRO A 313     121.110  55.698  87.287  1.00133.24           C  
ATOM   3949  CG  PRO A 313     120.993  57.094  86.775  1.00133.24           C  
ATOM   3950  CD  PRO A 313     119.543  57.288  86.404  1.00133.24           C  
ATOM   3951  N   GLU A 314     119.435  56.943  89.901  1.00130.03           N  
ATOM   3952  CA  GLU A 314     119.480  57.343  91.299  1.00130.03           C  
ATOM   3953  C   GLU A 314     118.213  56.969  92.059  1.00130.03           C  
ATOM   3954  O   GLU A 314     118.009  57.458  93.175  1.00130.03           O  
ATOM   3955  CB  GLU A 314     119.739  58.850  91.403  1.00130.03           C  
ATOM   3956  CG  GLU A 314     118.742  59.715  90.641  1.00130.03           C  
ATOM   3957  CD  GLU A 314     117.618  60.238  91.513  1.00130.03           C  
ATOM   3958  OE1 GLU A 314     117.810  60.340  92.743  1.00130.03           O  
ATOM   3959  OE2 GLU A 314     116.538  60.542  90.965  1.00130.03           O  
ATOM   3960  N   PHE A 315     117.363  56.114  91.481  1.00127.78           N  
ATOM   3961  CA  PHE A 315     116.153  55.660  92.159  1.00127.78           C  
ATOM   3962  C   PHE A 315     116.460  54.769  93.359  1.00127.78           C  
ATOM   3963  O   PHE A 315     115.633  54.671  94.272  1.00127.78           O  
ATOM   3964  CB  PHE A 315     115.249  54.922  91.167  1.00127.78           C  
ATOM   3965  CG  PHE A 315     113.906  54.548  91.728  1.00127.78           C  
ATOM   3966  CD1 PHE A 315     113.005  55.529  92.112  1.00127.78           C  
ATOM   3967  CD2 PHE A 315     113.547  53.217  91.877  1.00127.78           C  
ATOM   3968  CE1 PHE A 315     111.767  55.193  92.632  1.00127.78           C  
ATOM   3969  CE2 PHE A 315     112.311  52.870  92.397  1.00127.78           C  
ATOM   3970  CZ  PHE A 315     111.420  53.861  92.776  1.00127.78           C  
ATOM   3971  N   ALA A 316     117.630  54.134  93.383  1.00126.95           N  
ATOM   3972  CA  ALA A 316     118.038  53.336  94.527  1.00126.95           C  
ATOM   3973  C   ALA A 316     118.342  54.230  95.727  1.00126.95           C  
ATOM   3974  O   ALA A 316     118.546  55.442  95.596  1.00126.95           O  
ATOM   3975  CB  ALA A 316     119.260  52.486  94.181  1.00126.95           C  
ATOM   3976  N   ARG A 317     118.368  53.595  96.908  1.00126.28           N  
ATOM   3977  CA  ARG A 317     118.529  54.252  98.215  1.00126.28           C  
ATOM   3978  C   ARG A 317     117.468  55.327  98.443  1.00126.28           C  
ATOM   3979  O   ARG A 317     117.749  56.405  98.969  1.00126.28           O  
ATOM   3980  CB  ARG A 317     119.941  54.824  98.396  1.00126.28           C  
ATOM   3981  N   TYR A 318     116.235  55.029  98.041  1.00121.72           N  
ATOM   3982  CA  TYR A 318     115.091  55.896  98.278  1.00121.72           C  
ATOM   3983  C   TYR A 318     114.091  55.153  99.151  1.00121.72           C  
ATOM   3984  O   TYR A 318     113.725  54.013  98.846  1.00121.72           O  
ATOM   3985  CB  TYR A 318     114.436  56.326  96.963  1.00121.72           C  
ATOM   3986  CG  TYR A 318     113.486  57.489  97.122  1.00121.72           C  
ATOM   3987  CD1 TYR A 318     113.965  58.789  97.231  1.00121.72           C  
ATOM   3988  CD2 TYR A 318     112.113  57.286  97.182  1.00121.72           C  
ATOM   3989  CE1 TYR A 318     113.102  59.857  97.385  1.00121.72           C  
ATOM   3990  CE2 TYR A 318     111.241  58.347  97.337  1.00121.72           C  
ATOM   3991  CZ  TYR A 318     111.742  59.630  97.437  1.00121.72           C  
ATOM   3992  OH  TYR A 318     110.881  60.690  97.591  1.00121.72           O  
ATOM   3993  N   THR A 319     113.653  55.796 100.232  1.00122.71           N  
ATOM   3994  CA  THR A 319     112.757  55.175 101.206  1.00122.71           C  
ATOM   3995  C   THR A 319     111.584  56.111 101.501  1.00122.71           C  
ATOM   3996  O   THR A 319     111.422  56.600 102.619  1.00122.71           O  
ATOM   3997  CB  THR A 319     113.500  54.816 102.491  1.00122.71           C  
ATOM   3998  N   THR A 320     110.759  56.335 100.473  1.00121.92           N  
ATOM   3999  CA  THR A 320     109.542  57.164 100.508  1.00121.92           C  
ATOM   4000  C   THR A 320     109.760  58.576 101.054  1.00121.92           C  
ATOM   4001  O   THR A 320     109.500  58.843 102.227  1.00121.92           O  
ATOM   4002  CB  THR A 320     108.413  56.491 101.329  1.00121.92           C  
ATOM   4003  OG1 THR A 320     108.714  56.578 102.728  1.00121.92           O  
ATOM   4004  CG2 THR A 320     108.252  55.030 100.931  1.00121.92           C  
ATOM   4005  N   GLU A 330      97.470  54.372  99.652  1.00114.97           N  
ATOM   4006  CA  GLU A 330      96.914  53.103  99.199  1.00114.97           C  
ATOM   4007  C   GLU A 330      98.011  52.054  99.033  1.00114.97           C  
ATOM   4008  O   GLU A 330      98.508  51.505 100.016  1.00114.97           O  
ATOM   4009  CB  GLU A 330      96.153  53.291  97.884  1.00114.97           C  
ATOM   4010  N   ASP A 331      98.375  51.778  97.785  1.00115.45           N  
ATOM   4011  CA  ASP A 331      99.421  50.804  97.514  1.00115.45           C  
ATOM   4012  C   ASP A 331     100.784  51.381  97.892  1.00115.45           C  
ATOM   4013  O   ASP A 331     101.054  52.556  97.622  1.00115.45           O  
ATOM   4014  CB  ASP A 331      99.406  50.405  96.040  1.00115.45           C  
ATOM   4015  CG  ASP A 331     100.397  49.306  95.723  1.00115.45           C  
ATOM   4016  OD1 ASP A 331     100.173  48.157  96.158  1.00115.45           O  
ATOM   4017  OD2 ASP A 331     101.400  49.591  95.039  1.00115.45           O  
ATOM   4018  N   PRO A 332     101.641  50.595  98.554  1.00115.66           N  
ATOM   4019  CA  PRO A 332     102.975  51.101  98.926  1.00115.66           C  
ATOM   4020  C   PRO A 332     103.871  51.446  97.747  1.00115.66           C  
ATOM   4021  O   PRO A 332     104.652  52.401  97.843  1.00115.66           O  
ATOM   4022  CB  PRO A 332     103.564  49.954  99.761  1.00115.66           C  
ATOM   4023  CG  PRO A 332     102.758  48.747  99.393  1.00115.66           C  
ATOM   4024  CD  PRO A 332     101.383  49.258  99.114  1.00115.66           C  
ATOM   4025  N   ARG A 333     103.779  50.715  96.633  1.00116.07           N  
ATOM   4026  CA  ARG A 333     104.616  51.035  95.479  1.00116.07           C  
ATOM   4027  C   ARG A 333     104.122  52.291  94.770  1.00116.07           C  
ATOM   4028  O   ARG A 333     104.930  53.103  94.299  1.00116.07           O  
ATOM   4029  CB  ARG A 333     104.660  49.850  94.515  1.00116.07           C  
ATOM   4030  N   VAL A 334     102.799  52.470  94.697  1.00115.35           N  
ATOM   4031  CA  VAL A 334     102.222  53.676  94.109  1.00115.35           C  
ATOM   4032  C   VAL A 334     102.564  54.900  94.951  1.00115.35           C  
ATOM   4033  O   VAL A 334     102.947  55.948  94.417  1.00115.35           O  
ATOM   4034  CB  VAL A 334     100.702  53.500  93.939  1.00115.35           C  
ATOM   4035  CG1 VAL A 334     100.055  54.779  93.427  1.00115.35           C  
ATOM   4036  CG2 VAL A 334     100.413  52.347  92.997  1.00115.35           C  
ATOM   4037  N   THR A 335     102.465  54.776  96.278  1.00115.33           N  
ATOM   4038  CA  THR A 335     102.825  55.877  97.168  1.00115.33           C  
ATOM   4039  C   THR A 335     104.326  56.158  97.127  1.00115.33           C  
ATOM   4040  O   THR A 335     104.748  57.316  97.228  1.00115.33           O  
ATOM   4041  CB  THR A 335     102.374  55.560  98.594  1.00115.33           C  
ATOM   4042  OG1 THR A 335     101.062  54.984  98.561  1.00115.33           O  
ATOM   4043  CG2 THR A 335     102.325  56.824  99.435  1.00115.33           C  
ATOM   4044  N   ARG A 336     105.143  55.110  96.964  1.00113.64           N  
ATOM   4045  CA  ARG A 336     106.587  55.282  96.835  1.00113.64           C  
ATOM   4046  C   ARG A 336     106.950  56.037  95.563  1.00113.64           C  
ATOM   4047  O   ARG A 336     107.774  56.961  95.596  1.00113.64           O  
ATOM   4048  CB  ARG A 336     107.267  53.916  96.850  1.00113.64           C  
ATOM   4049  CG  ARG A 336     108.770  53.948  96.672  1.00113.64           C  
ATOM   4050  CD  ARG A 336     109.331  52.533  96.625  1.00113.64           C  
ATOM   4051  NE  ARG A 336     108.906  51.734  97.769  1.00113.64           N  
ATOM   4052  CZ  ARG A 336     108.178  50.628  97.682  1.00113.64           C  
ATOM   4053  NH1 ARG A 336     107.781  50.153  96.513  1.00113.64           N  
ATOM   4054  NH2 ARG A 336     107.836  49.987  98.795  1.00113.64           N  
ATOM   4055  N   ALA A 337     106.324  55.670  94.438  1.00113.35           N  
ATOM   4056  CA  ALA A 337     106.550  56.377  93.180  1.00113.35           C  
ATOM   4057  C   ALA A 337     106.040  57.811  93.249  1.00113.35           C  
ATOM   4058  O   ALA A 337     106.676  58.728  92.713  1.00113.35           O  
ATOM   4059  CB  ALA A 337     105.884  55.627  92.028  1.00113.35           C  
ATOM   4060  N   LYS A 338     104.907  58.023  93.929  1.00111.60           N  
ATOM   4061  CA  LYS A 338     104.367  59.368  94.092  1.00111.60           C  
ATOM   4062  C   LYS A 338     105.292  60.252  94.920  1.00111.60           C  
ATOM   4063  O   LYS A 338     105.573  61.386  94.523  1.00111.60           O  
ATOM   4064  CB  LYS A 338     102.978  59.304  94.723  1.00111.60           C  
ATOM   4065  CG  LYS A 338     101.866  58.998  93.736  1.00111.60           C  
ATOM   4066  CD  LYS A 338     100.571  58.637  94.448  1.00111.60           C  
ATOM   4067  CE  LYS A 338     100.054  59.799  95.281  1.00111.60           C  
ATOM   4068  NZ  LYS A 338      98.720  59.513  95.874  1.00111.60           N  
ATOM   4069  N   TYR A 339     105.804  59.743  96.048  1.00116.59           N  
ATOM   4070  CA  TYR A 339     106.725  60.529  96.872  1.00116.59           C  
ATOM   4071  C   TYR A 339     108.055  60.762  96.169  1.00116.59           C  
ATOM   4072  O   TYR A 339     108.690  61.807  96.372  1.00116.59           O  
ATOM   4073  CB  TYR A 339     106.956  59.862  98.229  1.00116.59           C  
ATOM   4074  CG  TYR A 339     105.767  59.855  99.166  1.00116.59           C  
ATOM   4075  CD1 TYR A 339     104.664  60.674  98.939  1.00116.59           C  
ATOM   4076  CD2 TYR A 339     105.759  59.041 100.291  1.00116.59           C  
ATOM   4077  CE1 TYR A 339     103.585  60.673  99.802  1.00116.59           C  
ATOM   4078  CE2 TYR A 339     104.686  59.031 101.159  1.00116.59           C  
ATOM   4079  CZ  TYR A 339     103.602  59.849 100.909  1.00116.59           C  
ATOM   4080  OH  TYR A 339     102.531  59.840 101.772  1.00116.59           O  
ATOM   4081  N   PHE A 340     108.492  59.806  95.340  1.00116.77           N  
ATOM   4082  CA  PHE A 340     109.673  60.042  94.516  1.00116.77           C  
ATOM   4083  C   PHE A 340     109.434  61.167  93.519  1.00116.77           C  
ATOM   4084  O   PHE A 340     110.319  62.002  93.305  1.00116.77           O  
ATOM   4085  CB  PHE A 340     110.083  58.771  93.780  1.00116.77           C  
ATOM   4086  CG  PHE A 340     111.305  58.945  92.932  1.00116.77           C  
ATOM   4087  CD1 PHE A 340     112.458  59.501  93.466  1.00116.77           C  
ATOM   4088  CD2 PHE A 340     111.300  58.575  91.599  1.00116.77           C  
ATOM   4089  CE1 PHE A 340     113.588  59.671  92.689  1.00116.77           C  
ATOM   4090  CE2 PHE A 340     112.428  58.743  90.816  1.00116.77           C  
ATOM   4091  CZ  PHE A 340     113.573  59.291  91.363  1.00116.77           C  
ATOM   4092  N   ILE A 341     108.238  61.211  92.921  1.00110.86           N  
ATOM   4093  CA  ILE A 341     107.882  62.295  92.006  1.00110.86           C  
ATOM   4094  C   ILE A 341     107.863  63.635  92.739  1.00110.86           C  
ATOM   4095  O   ILE A 341     108.427  64.628  92.252  1.00110.86           O  
ATOM   4096  CB  ILE A 341     106.532  61.984  91.329  1.00110.86           C  
ATOM   4097  CG1 ILE A 341     106.706  60.917  90.246  1.00110.86           C  
ATOM   4098  CG2 ILE A 341     105.925  63.221  90.714  1.00110.86           C  
ATOM   4099  CD1 ILE A 341     107.697  61.292  89.169  1.00110.86           C  
ATOM   4100  N   ARG A 342     107.275  63.658  93.946  1.00107.90           N  
ATOM   4101  CA  ARG A 342     107.203  64.872  94.766  1.00107.90           C  
ATOM   4102  C   ARG A 342     108.590  65.414  95.093  1.00107.90           C  
ATOM   4103  O   ARG A 342     108.896  66.575  94.797  1.00107.90           O  
ATOM   4104  CB  ARG A 342     106.452  64.586  96.073  1.00107.90           C  
ATOM   4105  CG  ARG A 342     105.001  64.150  95.950  1.00107.90           C  
ATOM   4106  CD  ARG A 342     104.327  63.996  97.322  1.00107.90           C  
ATOM   4107  NE  ARG A 342     104.545  65.103  98.244  1.00107.90           N  
ATOM   4108  CZ  ARG A 342     104.004  66.306  98.114  1.00107.90           C  
ATOM   4109  NH1 ARG A 342     103.086  66.556  97.194  1.00107.90           N  
ATOM   4110  NH2 ARG A 342     104.353  67.269  98.962  1.00107.90           N  
ATOM   4111  N   LYS A 343     109.458  64.566  95.660  1.00110.65           N  
ATOM   4112  CA  LYS A 343     110.776  65.026  96.095  1.00110.65           C  
ATOM   4113  C   LYS A 343     111.674  65.357  94.909  1.00110.65           C  
ATOM   4114  O   LYS A 343     112.382  66.376  94.926  1.00110.65           O  
ATOM   4115  CB  LYS A 343     111.432  63.973  96.987  1.00110.65           C  
ATOM   4116  CG  LYS A 343     112.789  64.385  97.540  1.00110.65           C  
ATOM   4117  CD  LYS A 343     113.335  63.348  98.506  1.00110.65           C  
ATOM   4118  CE  LYS A 343     114.750  63.690  98.939  1.00110.65           C  
ATOM   4119  NZ  LYS A 343     114.800  64.940  99.745  1.00110.65           N  
ATOM   4120  N   GLU A 344     111.625  64.531  93.853  1.00113.75           N  
ATOM   4121  CA  GLU A 344     112.436  64.761  92.666  1.00113.75           C  
ATOM   4122  C   GLU A 344     111.995  66.009  91.917  1.00113.75           C  
ATOM   4123  O   GLU A 344     112.793  66.600  91.179  1.00113.75           O  
ATOM   4124  CB  GLU A 344     112.376  63.533  91.754  1.00113.75           C  
ATOM   4125  CG  GLU A 344     113.475  63.462  90.702  1.00113.75           C  
ATOM   4126  CD  GLU A 344     114.853  63.289  91.310  1.00113.75           C  
ATOM   4127  OE1 GLU A 344     114.969  62.595  92.342  1.00113.75           O  
ATOM   4128  OE2 GLU A 344     115.820  63.853  90.756  1.00113.75           O  
ATOM   4129  N   PHE A 345     110.752  66.450  92.109  1.00105.13           N  
ATOM   4130  CA  PHE A 345     110.339  67.670  91.447  1.00105.13           C  
ATOM   4131  C   PHE A 345     110.564  68.903  92.315  1.00105.13           C  
ATOM   4132  O   PHE A 345     110.825  69.979  91.767  1.00105.13           O  
ATOM   4133  CB  PHE A 345     108.856  67.594  91.077  1.00105.13           C  
ATOM   4134  CG  PHE A 345     108.395  68.696  90.167  1.00105.13           C  
ATOM   4135  CD1 PHE A 345     108.626  68.599  88.804  1.00105.13           C  
ATOM   4136  CD2 PHE A 345     107.821  69.854  90.660  1.00105.13           C  
ATOM   4137  CE1 PHE A 345     108.215  69.592  87.943  1.00105.13           C  
ATOM   4138  CE2 PHE A 345     107.410  70.855  89.807  1.00105.13           C  
ATOM   4139  CZ  PHE A 345     107.607  70.720  88.446  1.00105.13           C  
ATOM   4140  N   VAL A 346     110.488  68.783  93.649  1.00104.95           N  
ATOM   4141  CA  VAL A 346     110.579  69.971  94.503  1.00104.95           C  
ATOM   4142  C   VAL A 346     111.962  70.191  95.104  1.00104.95           C  
ATOM   4143  O   VAL A 346     112.152  71.192  95.819  1.00104.95           O  
ATOM   4144  CB  VAL A 346     109.542  69.961  95.652  1.00104.95           C  
ATOM   4145  CG1 VAL A 346     108.120  69.776  95.121  1.00104.95           C  
ATOM   4146  CG2 VAL A 346     109.911  68.948  96.739  1.00104.95           C  
ATOM   4147  N   ASP A 347     112.942  69.315  94.830  1.00105.70           N  
ATOM   4148  CA  ASP A 347     114.303  69.643  95.259  1.00105.70           C  
ATOM   4149  C   ASP A 347     114.869  70.822  94.472  1.00105.70           C  
ATOM   4150  O   ASP A 347     115.803  71.484  94.937  1.00105.70           O  
ATOM   4151  CB  ASP A 347     115.235  68.426  95.157  1.00105.70           C  
ATOM   4152  CG  ASP A 347     115.382  67.885  93.738  1.00105.70           C  
ATOM   4153  OD1 ASP A 347     116.045  68.521  92.891  1.00105.70           O  
ATOM   4154  OD2 ASP A 347     114.864  66.786  93.477  1.00105.70           O  
ATOM   4155  N   ILE A 348     114.328  71.083  93.280  1.00104.99           N  
ATOM   4156  CA  ILE A 348     114.684  72.279  92.524  1.00104.99           C  
ATOM   4157  C   ILE A 348     114.145  73.529  93.212  1.00104.99           C  
ATOM   4158  O   ILE A 348     114.869  74.518  93.390  1.00104.99           O  
ATOM   4159  CB  ILE A 348     114.184  72.171  91.065  1.00104.99           C  
ATOM   4160  CG1 ILE A 348     114.878  71.035  90.290  1.00104.99           C  
ATOM   4161  CG2 ILE A 348     114.329  73.495  90.329  1.00104.99           C  
ATOM   4162  CD1 ILE A 348     114.195  69.671  90.331  1.00104.99           C  
ATOM   4163  N   SER A 349     112.877  73.501  93.632  1.00101.00           N  
ATOM   4164  CA  SER A 349     112.267  74.690  94.220  1.00101.00           C  
ATOM   4165  C   SER A 349     112.760  74.947  95.639  1.00101.00           C  
ATOM   4166  O   SER A 349     112.767  76.099  96.086  1.00101.00           O  
ATOM   4167  CB  SER A 349     110.745  74.566  94.203  1.00101.00           C  
ATOM   4168  OG  SER A 349     110.282  73.829  95.319  1.00101.00           O  
ATOM   4169  N   THR A 350     113.168  73.903  96.366  1.00104.75           N  
ATOM   4170  CA  THR A 350     113.746  74.136  97.687  1.00104.75           C  
ATOM   4171  C   THR A 350     115.205  74.566  97.586  1.00104.75           C  
ATOM   4172  O   THR A 350     115.771  75.086  98.555  1.00104.75           O  
ATOM   4173  CB  THR A 350     113.618  72.889  98.562  1.00104.75           C  
ATOM   4174  OG1 THR A 350     113.970  71.728  97.802  1.00104.75           O  
ATOM   4175  CG2 THR A 350     112.195  72.743  99.079  1.00104.75           C  
ATOM   4176  N   ALA A 351     115.835  74.346  96.429  1.00104.82           N  
ATOM   4177  CA  ALA A 351     117.209  74.799  96.239  1.00104.82           C  
ATOM   4178  C   ALA A 351     117.278  76.313  96.093  1.00104.82           C  
ATOM   4179  O   ALA A 351     118.184  76.954  96.639  1.00104.82           O  
ATOM   4180  CB  ALA A 351     117.828  74.117  95.020  1.00104.82           C  
ATOM   4181  N   SER A 352     116.336  76.900  95.363  1.00103.88           N  
ATOM   4182  CA  SER A 352     116.294  78.339  95.164  1.00103.88           C  
ATOM   4183  C   SER A 352     115.123  78.929  95.948  1.00103.88           C  
ATOM   4184  O   SER A 352     114.620  78.332  96.902  1.00103.88           O  
ATOM   4185  CB  SER A 352     116.204  78.664  93.675  1.00103.88           C  
ATOM   4186  OG  SER A 352     116.129  80.063  93.464  1.00103.88           O  
ATOM   4187  N   GLY A 353     114.677  80.117  95.549  1.00100.30           N  
ATOM   4188  CA  GLY A 353     113.562  80.764  96.212  1.00100.30           C  
ATOM   4189  C   GLY A 353     113.986  81.681  97.338  1.00100.30           C  
ATOM   4190  O   GLY A 353     113.647  82.869  97.327  1.00100.30           O  
ATOM   4191  N   ASP A 354     114.725  81.120  98.307  1.00100.80           N  
ATOM   4192  CA  ASP A 354     115.261  81.828  99.479  1.00100.80           C  
ATOM   4193  C   ASP A 354     114.157  82.498 100.300  1.00100.80           C  
ATOM   4194  O   ASP A 354     114.313  83.611 100.806  1.00100.80           O  
ATOM   4195  CB  ASP A 354     116.340  82.840  99.075  1.00100.80           C  
ATOM   4196  N   GLY A 355     113.026  81.804 100.427  1.00 98.63           N  
ATOM   4197  CA  GLY A 355     111.922  82.267 101.241  1.00 98.63           C  
ATOM   4198  C   GLY A 355     110.974  83.237 100.576  1.00 98.63           C  
ATOM   4199  O   GLY A 355     109.907  83.513 101.139  1.00 98.63           O  
ATOM   4200  N   ARG A 356     111.318  83.772  99.402  1.00 95.81           N  
ATOM   4201  CA  ARG A 356     110.405  84.672  98.706  1.00 95.81           C  
ATOM   4202  C   ARG A 356     109.233  83.909  98.105  1.00 95.81           C  
ATOM   4203  O   ARG A 356     108.113  84.429  98.042  1.00 95.81           O  
ATOM   4204  CB  ARG A 356     111.156  85.444  97.623  1.00 95.81           C  
ATOM   4205  CG  ARG A 356     112.545  85.900  98.036  1.00 95.81           C  
ATOM   4206  CD  ARG A 356     113.189  86.758  96.962  1.00 95.81           C  
ATOM   4207  NE  ARG A 356     113.566  85.972  95.793  1.00 95.81           N  
ATOM   4208  CZ  ARG A 356     114.788  85.514  95.559  1.00 95.81           C  
ATOM   4209  NH1 ARG A 356     115.784  85.741  96.399  1.00 95.81           N  
ATOM   4210  NH2 ARG A 356     115.017  84.809  94.455  1.00 95.81           N  
ATOM   4211  N   HIS A 357     109.472  82.673  97.667  1.00 93.41           N  
ATOM   4212  CA  HIS A 357     108.443  81.848  97.045  1.00 93.41           C  
ATOM   4213  C   HIS A 357     108.869  80.391  97.148  1.00 93.41           C  
ATOM   4214  O   HIS A 357     110.028  80.065  96.879  1.00 93.41           O  
ATOM   4215  CB  HIS A 357     108.203  82.255  95.577  1.00 93.41           C  
ATOM   4216  CG  HIS A 357     109.412  82.150  94.694  1.00 93.41           C  
ATOM   4217  ND1 HIS A 357     110.561  82.881  94.899  1.00 93.41           N  
ATOM   4218  CD2 HIS A 357     109.635  81.409  93.583  1.00 93.41           C  
ATOM   4219  CE1 HIS A 357     111.445  82.584  93.964  1.00 93.41           C  
ATOM   4220  NE2 HIS A 357     110.907  81.696  93.151  1.00 93.41           N  
ATOM   4221  N   ILE A 358     107.949  79.528  97.585  1.00 93.14           N  
ATOM   4222  CA  ILE A 358     108.196  78.096  97.711  1.00 93.14           C  
ATOM   4223  C   ILE A 358     107.016  77.326  97.126  1.00 93.14           C  
ATOM   4224  O   ILE A 358     105.868  77.780  97.163  1.00 93.14           O  
ATOM   4225  CB  ILE A 358     108.486  77.666  99.176  1.00 93.14           C  
ATOM   4226  CG1 ILE A 358     107.302  77.954 100.102  1.00 93.14           C  
ATOM   4227  CG2 ILE A 358     109.795  78.263  99.707  1.00 93.14           C  
ATOM   4228  CD1 ILE A 358     107.464  77.344 101.482  1.00 93.14           C  
ATOM   4229  N   CYS A 359     107.319  76.158  96.559  1.00 91.49           N  
ATOM   4230  CA  CYS A 359     106.343  75.388  95.797  1.00 91.49           C  
ATOM   4231  C   CYS A 359     105.507  74.481  96.693  1.00 91.49           C  
ATOM   4232  O   CYS A 359     106.025  73.785  97.570  1.00 91.49           O  
ATOM   4233  CB  CYS A 359     107.049  74.538  94.744  1.00 91.49           C  
ATOM   4234  SG  CYS A 359     105.986  73.331  93.930  1.00 91.49           S  
ATOM   4235  N   TYR A 360     104.197  74.475  96.440  1.00 92.07           N  
ATOM   4236  CA  TYR A 360     103.246  73.615  97.152  1.00 92.07           C  
ATOM   4237  C   TYR A 360     102.603  72.644  96.175  1.00 92.07           C  
ATOM   4238  O   TYR A 360     101.630  72.977  95.485  1.00 92.07           O  
ATOM   4239  CB  TYR A 360     102.185  74.443  97.881  1.00 92.07           C  
ATOM   4240  CG  TYR A 360     102.681  75.251  99.062  1.00 92.07           C  
ATOM   4241  CD1 TYR A 360     103.919  74.998  99.639  1.00 92.07           C  
ATOM   4242  CD2 TYR A 360     101.919  76.286  99.582  1.00 92.07           C  
ATOM   4243  CE1 TYR A 360     104.371  75.733 100.711  1.00 92.07           C  
ATOM   4244  CE2 TYR A 360     102.366  77.033 100.647  1.00 92.07           C  
ATOM   4245  CZ  TYR A 360     103.593  76.754 101.211  1.00 92.07           C  
ATOM   4246  OH  TYR A 360     104.040  77.497 102.281  1.00 92.07           O  
ATOM   4247  N   PRO A 361     103.111  71.419  96.097  1.00 91.05           N  
ATOM   4248  CA  PRO A 361     102.590  70.445  95.137  1.00 91.05           C  
ATOM   4249  C   PRO A 361     101.273  69.816  95.577  1.00 91.05           C  
ATOM   4250  O   PRO A 361     100.830  69.945  96.718  1.00 91.05           O  
ATOM   4251  CB  PRO A 361     103.709  69.404  95.061  1.00 91.05           C  
ATOM   4252  CG  PRO A 361     104.379  69.488  96.370  1.00 91.05           C  
ATOM   4253  CD  PRO A 361     104.289  70.909  96.821  1.00 91.05           C  
ATOM   4254  N   HIS A 362     100.646  69.127  94.625  1.00 92.71           N  
ATOM   4255  CA  HIS A 362      99.360  68.466  94.824  1.00 92.71           C  
ATOM   4256  C   HIS A 362      99.364  67.154  94.043  1.00 92.71           C  
ATOM   4257  O   HIS A 362     100.412  66.670  93.605  1.00 92.71           O  
ATOM   4258  CB  HIS A 362      98.195  69.365  94.388  1.00 92.71           C  
ATOM   4259  CG  HIS A 362      98.019  70.590  95.230  1.00 92.71           C  
ATOM   4260  ND1 HIS A 362      97.929  70.542  96.604  1.00 92.71           N  
ATOM   4261  CD2 HIS A 362      97.903  71.895  94.891  1.00 92.71           C  
ATOM   4262  CE1 HIS A 362      97.768  71.765  97.075  1.00 92.71           C  
ATOM   4263  NE2 HIS A 362      97.747  72.605  96.056  1.00 92.71           N  
ATOM   4264  N   PHE A 363      98.173  66.580  93.874  1.00 99.41           N  
ATOM   4265  CA  PHE A 363      97.964  65.371  93.089  1.00 99.41           C  
ATOM   4266  C   PHE A 363      96.553  65.378  92.523  1.00 99.41           C  
ATOM   4267  O   PHE A 363      95.628  65.920  93.132  1.00 99.41           O  
ATOM   4268  CB  PHE A 363      98.185  64.103  93.918  1.00 99.41           C  
ATOM   4269  CG  PHE A 363      99.606  63.636  93.941  1.00 99.41           C  
ATOM   4270  CD2 PHE A 363     100.295  63.525  95.137  1.00 99.41           C  
ATOM   4271  CD1 PHE A 363     100.242  63.274  92.767  1.00 99.41           C  
ATOM   4272  CE2 PHE A 363     101.606  63.085  95.155  1.00 99.41           C  
ATOM   4273  CE1 PHE A 363     101.548  62.824  92.779  1.00 99.41           C  
ATOM   4274  CZ  PHE A 363     102.233  62.737  93.973  1.00 99.41           C  
ATOM   4275  N   THR A 364      96.397  64.784  91.341  1.00102.83           N  
ATOM   4276  CA  THR A 364      95.108  64.732  90.665  1.00102.83           C  
ATOM   4277  C   THR A 364      95.008  63.431  89.881  1.00102.83           C  
ATOM   4278  O   THR A 364      95.955  63.038  89.195  1.00102.83           O  
ATOM   4279  CB  THR A 364      94.916  65.938  89.728  1.00102.83           C  
ATOM   4280  OG1 THR A 364      95.113  67.159  90.452  1.00102.83           O  
ATOM   4281  CG2 THR A 364      93.523  65.952  89.125  1.00102.83           C  
ATOM   4282  N   CYS A 365      93.859  62.766  89.994  1.00108.98           N  
ATOM   4283  CA  CYS A 365      93.552  61.578  89.212  1.00108.98           C  
ATOM   4284  C   CYS A 365      92.916  62.006  87.887  1.00108.98           C  
ATOM   4285  O   CYS A 365      93.045  63.154  87.455  1.00108.98           O  
ATOM   4286  CB  CYS A 365      92.657  60.644  90.026  1.00108.98           C  
ATOM   4287  SG  CYS A 365      92.009  59.204  89.147  1.00108.98           S  
ATOM   4288  N   ALA A 366      92.230  61.083  87.213  1.00109.33           N  
ATOM   4289  CA  ALA A 366      91.559  61.440  85.967  1.00109.33           C  
ATOM   4290  C   ALA A 366      90.298  62.254  86.226  1.00109.33           C  
ATOM   4291  O   ALA A 366      90.034  63.239  85.527  1.00109.33           O  
ATOM   4292  CB  ALA A 366      91.225  60.185  85.164  1.00109.33           C  
ATOM   4293  N   VAL A 367      89.511  61.863  87.224  1.00108.64           N  
ATOM   4294  CA  VAL A 367      88.232  62.498  87.507  1.00108.64           C  
ATOM   4295  C   VAL A 367      88.203  63.097  88.913  1.00108.64           C  
ATOM   4296  O   VAL A 367      87.145  63.152  89.538  1.00108.64           O  
ATOM   4297  CB  VAL A 367      87.066  61.518  87.297  1.00108.64           C  
ATOM   4298  N   ASP A 368      89.352  63.533  89.424  1.00106.58           N  
ATOM   4299  CA  ASP A 368      89.398  64.162  90.736  1.00106.58           C  
ATOM   4300  C   ASP A 368      88.758  65.544  90.688  1.00106.58           C  
ATOM   4301  O   ASP A 368      88.952  66.305  89.737  1.00106.58           O  
ATOM   4302  CB  ASP A 368      90.842  64.268  91.226  1.00106.58           C  
ATOM   4303  N   THR A 369      87.983  65.864  91.725  1.00106.40           N  
ATOM   4304  CA  THR A 369      87.272  67.135  91.804  1.00106.40           C  
ATOM   4305  C   THR A 369      87.753  67.989  92.971  1.00106.40           C  
ATOM   4306  O   THR A 369      87.056  68.922  93.382  1.00106.40           O  
ATOM   4307  CB  THR A 369      85.764  66.903  91.908  1.00106.40           C  
ATOM   4308  N   GLU A 370      88.930  67.691  93.515  1.00101.05           N  
ATOM   4309  CA  GLU A 370      89.499  68.454  94.615  1.00101.05           C  
ATOM   4310  C   GLU A 370      90.517  69.487  94.147  1.00101.05           C  
ATOM   4311  O   GLU A 370      91.220  70.068  94.984  1.00101.05           O  
ATOM   4312  CB  GLU A 370      90.143  67.509  95.633  1.00101.05           C  
ATOM   4313  N   ASN A 371      90.609  69.717  92.833  1.00 96.14           N  
ATOM   4314  CA  ASN A 371      91.570  70.677  92.298  1.00 96.14           C  
ATOM   4315  C   ASN A 371      91.232  72.097  92.725  1.00 96.14           C  
ATOM   4316  O   ASN A 371      92.132  72.899  92.994  1.00 96.14           O  
ATOM   4317  CB  ASN A 371      91.614  70.581  90.775  1.00 96.14           C  
ATOM   4318  CG  ASN A 371      92.169  69.264  90.295  1.00 96.14           C  
ATOM   4319  OD1 ASN A 371      93.171  68.775  90.814  1.00 96.14           O  
ATOM   4320  ND2 ASN A 371      91.521  68.679  89.296  1.00 96.14           N  
ATOM   4321  N   ALA A 372      89.937  72.416  92.803  1.00 95.64           N  
ATOM   4322  CA  ALA A 372      89.503  73.723  93.287  1.00 95.64           C  
ATOM   4323  C   ALA A 372      89.915  73.942  94.737  1.00 95.64           C  
ATOM   4324  O   ALA A 372      90.396  75.025  95.097  1.00 95.64           O  
ATOM   4325  CB  ALA A 372      87.988  73.850  93.139  1.00 95.64           C  
ATOM   4326  N   ARG A 373      89.771  72.909  95.572  1.00 96.51           N  
ATOM   4327  CA  ARG A 373      90.174  73.011  96.971  1.00 96.51           C  
ATOM   4328  C   ARG A 373      91.686  73.128  97.105  1.00 96.51           C  
ATOM   4329  O   ARG A 373      92.181  73.862  97.968  1.00 96.51           O  
ATOM   4330  CB  ARG A 373      89.658  71.805  97.758  1.00 96.51           C  
ATOM   4331  CG  ARG A 373      88.145  71.622  97.717  1.00 96.51           C  
ATOM   4332  CD  ARG A 373      87.403  72.914  98.033  1.00 96.51           C  
ATOM   4333  NE  ARG A 373      87.747  73.443  99.347  1.00 96.51           N  
ATOM   4334  CZ  ARG A 373      87.349  74.621  99.806  1.00 96.51           C  
ATOM   4335  NH1 ARG A 373      86.592  75.425  99.079  1.00 96.51           N  
ATOM   4336  NH2 ARG A 373      87.721  75.002 101.025  1.00 96.51           N  
ATOM   4337  N   ARG A 374      92.433  72.422  96.252  1.00 93.95           N  
ATOM   4338  CA  ARG A 374      93.890  72.485  96.319  1.00 93.95           C  
ATOM   4339  C   ARG A 374      94.416  73.850  95.883  1.00 93.95           C  
ATOM   4340  O   ARG A 374      95.328  74.396  96.520  1.00 93.95           O  
ATOM   4341  CB  ARG A 374      94.491  71.365  95.476  1.00 93.95           C  
ATOM   4342  CG  ARG A 374      94.592  70.048  96.225  1.00 93.95           C  
ATOM   4343  CD  ARG A 374      94.303  68.863  95.325  1.00 93.95           C  
ATOM   4344  NE  ARG A 374      94.366  67.603  96.055  1.00 93.95           N  
ATOM   4345  CZ  ARG A 374      93.830  66.468  95.631  1.00 93.95           C  
ATOM   4346  NH1 ARG A 374      93.178  66.399  94.482  1.00 93.95           N  
ATOM   4347  NH2 ARG A 374      93.950  65.374  96.378  1.00 93.95           N  
ATOM   4348  N   ILE A 375      93.833  74.427  94.823  1.00 92.56           N  
ATOM   4349  CA  ILE A 375      94.171  75.793  94.417  1.00 92.56           C  
ATOM   4350  C   ILE A 375      93.793  76.793  95.504  1.00 92.56           C  
ATOM   4351  O   ILE A 375      94.551  77.729  95.787  1.00 92.56           O  
ATOM   4352  CB  ILE A 375      93.514  76.139  93.063  1.00 92.56           C  
ATOM   4353  CG1 ILE A 375      94.058  75.244  91.958  1.00 92.56           C  
ATOM   4354  CG2 ILE A 375      93.736  77.587  92.666  1.00 92.56           C  
ATOM   4355  CD1 ILE A 375      93.292  75.339  90.669  1.00 92.56           C  
ATOM   4356  N   PHE A 376      92.633  76.599  96.145  1.00 92.64           N  
ATOM   4357  CA  PHE A 376      92.186  77.510  97.198  1.00 92.64           C  
ATOM   4358  C   PHE A 376      93.132  77.496  98.397  1.00 92.64           C  
ATOM   4359  O   PHE A 376      93.525  78.555  98.900  1.00 92.64           O  
ATOM   4360  CB  PHE A 376      90.768  77.136  97.627  1.00 92.64           C  
ATOM   4361  CG  PHE A 376      90.110  78.156  98.508  1.00 92.64           C  
ATOM   4362  CD1 PHE A 376      89.574  79.314  97.966  1.00 92.64           C  
ATOM   4363  CD2 PHE A 376      90.022  77.955  99.877  1.00 92.64           C  
ATOM   4364  CE1 PHE A 376      88.963  80.252  98.773  1.00 92.64           C  
ATOM   4365  CE2 PHE A 376      89.414  78.891 100.689  1.00 92.64           C  
ATOM   4366  CZ  PHE A 376      88.884  80.042 100.136  1.00 92.64           C  
ATOM   4367  N   ASN A 377      93.544  76.301  98.838  1.00 91.72           N  
ATOM   4368  CA  ASN A 377      94.465  76.193  99.970  1.00 91.72           C  
ATOM   4369  C   ASN A 377      95.852  76.728  99.625  1.00 91.72           C  
ATOM   4370  O   ASN A 377      96.472  77.429 100.442  1.00 91.72           O  
ATOM   4371  CB  ASN A 377      94.554  74.741 100.436  1.00 91.72           C  
ATOM   4372  CG  ASN A 377      93.217  74.191 100.885  1.00 91.72           C  
ATOM   4373  OD1 ASN A 377      92.422  74.893 101.507  1.00 91.72           O  
ATOM   4374  ND2 ASN A 377      92.956  72.931 100.561  1.00 91.72           N  
ATOM   4375  N   ASP A 378      96.345  76.424  98.417  1.00 88.73           N  
ATOM   4376  CA  ASP A 378      97.655  76.907  97.996  1.00 88.73           C  
ATOM   4377  C   ASP A 378      97.675  78.426  97.876  1.00 88.73           C  
ATOM   4378  O   ASP A 378      98.614  79.075  98.347  1.00 88.73           O  
ATOM   4379  CB  ASP A 378      98.039  76.248  96.671  1.00 88.73           C  
ATOM   4380  CG  ASP A 378      99.538  76.252  96.413  1.00 88.73           C  
ATOM   4381  OD1 ASP A 378     100.271  77.066  97.005  1.00 88.73           O  
ATOM   4382  OD2 ASP A 378      99.993  75.407  95.619  1.00 88.73           O  
ATOM   4383  N   CYS A 379      96.629  79.014  97.291  1.00 87.38           N  
ATOM   4384  CA  CYS A 379      96.579  80.462  97.144  1.00 87.38           C  
ATOM   4385  C   CYS A 379      96.363  81.158  98.481  1.00 87.38           C  
ATOM   4386  O   CYS A 379      96.879  82.264  98.685  1.00 87.38           O  
ATOM   4387  CB  CYS A 379      95.484  80.845  96.153  1.00 87.38           C  
ATOM   4388  SG  CYS A 379      95.986  80.700  94.421  1.00 87.38           S  
ATOM   4389  N   LYS A 380      95.632  80.516  99.403  1.00 85.06           N  
ATOM   4390  CA  LYS A 380      95.490  81.040 100.757  1.00 85.06           C  
ATOM   4391  C   LYS A 380      96.843  81.105 101.455  1.00 85.06           C  
ATOM   4392  O   LYS A 380      97.185  82.120 102.073  1.00 85.06           O  
ATOM   4393  CB  LYS A 380      94.490  80.171 101.535  1.00 85.06           C  
ATOM   4394  CG  LYS A 380      94.059  80.655 102.937  1.00 85.06           C  
ATOM   4395  CD  LYS A 380      94.918  80.112 104.084  1.00 85.06           C  
ATOM   4396  CE  LYS A 380      94.395  80.566 105.436  1.00 85.06           C  
ATOM   4397  NZ  LYS A 380      95.249  80.069 106.550  1.00 85.06           N  
ATOM   4398  N   ASP A 381      97.646  80.047 101.329  1.00 85.07           N  
ATOM   4399  CA  ASP A 381      98.952  80.072 101.979  1.00 85.07           C  
ATOM   4400  C   ASP A 381      99.929  81.010 101.271  1.00 85.07           C  
ATOM   4401  O   ASP A 381     100.806  81.582 101.925  1.00 85.07           O  
ATOM   4402  CB  ASP A 381      99.534  78.668 102.067  1.00 85.07           C  
ATOM   4403  CG  ASP A 381     100.505  78.518 103.221  1.00 85.07           C  
ATOM   4404  OD2 ASP A 381     100.105  77.972 104.271  1.00 85.07           O  
ATOM   4405  OD1 ASP A 381     101.661  78.968 103.090  1.00 85.07           O  
ATOM   4406  N   ILE A 382      99.777  81.203  99.957  1.00 84.32           N  
ATOM   4407  CA  ILE A 382     100.622  82.153  99.229  1.00 84.32           C  
ATOM   4408  C   ILE A 382     100.338  83.585  99.680  1.00 84.32           C  
ATOM   4409  O   ILE A 382     101.263  84.360  99.967  1.00 84.32           O  
ATOM   4410  CB  ILE A 382     100.424  81.984  97.711  1.00 84.32           C  
ATOM   4411  CG1 ILE A 382     101.159  80.743  97.215  1.00 84.32           C  
ATOM   4412  CG2 ILE A 382     100.906  83.203  96.938  1.00 84.32           C  
ATOM   4413  CD1 ILE A 382     100.605  80.199  95.929  1.00 84.32           C  
ATOM   4414  N   ILE A 383      99.052  83.947  99.774  1.00 81.97           N  
ATOM   4415  CA  ILE A 383      98.673  85.273 100.256  1.00 81.97           C  
ATOM   4416  C   ILE A 383      99.054  85.452 101.726  1.00 81.97           C  
ATOM   4417  O   ILE A 383      99.460  86.546 102.134  1.00 81.97           O  
ATOM   4418  CB  ILE A 383      97.170  85.508  99.995  1.00 81.97           C  
ATOM   4419  CG1 ILE A 383      96.896  85.514  98.492  1.00 81.97           C  
ATOM   4420  CG2 ILE A 383      96.679  86.828 100.577  1.00 81.97           C  
ATOM   4421  CD1 ILE A 383      97.648  86.583  97.739  1.00 81.97           C  
ATOM   4422  N   LEU A 384      98.981  84.382 102.530  1.00 81.53           N  
ATOM   4423  CA  LEU A 384      99.414  84.460 103.925  1.00 81.53           C  
ATOM   4424  C   LEU A 384     100.914  84.726 104.039  1.00 81.53           C  
ATOM   4425  O   LEU A 384     101.338  85.577 104.830  1.00 81.53           O  
ATOM   4426  CB  LEU A 384      99.028  83.171 104.657  1.00 81.53           C  
ATOM   4427  CG  LEU A 384      99.162  83.019 106.180  1.00 81.53           C  
ATOM   4428  CD1 LEU A 384      98.072  82.090 106.679  1.00 81.53           C  
ATOM   4429  CD2 LEU A 384     100.511  82.456 106.606  1.00 81.53           C  
ATOM   4430  N   GLN A 385     101.731  84.014 103.257  1.00 81.10           N  
ATOM   4431  CA  GLN A 385     103.171  84.247 103.300  1.00 81.10           C  
ATOM   4432  C   GLN A 385     103.558  85.598 102.716  1.00 81.10           C  
ATOM   4433  O   GLN A 385     104.592  86.149 103.104  1.00 81.10           O  
ATOM   4434  CB  GLN A 385     103.921  83.135 102.568  1.00 81.10           C  
ATOM   4435  CG  GLN A 385     103.797  81.768 103.217  1.00 81.10           C  
ATOM   4436  CD  GLN A 385     104.386  81.727 104.609  1.00 81.10           C  
ATOM   4437  OE1 GLN A 385     103.660  81.634 105.598  1.00 81.10           O  
ATOM   4438  NE2 GLN A 385     105.709  81.789 104.695  1.00 81.10           N  
ATOM   4439  N   MET A 386     102.761  86.143 101.793  1.00 82.79           N  
ATOM   4440  CA  MET A 386     103.016  87.504 101.330  1.00 82.79           C  
ATOM   4441  C   MET A 386     102.645  88.537 102.390  1.00 82.79           C  
ATOM   4442  O   MET A 386     103.398  89.490 102.628  1.00 82.79           O  
ATOM   4443  CB  MET A 386     102.249  87.772 100.035  1.00 82.79           C  
ATOM   4444  CG  MET A 386     102.494  89.149  99.445  1.00 82.79           C  
ATOM   4445  SD  MET A 386     101.600  89.435  97.907  1.00 82.79           S  
ATOM   4446  CE  MET A 386      99.922  89.587  98.511  1.00 82.79           C  
ATOM   4447  N   ASN A 387     101.496  88.354 103.043  1.00 81.48           N  
ATOM   4448  CA  ASN A 387     101.000  89.323 104.008  1.00 81.48           C  
ATOM   4449  C   ASN A 387     101.769  89.290 105.321  1.00 81.48           C  
ATOM   4450  O   ASN A 387     101.716  90.268 106.072  1.00 81.48           O  
ATOM   4451  CB  ASN A 387      99.515  89.081 104.268  1.00 81.48           C  
ATOM   4452  CG  ASN A 387      98.642  89.594 103.146  1.00 81.48           C  
ATOM   4453  OD1 ASN A 387      99.111  90.299 102.255  1.00 81.48           O  
ATOM   4454  ND2 ASN A 387      97.363  89.241 103.181  1.00 81.48           N  
ATOM   4455  N   LEU A 388     102.454  88.186 105.629  1.00 82.21           N  
ATOM   4456  CA  LEU A 388     103.357  88.196 106.776  1.00 82.21           C  
ATOM   4457  C   LEU A 388     104.545  89.117 106.533  1.00 82.21           C  
ATOM   4458  O   LEU A 388     105.019  89.787 107.457  1.00 82.21           O  
ATOM   4459  CB  LEU A 388     103.838  86.782 107.098  1.00 82.21           C  
ATOM   4460  CG  LEU A 388     102.841  85.844 107.774  1.00 82.21           C  
ATOM   4461  CD1 LEU A 388     103.447  84.463 107.945  1.00 82.21           C  
ATOM   4462  CD2 LEU A 388     102.402  86.409 109.110  1.00 82.21           C  
ATOM   4463  N   ARG A 389     105.042  89.163 105.296  1.00 84.73           N  
ATOM   4464  CA  ARG A 389     106.184  90.016 104.992  1.00 84.73           C  
ATOM   4465  C   ARG A 389     105.772  91.470 104.792  1.00 84.73           C  
ATOM   4466  O   ARG A 389     106.432  92.376 105.310  1.00 84.73           O  
ATOM   4467  CB  ARG A 389     106.908  89.507 103.746  1.00 84.73           C  
ATOM   4468  CG  ARG A 389     107.346  88.057 103.814  1.00 84.73           C  
ATOM   4469  CD  ARG A 389     108.144  87.682 102.577  1.00 84.73           C  
ATOM   4470  NE  ARG A 389     107.348  87.816 101.363  1.00 84.73           N  
ATOM   4471  CZ  ARG A 389     106.703  86.820 100.772  1.00 84.73           C  
ATOM   4472  NH1 ARG A 389     106.733  85.591 101.260  1.00 84.73           N  
ATOM   4473  NH2 ARG A 389     106.008  87.064  99.665  1.00 84.73           N  
ATOM   4474  N   GLU A 390     104.690  91.713 104.045  1.00 85.12           N  
ATOM   4475  CA  GLU A 390     104.397  93.079 103.614  1.00 85.12           C  
ATOM   4476  C   GLU A 390     103.799  93.891 104.759  1.00 85.12           C  
ATOM   4477  O   GLU A 390     103.951  95.117 104.805  1.00 85.12           O  
ATOM   4478  CB  GLU A 390     103.494  93.043 102.369  1.00 85.12           C  
ATOM   4479  CG  GLU A 390     103.155  94.388 101.665  1.00 85.12           C  
ATOM   4480  CD  GLU A 390     102.001  95.207 102.237  1.00 85.12           C  
ATOM   4481  OE1 GLU A 390     101.381  94.821 103.240  1.00 85.12           O  
ATOM   4482  OE2 GLU A 390     101.714  96.274 101.656  1.00 85.12           O  
ATOM   4483  N   TYR A 391     103.124  93.227 105.697  1.00 84.68           N  
ATOM   4484  CA  TYR A 391     102.659  93.871 106.920  1.00 84.68           C  
ATOM   4485  C   TYR A 391     103.673  93.770 108.051  1.00 84.68           C  
ATOM   4486  O   TYR A 391     103.283  93.941 109.209  1.00 84.68           O  
ATOM   4487  CB  TYR A 391     101.323  93.282 107.398  1.00 84.68           C  
ATOM   4488  CG  TYR A 391     100.120  93.529 106.507  1.00 84.68           C  
ATOM   4489  CD2 TYR A 391      99.065  94.317 106.949  1.00 84.68           C  
ATOM   4490  CD1 TYR A 391      99.990  92.901 105.272  1.00 84.68           C  
ATOM   4491  CE2 TYR A 391      97.954  94.538 106.155  1.00 84.68           C  
ATOM   4492  CE1 TYR A 391      98.884  93.117 104.470  1.00 84.68           C  
ATOM   4493  CZ  TYR A 391      97.867  93.932 104.919  1.00 84.68           C  
ATOM   4494  OH  TYR A 391      96.759  94.141 104.131  1.00 84.68           O  
ATOM   4495  N   ASN A 392     104.941  93.481 107.708  1.00 88.10           N  
ATOM   4496  CA  ASN A 392     106.123  93.279 108.579  1.00 88.10           C  
ATOM   4497  C   ASN A 392     105.826  92.623 109.933  1.00 88.10           C  
ATOM   4498  O   ASN A 392     106.328  93.042 110.978  1.00 88.10           O  
ATOM   4499  CB  ASN A 392     106.942  94.581 108.726  1.00 88.10           C  
ATOM   4500  CG  ASN A 392     106.185  95.756 109.369  1.00 88.10           C  
ATOM   4501  OD1 ASN A 392     105.274  95.602 110.174  1.00 88.10           O  
ATOM   4502  ND2 ASN A 392     106.580  96.962 108.976  1.00 88.10           N  
ATOM   4503  N   LEU A 393     105.024  91.554 109.907  1.00 88.18           N  
ATOM   4504  CA  LEU A 393     104.944  90.667 111.061  1.00 88.18           C  
ATOM   4505  C   LEU A 393     106.191  89.808 111.196  1.00 88.18           C  
ATOM   4506  O   LEU A 393     106.510  89.368 112.305  1.00 88.18           O  
ATOM   4507  CB  LEU A 393     103.714  89.757 110.980  1.00 88.18           C  
ATOM   4508  CG  LEU A 393     102.318  90.213 111.433  1.00 88.18           C  
ATOM   4509  CD1 LEU A 393     102.323  90.498 112.928  1.00 88.18           C  
ATOM   4510  CD2 LEU A 393     101.756  91.394 110.656  1.00 88.18           C  
ATOM   4511  N   VAL A 394     106.894  89.559 110.098  1.00 91.86           N  
ATOM   4512  CA  VAL A 394     108.092  88.738 110.116  1.00 91.86           C  
ATOM   4513  C   VAL A 394     109.287  89.575 109.677  1.00 91.86           C  
ATOM   4514  O   VAL A 394     109.253  90.220 108.629  1.00 91.86           O  
ATOM   4515  CB  VAL A 394     107.923  87.497 109.219  1.00 91.86           C  
ATOM   4516  CG1 VAL A 394     109.254  86.784 109.022  1.00 91.86           C  
ATOM   4517  CG2 VAL A 394     106.889  86.554 109.813  1.00 91.86           C  
ATOM   4518  OXT VAL A 394     110.313  89.634 110.357  1.00 91.86           O  
TER    4521      VAL A 394                                                      
END
