# Supplementary material for: Structures of the human cholecystokinin 1 (CCK1) receptor bound to Gs and Gq mimetic proteins provide insight into mechanisms of G protein selectivity
Source: PLoS Biol. 2021 Jun 4;19(6):e3001295. doi: 10.1371/journal.pbio.3001295 (PMC8208569; doi:10.1371/journal.pbio.3001295)
Supplement: S3 PDB — CCK, cholecystokinin; CCK1R, cholecystokinin type 1 receptor. (PDB) [file pbio.3001295.s016.pdb]

REMARK   3                                                                      
REMARK   3 FILE CREATED: Sat Mar  6 22:11:19 2021                               
REMARK   3                                                                      
REMARK   3 RESOLUTION: 2.50                                                     
REMARK   3                                                                      
REMARK   3 REFINEMENT.                                                          
REMARK   3   PROGRAM     : PHENIX (1.19_4092: phenix.real_space_refine)         
REMARK   3   AUTHORS     : Adams,Afonine,Bunkoczi,Burnley,Chen,Dar,Davis,       
REMARK   3               : Draizen,Echols,Gildea,Gros,Grosse-Kunstleve,Headd,   
REMARK   3               : Hintze,Hung,Ioerger,Liebschner,McCoy,McKee,Moriarty, 
REMARK   3               : Oeffner,Poon,Read,Richardson,Richardson,Sacchettini, 
REMARK   3               : Sauter,Sobolev,Storoni,Terwilliger,Williams,Zwart    
REMARK   3                                                                      
REMARK   3 SCATTERING TABLE: ELECTRON                                           
REMARK   3                                                                      
REMARK   3 REFINEMENT TARGET: REAL-SPACE (WEIGHTED MAP SUM AT ATOM CENTERS)     
REMARK   3                                                                      
REMARK   3 MODEL TO MAP FIT.                                                    
REMARK   3   CC_mask  : 0.6855                                                  
REMARK   3   CC_volume: 0.6838                                                  
REMARK   3   CC_peaks : 0.2870                                                  
REMARK   3                                                                      
REMARK   3 GEOMETRY RESTRAINTS LIBRARY: GEOSTD + MONOMER LIBRARY + CDL V1.2     
REMARK   3 DEVIATIONS FROM IDEAL VALUES.                                        
REMARK   3   BOND      :  0.006   0.076   2423                                  
REMARK   3   ANGLE     :  1.112   9.072   3301                                  
REMARK   3   CHIRALITY :  0.065   0.275    397                                  
REMARK   3   PLANARITY :  0.010   0.083    390                                  
REMARK   3   DIHEDRAL  : 11.360 109.672    858                                  
REMARK   3   MIN NONBONDED DISTANCE : 2.349                                     
REMARK   3                                                                      
REMARK   3 MOLPROBITY STATISTICS.                                               
REMARK   3   ALL-ATOM CLASHSCORE : 4.77                                         
REMARK   3   RAMACHANDRAN PLOT:                                                 
REMARK   3     OUTLIERS :  0.00 %                                               
REMARK   3     ALLOWED  :  1.41 %                                               
REMARK   3     FAVORED  : 98.59 %                                               
REMARK   3   ROTAMER OUTLIERS :  0.77 %                                         
REMARK   3   CBETA DEVIATIONS :  0.00 %                                         
REMARK   3   PEPTIDE PLANE:                                                     
REMARK   3     CIS-PROLINE     : 0.00 %                                         
REMARK   3     CIS-GENERAL     : 0.00 %                                         
REMARK   3     TWISTED PROLINE : 0.00 %                                         
REMARK   3     TWISTED GENERAL : 0.00 %                                         
REMARK   3                                                                      
REMARK   3 RAMA-Z (RAMACHANDRAN PLOT Z-SCORE):                                  
REMARK   3 INTERPRETATION: BAD |RAMA-Z| > 3; SUSPICIOUS 2 < |RAMA-Z| < 3; GOOD  
REMARK   3 SCORES FOR WHOLE/HELIX/SHEET/LOOP ARE SCALED INDEPENDENTLY;          
REMARK   3 THEREFORE, THE VALUES ARE NOT RELATED IN A SIMPLE MANNER.            
REMARK   3   WHOLE: -1.94 (0.45), RESIDUES: 283                                 
REMARK   3   HELIX: -1.02 (0.30), RESIDUES: 222                                 
REMARK   3   SHEET: -1.51 (1.44), RESIDUES: 12                                  
REMARK   3   LOOP : -1.50 (0.89), RESIDUES: 49                                  
REMARK   3                                                                      
HELIX    1   1 GLN R   40  ARG R   68  1                                  29    
HELIX    2   2 LYS R   70  MET R   72  1                                   3    
HELIX    3   3 VAL R   75  LEU R  104  1                                  30    
HELIX    4   4 SER R  111  CYS R  144  1                                  34    
HELIX    5   5 PRO R  146  TRP R  152  1                                   7    
HELIX    6   6 LYS R  155  ILE R  172  1                                  18    
HELIX    7   7 PRO R  175  TYR R  179  1                                   5    
HELIX    8   8 GLN R  206  GLN R  238  1                                  33    
HELIX    9   9 ALA R  307  ALA R  337  1                                  31    
HELIX   10  10 THR R  350  PHE R  372  1                                  23    
HELIX   11  11 LYS R  375  MET R  382  1                                   8    
SHEET    1   1 1 SER R 180  PRO R 184  0                                        
SHEET    2   2 2 ASN R 194  PHE R 198  0                                        
SSBOND   1 CYS R  114    CYS R  196                                             
CRYST1  208.000  208.000  208.000  90.00  90.00  90.00 P 1                      
SCALE1      0.004808  0.000000  0.000000        0.00000                         
SCALE2      0.000000  0.004808  0.000000        0.00000                         
SCALE3      0.000000  0.000000  0.004808        0.00000                         
ATOM      1  N   ASP P   1     101.553 123.044 148.914  1.00124.05           N  
ATOM      2  CA  ASP P   1     102.735 122.344 148.428  1.00124.05           C  
ATOM      3  C   ASP P   1     102.457 121.750 147.050  1.00124.05           C  
ATOM      4  O   ASP P   1     101.313 121.718 146.598  1.00124.05           O  
ATOM      5  CB  ASP P   1     103.154 121.250 149.416  1.00124.05           C  
ATOM      6  CG  ASP P   1     104.643 120.948 149.364  1.00124.05           C  
ATOM      7  OD1 ASP P   1     105.258 121.125 148.291  1.00124.05           O  
ATOM      8  OD2 ASP P   1     105.200 120.532 150.402  1.00124.05           O  
HETATM    9  N   TYS P   2     103.510 121.283 146.386  1.00115.23           N  
HETATM   10  CA  TYS P   2     103.383 120.685 145.068  1.00115.23           C  
HETATM   11  C   TYS P   2     102.803 119.276 145.184  1.00115.23           C  
HETATM   12  O   TYS P   2     103.560 118.270 145.170  1.00115.23           O  
HETATM   13  CB  TYS P   2     104.743 120.650 144.374  1.00115.23           C  
HETATM   14  CG  TYS P   2     104.561 120.864 142.874  1.00115.23           C  
HETATM   15  CD1 TYS P   2     103.986 122.037 142.416  1.00115.23           C  
HETATM   16  CD2 TYS P   2     104.983 119.895 141.978  1.00115.23           C  
HETATM   17  CE1 TYS P   2     103.821 122.237 141.055  1.00115.23           C  
HETATM   18  CE2 TYS P   2     104.822 120.096 140.615  1.00115.23           C  
HETATM   19  CZ  TYS P   2     104.237 121.267 140.155  1.00115.23           C  
HETATM   20  OH  TYS P   2     104.066 121.496 138.783  1.00115.23           O  
HETATM   21  O1  TYS P   2     102.353 120.985 136.893  1.00115.23           O  
HETATM   22  O2  TYS P   2     102.304 119.562 138.729  1.00115.23           O  
HETATM   23  O3  TYS P   2     104.267 119.426 137.218  1.00115.23           O  
HETATM   24  S   TYS P   2     103.280 120.345 137.894  1.00115.23           S  
ATOM     25  N   MET P   3     101.482 119.192 145.300  1.00120.17           N  
ATOM     26  CA  MET P   3     100.801 117.908 145.420  1.00120.17           C  
ATOM     27  C   MET P   3      99.850 117.677 144.254  1.00120.17           C  
ATOM     28  O   MET P   3      98.848 118.375 144.105  1.00120.17           O  
ATOM     29  CB  MET P   3     100.041 117.823 146.744  1.00120.17           C  
ATOM     30  CG  MET P   3     100.942 117.758 147.965  1.00120.17           C  
ATOM     31  SD  MET P   3     102.122 116.398 147.871  1.00120.17           S  
ATOM     32  CE  MET P   3     103.058 116.654 149.375  1.00120.17           C  
ATOM     33  N   GLY P   4     100.176 116.689 143.430  1.00113.99           N  
ATOM     34  CA  GLY P   4      99.393 116.333 142.270  1.00113.99           C  
ATOM     35  C   GLY P   4     100.266 116.164 141.048  1.00113.99           C  
ATOM     36  O   GLY P   4     101.491 116.268 141.100  1.00113.99           O  
ATOM     37  N   TRP P   5      99.606 115.903 139.923  1.00111.86           N  
ATOM     38  CA  TRP P   5     100.311 115.660 138.673  1.00111.86           C  
ATOM     39  C   TRP P   5      99.376 115.922 137.505  1.00111.86           C  
ATOM     40  O   TRP P   5      98.151 115.921 137.651  1.00111.86           O  
ATOM     41  CB  TRP P   5     100.847 114.227 138.605  1.00111.86           C  
ATOM     42  CG  TRP P   5      99.811 113.174 138.891  1.00111.86           C  
ATOM     43  CD1 TRP P   5      98.971 112.582 137.995  1.00111.86           C  
ATOM     44  CD2 TRP P   5      99.524 112.576 140.163  1.00111.86           C  
ATOM     45  NE1 TRP P   5      98.177 111.656 138.629  1.00111.86           N  
ATOM     46  CE2 TRP P   5      98.500 111.632 139.960  1.00111.86           C  
ATOM     47  CE3 TRP P   5     100.045 112.740 141.451  1.00111.86           C  
ATOM     48  CZ2 TRP P   5      97.979 110.863 140.998  1.00111.86           C  
ATOM     49  CZ3 TRP P   5      99.523 111.978 142.480  1.00111.86           C  
ATOM     50  CH2 TRP P   5      98.500 111.053 142.247  1.00111.86           C  
ATOM     51  N   MET P   6      99.976 116.149 136.341  1.00109.79           N  
ATOM     52  CA  MET P   6      99.215 116.147 135.102  1.00109.79           C  
ATOM     53  C   MET P   6      98.842 114.715 134.740  1.00109.79           C  
ATOM     54  O   MET P   6      99.554 113.766 135.084  1.00109.79           O  
ATOM     55  CB  MET P   6     100.024 116.788 133.976  1.00109.79           C  
ATOM     56  CG  MET P   6      99.775 118.278 133.808  1.00109.79           C  
ATOM     57  SD  MET P   6     101.056 119.086 132.833  1.00109.79           S  
ATOM     58  CE  MET P   6     102.360 119.236 134.047  1.00109.79           C  
ATOM     59  N   ASP P   7      97.682 114.567 134.085  1.00108.13           N  
ATOM     60  CA  ASP P   7      97.159 113.243 133.743  1.00108.13           C  
ATOM     61  C   ASP P   7      98.094 112.477 132.815  1.00108.13           C  
ATOM     62  O   ASP P   7      98.313 111.274 132.998  1.00108.13           O  
ATOM     63  CB  ASP P   7      95.772 113.366 133.116  1.00108.13           C  
ATOM     64  CG  ASP P   7      94.719 113.776 134.118  1.00108.13           C  
ATOM     65  OD1 ASP P   7      95.085 114.328 135.176  1.00108.13           O  
ATOM     66  OD2 ASP P   7      93.527 113.519 133.861  1.00108.13           O  
ATOM     67  N   PHE P   8      98.653 113.150 131.818  1.00106.37           N  
ATOM     68  CA  PHE P   8      99.491 112.472 130.840  1.00106.37           C  
ATOM     69  C   PHE P   8     100.850 113.146 130.724  1.00106.37           C  
ATOM     70  O   PHE P   8     101.462 113.148 129.658  1.00106.37           O  
ATOM     71  CB  PHE P   8      98.792 112.437 129.483  1.00106.37           C  
ATOM     72  CG  PHE P   8      97.731 111.384 129.383  1.00106.37           C  
ATOM     73  CD1 PHE P   8      98.034 110.053 129.620  1.00106.37           C  
ATOM     74  CD2 PHE P   8      96.424 111.727 129.072  1.00106.37           C  
ATOM     75  CE1 PHE P   8      97.056 109.079 129.537  1.00106.37           C  
ATOM     76  CE2 PHE P   8      95.440 110.760 128.988  1.00106.37           C  
ATOM     77  CZ  PHE P   8      95.757 109.434 129.221  1.00106.37           C  
ATOM     78  N   NH2 P   9     101.319 113.716 131.829  1.00104.01           N  
TER      79      NH2 P   9                                                      
ATOM     79  N   GLU R  38     118.639 114.270 147.591  1.00122.58           N  
ATOM     80  CA  GLU R  38     119.625 114.750 146.629  1.00122.58           C  
ATOM     81  C   GLU R  38     119.805 113.755 145.488  1.00122.58           C  
ATOM     82  O   GLU R  38     119.910 114.157 144.327  1.00122.58           O  
ATOM     83  CB  GLU R  38     120.966 115.008 147.319  1.00122.58           C  
ATOM     84  N   TRP R  39     119.950 112.476 145.861  1.00121.73           N  
ATOM     85  CA  TRP R  39     120.037 111.376 144.899  1.00121.73           C  
ATOM     86  C   TRP R  39     118.887 111.378 143.893  1.00121.73           C  
ATOM     87  O   TRP R  39     119.102 111.158 142.697  1.00121.73           O  
ATOM     88  CB  TRP R  39     120.083 110.040 145.644  1.00121.73           C  
ATOM     89  N   GLN R  40     117.662 111.618 144.370  1.00120.63           N  
ATOM     90  CA  GLN R  40     116.468 111.488 143.531  1.00120.63           C  
ATOM     91  C   GLN R  40     116.383 112.477 142.361  1.00120.63           C  
ATOM     92  O   GLN R  40     116.021 112.032 141.256  1.00120.63           O  
ATOM     93  CB  GLN R  40     115.210 111.520 144.413  1.00120.63           C  
ATOM     94  CG  GLN R  40     114.696 110.146 144.829  1.00120.63           C  
ATOM     95  CD  GLN R  40     115.749 109.306 145.525  1.00120.63           C  
ATOM     96  OE1 GLN R  40     116.399 109.759 146.467  1.00120.63           O  
ATOM     97  NE2 GLN R  40     115.924 108.074 145.061  1.00120.63           N  
ATOM     98  N   PRO R  41     116.631 113.802 142.512  1.00118.39           N  
ATOM     99  CA  PRO R  41     116.616 114.664 141.308  1.00118.39           C  
ATOM    100  C   PRO R  41     117.656 114.325 140.249  1.00118.39           C  
ATOM    101  O   PRO R  41     117.364 114.489 139.060  1.00118.39           O  
ATOM    102  CB  PRO R  41     116.847 116.070 141.879  1.00118.39           C  
ATOM    103  CG  PRO R  41     116.342 116.004 143.241  1.00118.39           C  
ATOM    104  CD  PRO R  41     116.722 114.647 143.726  1.00118.39           C  
ATOM    105  N   ALA R  42     118.865 113.902 140.638  1.00117.57           N  
ATOM    106  CA  ALA R  42     119.887 113.541 139.653  1.00117.57           C  
ATOM    107  C   ALA R  42     119.472 112.337 138.808  1.00117.57           C  
ATOM    108  O   ALA R  42     119.576 112.370 137.572  1.00117.57           O  
ATOM    109  CB  ALA R  42     121.215 113.265 140.357  1.00117.57           C  
ATOM    110  N   VAL R  43     118.906 111.306 139.445  1.00115.29           N  
ATOM    111  CA  VAL R  43     118.445 110.133 138.703  1.00115.29           C  
ATOM    112  C   VAL R  43     117.105 110.408 138.039  1.00115.29           C  
ATOM    113  O   VAL R  43     116.704 109.684 137.118  1.00115.29           O  
ATOM    114  CB  VAL R  43     118.443 108.937 139.681  1.00115.29           C  
ATOM    115  CG1 VAL R  43     118.196 107.595 138.985  1.00115.29           C  
ATOM    116  CG2 VAL R  43     119.764 108.877 140.429  1.00115.29           C  
ATOM    117  N   GLN R  44     116.438 111.497 138.415  1.00112.22           N  
ATOM    118  CA  GLN R  44     115.231 111.892 137.705  1.00112.22           C  
ATOM    119  C   GLN R  44     115.603 112.574 136.391  1.00112.22           C  
ATOM    120  O   GLN R  44     115.107 112.189 135.324  1.00112.22           O  
ATOM    121  CB  GLN R  44     114.365 112.798 138.581  1.00112.22           C  
ATOM    122  CG  GLN R  44     113.068 113.231 137.924  1.00112.22           C  
ATOM    123  CD  GLN R  44     112.281 114.200 138.778  1.00112.22           C  
ATOM    124  OE1 GLN R  44     112.595 114.409 139.948  1.00112.22           O  
ATOM    125  NE2 GLN R  44     111.242 114.790 138.199  1.00112.22           N  
ATOM    126  N   ILE R  45     116.458 113.606 136.468  1.00111.40           N  
ATOM    127  CA  ILE R  45     116.860 114.364 135.282  1.00111.40           C  
ATOM    128  C   ILE R  45     117.622 113.487 134.292  1.00111.40           C  
ATOM    129  O   ILE R  45     117.443 113.633 133.077  1.00111.40           O  
ATOM    130  CB  ILE R  45     117.643 115.644 135.662  1.00111.40           C  
ATOM    131  CG1 ILE R  45     118.997 115.374 136.337  1.00111.40           C  
ATOM    132  CG2 ILE R  45     116.801 116.526 136.535  1.00111.40           C  
ATOM    133  CD1 ILE R  45     119.753 116.626 136.744  1.00111.40           C  
ATOM    134  N   LEU R  46     118.508 112.599 134.779  1.00107.97           N  
ATOM    135  CA  LEU R  46     119.316 111.777 133.878  1.00107.97           C  
ATOM    136  C   LEU R  46     118.438 110.839 133.058  1.00107.97           C  
ATOM    137  O   LEU R  46     118.573 110.749 131.829  1.00107.97           O  
ATOM    138  CB  LEU R  46     120.350 110.986 134.678  1.00107.97           C  
ATOM    139  CG  LEU R  46     121.305 110.111 133.865  1.00107.97           C  
ATOM    140  CD1 LEU R  46     122.133 110.963 132.917  1.00107.97           C  
ATOM    141  CD2 LEU R  46     122.201 109.293 134.782  1.00107.97           C  
ATOM    142  N   LEU R  47     117.489 110.181 133.730  1.00105.53           N  
ATOM    143  CA  LEU R  47     116.546 109.296 133.057  1.00105.53           C  
ATOM    144  C   LEU R  47     115.631 110.065 132.112  1.00105.53           C  
ATOM    145  O   LEU R  47     115.393 109.613 130.986  1.00105.53           O  
ATOM    146  CB  LEU R  47     115.738 108.512 134.087  1.00105.53           C  
ATOM    147  CG  LEU R  47     116.450 107.340 134.763  1.00105.53           C  
ATOM    148  CD1 LEU R  47     115.511 106.637 135.727  1.00105.53           C  
ATOM    149  CD2 LEU R  47     116.988 106.367 133.728  1.00105.53           C  
ATOM    150  N   TYR R  48     115.120 111.229 132.545  1.00103.86           N  
ATOM    151  CA  TYR R  48     114.217 112.014 131.702  1.00103.86           C  
ATOM    152  C   TYR R  48     114.915 112.493 130.435  1.00103.86           C  
ATOM    153  O   TYR R  48     114.348 112.408 129.339  1.00103.86           O  
ATOM    154  CB  TYR R  48     113.667 113.206 132.482  1.00103.86           C  
ATOM    155  CG  TYR R  48     112.243 113.048 132.955  1.00103.86           C  
ATOM    156  CD1 TYR R  48     111.955 112.468 134.183  1.00103.86           C  
ATOM    157  CD2 TYR R  48     111.185 113.498 132.175  1.00103.86           C  
ATOM    158  CE1 TYR R  48     110.647 112.331 134.618  1.00103.86           C  
ATOM    159  CE2 TYR R  48     109.877 113.366 132.600  1.00103.86           C  
ATOM    160  CZ  TYR R  48     109.614 112.783 133.821  1.00103.86           C  
ATOM    161  OH  TYR R  48     108.312 112.653 134.242  1.00103.86           O  
ATOM    162  N   SER R  49     116.153 112.982 130.568  1.00103.15           N  
ATOM    163  CA  SER R  49     116.917 113.436 129.412  1.00103.15           C  
ATOM    164  C   SER R  49     117.241 112.276 128.478  1.00103.15           C  
ATOM    165  O   SER R  49     117.230 112.445 127.251  1.00103.15           O  
ATOM    166  CB  SER R  49     118.196 114.135 129.868  1.00103.15           C  
ATOM    167  OG  SER R  49     119.069 113.230 130.520  1.00103.15           O  
ATOM    168  N   LEU R  50     117.576 111.106 129.045  1.00101.90           N  
ATOM    169  CA  LEU R  50     117.895 109.938 128.227  1.00101.90           C  
ATOM    170  C   LEU R  50     116.696 109.486 127.396  1.00101.90           C  
ATOM    171  O   LEU R  50     116.811 109.318 126.172  1.00101.90           O  
ATOM    172  CB  LEU R  50     118.386 108.805 129.128  1.00101.90           C  
ATOM    173  CG  LEU R  50     118.797 107.486 128.473  1.00101.90           C  
ATOM    174  CD1 LEU R  50     120.094 107.658 127.700  1.00101.90           C  
ATOM    175  CD2 LEU R  50     118.931 106.390 129.517  1.00101.90           C  
ATOM    176  N   ILE R  51     115.512 109.399 128.025  1.00101.26           N  
ATOM    177  CA  ILE R  51     114.294 109.038 127.291  1.00101.26           C  
ATOM    178  C   ILE R  51     113.944 110.118 126.273  1.00101.26           C  
ATOM    179  O   ILE R  51     113.506 109.807 125.160  1.00101.26           O  
ATOM    180  CB  ILE R  51     113.118 108.714 128.237  1.00101.26           C  
ATOM    181  CG1 ILE R  51     113.532 107.699 129.302  1.00101.26           C  
ATOM    182  CG2 ILE R  51     111.944 108.126 127.473  1.00101.26           C  
ATOM    183  CD1 ILE R  51     113.896 106.330 128.758  1.00101.26           C  
ATOM    184  N   PHE R  52     114.176 111.390 126.617  1.00100.73           N  
ATOM    185  CA  PHE R  52     113.856 112.524 125.757  1.00100.73           C  
ATOM    186  C   PHE R  52     114.675 112.460 124.475  1.00100.73           C  
ATOM    187  O   PHE R  52     114.100 112.337 123.389  1.00100.73           O  
ATOM    188  CB  PHE R  52     114.114 113.850 126.480  1.00100.73           C  
ATOM    189  CG  PHE R  52     113.696 115.069 125.693  1.00100.73           C  
ATOM    190  CD1 PHE R  52     112.374 115.477 125.667  1.00100.73           C  
ATOM    191  CD2 PHE R  52     114.636 115.819 124.997  1.00100.73           C  
ATOM    192  CE1 PHE R  52     111.988 116.596 124.949  1.00100.73           C  
ATOM    193  CE2 PHE R  52     114.257 116.940 124.277  1.00100.73           C  
ATOM    194  CZ  PHE R  52     112.932 117.328 124.255  1.00100.73           C  
ATOM    195  N   LEU R  53     115.993 112.656 124.593  1.00100.15           N  
ATOM    196  CA  LEU R  53     116.873 112.653 123.426  1.00100.15           C  
ATOM    197  C   LEU R  53     116.848 111.340 122.636  1.00100.15           C  
ATOM    198  O   LEU R  53     116.931 111.378 121.398  1.00100.15           O  
ATOM    199  CB  LEU R  53     118.304 112.963 123.864  1.00100.15           C  
ATOM    200  CG  LEU R  53     118.539 114.355 124.451  1.00100.15           C  
ATOM    201  CD1 LEU R  53     119.961 114.480 124.976  1.00100.15           C  
ATOM    202  CD2 LEU R  53     118.246 115.432 123.420  1.00100.15           C  
ATOM    203  N   LEU R  54     116.544 110.201 123.282  1.00 98.46           N  
ATOM    204  CA  LEU R  54     116.386 108.965 122.516  1.00 98.46           C  
ATOM    205  C   LEU R  54     115.084 108.941 121.726  1.00 98.46           C  
ATOM    206  O   LEU R  54     115.099 108.589 120.542  1.00 98.46           O  
ATOM    207  CB  LEU R  54     116.507 107.742 123.426  1.00 98.46           C  
ATOM    208  CG  LEU R  54     117.903 107.111 123.563  1.00 98.46           C  
ATOM    209  CD1 LEU R  54     118.982 108.035 124.119  1.00 98.46           C  
ATOM    210  CD2 LEU R  54     117.810 105.843 124.402  1.00 98.46           C  
ATOM    211  N   SER R  55     113.944 109.170 122.392  1.00 97.47           N  
ATOM    212  CA  SER R  55     112.650 109.280 121.717  1.00 97.47           C  
ATOM    213  C   SER R  55     112.678 110.268 120.551  1.00 97.47           C  
ATOM    214  O   SER R  55     112.169 109.966 119.464  1.00 97.47           O  
ATOM    215  CB  SER R  55     111.572 109.669 122.726  1.00 97.47           C  
ATOM    216  OG  SER R  55     110.312 109.808 122.096  1.00 97.47           O  
ATOM    217  N   VAL R  56     113.292 111.441 120.757  1.00 95.70           N  
ATOM    218  CA  VAL R  56     113.358 112.463 119.712  1.00 95.70           C  
ATOM    219  C   VAL R  56     114.195 111.982 118.530  1.00 95.70           C  
ATOM    220  O   VAL R  56     113.763 112.095 117.374  1.00 95.70           O  
ATOM    221  CB  VAL R  56     113.895 113.787 120.290  1.00 95.70           C  
ATOM    222  CG1 VAL R  56     114.316 114.743 119.186  1.00 95.70           C  
ATOM    223  CG2 VAL R  56     112.836 114.452 121.143  1.00 95.70           C  
ATOM    224  N   LEU R  57     115.386 111.417 118.796  1.00 94.28           N  
ATOM    225  CA  LEU R  57     116.231 110.960 117.694  1.00 94.28           C  
ATOM    226  C   LEU R  57     115.583 109.791 116.957  1.00 94.28           C  
ATOM    227  O   LEU R  57     115.543 109.771 115.717  1.00 94.28           O  
ATOM    228  CB  LEU R  57     117.610 110.569 118.221  1.00 94.28           C  
ATOM    229  CG  LEU R  57     118.683 110.278 117.173  1.00 94.28           C  
ATOM    230  CD1 LEU R  57     118.937 111.507 116.314  1.00 94.28           C  
ATOM    231  CD2 LEU R  57     119.964 109.813 117.842  1.00 94.28           C  
ATOM    232  N   GLY R  58     114.936 108.896 117.707  1.00 93.79           N  
ATOM    233  CA  GLY R  58     114.352 107.703 117.136  1.00 93.79           C  
ATOM    234  C   GLY R  58     113.055 107.954 116.415  1.00 93.79           C  
ATOM    235  O   GLY R  58     112.622 107.101 115.640  1.00 93.79           O  
ATOM    236  N   ASN R  59     112.408 109.089 116.669  1.00 93.34           N  
ATOM    237  CA  ASN R  59     111.208 109.418 115.919  1.00 93.34           C  
ATOM    238  C   ASN R  59     111.491 110.329 114.738  1.00 93.34           C  
ATOM    239  O   ASN R  59     110.844 110.180 113.694  1.00 93.34           O  
ATOM    240  CB  ASN R  59     110.167 110.083 116.822  1.00 93.34           C  
ATOM    241  CG  ASN R  59     109.611 109.139 117.854  1.00 93.34           C  
ATOM    242  OD1 ASN R  59     109.000 108.132 117.511  1.00 93.34           O  
ATOM    243  ND2 ASN R  59     109.814 109.457 119.126  1.00 93.34           N  
ATOM    244  N   THR R  60     112.495 111.211 114.841  1.00 93.96           N  
ATOM    245  CA  THR R  60     112.871 112.001 113.675  1.00 93.96           C  
ATOM    246  C   THR R  60     113.530 111.152 112.597  1.00 93.96           C  
ATOM    247  O   THR R  60     113.334 111.433 111.408  1.00 93.96           O  
ATOM    248  CB  THR R  60     113.791 113.158 114.069  1.00 93.96           C  
ATOM    249  OG1 THR R  60     114.952 112.653 114.741  1.00 93.96           O  
ATOM    250  CG2 THR R  60     113.054 114.170 114.943  1.00 93.96           C  
ATOM    251  N   LEU R  61     114.254 110.085 112.973  1.00 92.63           N  
ATOM    252  CA  LEU R  61     114.794 109.201 111.940  1.00 92.63           C  
ATOM    253  C   LEU R  61     113.689 108.451 111.200  1.00 92.63           C  
ATOM    254  O   LEU R  61     113.741 108.332 109.971  1.00 92.63           O  
ATOM    255  CB  LEU R  61     115.811 108.221 112.525  1.00 92.63           C  
ATOM    256  CG  LEU R  61     117.118 108.819 113.049  1.00 92.63           C  
ATOM    257  CD1 LEU R  61     117.969 107.752 113.719  1.00 92.63           C  
ATOM    258  CD2 LEU R  61     117.887 109.513 111.935  1.00 92.63           C  
ATOM    259  N   VAL R  62     112.686 107.944 111.925  1.00 90.86           N  
ATOM    260  CA  VAL R  62     111.592 107.205 111.293  1.00 90.86           C  
ATOM    261  C   VAL R  62     110.768 108.121 110.388  1.00 90.86           C  
ATOM    262  O   VAL R  62     110.421 107.745 109.260  1.00 90.86           O  
ATOM    263  CB  VAL R  62     110.718 106.515 112.359  1.00 90.86           C  
ATOM    264  CG1 VAL R  62     109.511 105.849 111.726  1.00 90.86           C  
ATOM    265  CG2 VAL R  62     111.518 105.467 113.095  1.00 90.86           C  
ATOM    266  N   ILE R  63     110.501 109.355 110.843  1.00 91.33           N  
ATOM    267  CA  ILE R  63     109.749 110.312 110.025  1.00 91.33           C  
ATOM    268  C   ILE R  63     110.530 110.695 108.770  1.00 91.33           C  
ATOM    269  O   ILE R  63     109.962 110.739 107.667  1.00 91.33           O  
ATOM    270  CB  ILE R  63     109.372 111.548 110.867  1.00 91.33           C  
ATOM    271  CG1 ILE R  63     108.347 111.176 111.937  1.00 91.33           C  
ATOM    272  CG2 ILE R  63     108.822 112.669 110.006  1.00 91.33           C  
ATOM    273  CD1 ILE R  63     108.135 112.263 112.961  1.00 91.33           C  
ATOM    274  N   THR R  64     111.840 110.958 108.916  1.00 91.26           N  
ATOM    275  CA  THR R  64     112.717 111.226 107.775  1.00 91.26           C  
ATOM    276  C   THR R  64     112.680 110.093 106.750  1.00 91.26           C  
ATOM    277  O   THR R  64     112.456 110.336 105.556  1.00 91.26           O  
ATOM    278  CB  THR R  64     114.146 111.465 108.265  1.00 91.26           C  
ATOM    279  OG1 THR R  64     114.161 112.581 109.163  1.00 91.26           O  
ATOM    280  CG2 THR R  64     115.063 111.770 107.099  1.00 91.26           C  
ATOM    281  N   VAL R  65     112.932 108.855 107.201  1.00 92.05           N  
ATOM    282  CA  VAL R  65     113.022 107.705 106.297  1.00 92.05           C  
ATOM    283  C   VAL R  65     111.690 107.454 105.595  1.00 92.05           C  
ATOM    284  O   VAL R  65     111.648 107.188 104.389  1.00 92.05           O  
ATOM    285  CB  VAL R  65     113.519 106.460 107.058  1.00 92.05           C  
ATOM    286  CG1 VAL R  65     113.451 105.214 106.192  1.00 92.05           C  
ATOM    287  CG2 VAL R  65     114.950 106.666 107.462  1.00 92.05           C  
ATOM    288  N   LEU R  66     110.576 107.612 106.311  1.00 90.10           N  
ATOM    289  CA  LEU R  66     109.298 107.252 105.705  1.00 90.10           C  
ATOM    290  C   LEU R  66     108.786 108.349 104.777  1.00 90.10           C  
ATOM    291  O   LEU R  66     108.106 108.057 103.787  1.00 90.10           O  
ATOM    292  CB  LEU R  66     108.268 106.905 106.778  1.00 90.10           C  
ATOM    293  CG  LEU R  66     108.577 105.605 107.526  1.00 90.10           C  
ATOM    294  CD1 LEU R  66     107.534 105.318 108.584  1.00 90.10           C  
ATOM    295  CD2 LEU R  66     108.692 104.437 106.559  1.00 90.10           C  
ATOM    296  N   ILE R  67     109.095 109.616 105.069  1.00 89.84           N  
ATOM    297  CA  ILE R  67     108.656 110.680 104.170  1.00 89.84           C  
ATOM    298  C   ILE R  67     109.552 110.758 102.934  1.00 89.84           C  
ATOM    299  O   ILE R  67     109.056 110.850 101.803  1.00 89.84           O  
ATOM    300  CB  ILE R  67     108.588 112.022 104.924  1.00 89.84           C  
ATOM    301  CG1 ILE R  67     107.445 111.995 105.942  1.00 89.84           C  
ATOM    302  CG2 ILE R  67     108.421 113.195 103.964  1.00 89.84           C  
ATOM    303  CD1 ILE R  67     107.230 113.306 106.669  1.00 89.84           C  
ATOM    304  N   ARG R  68     110.876 110.702 103.121  1.00 90.77           N  
ATOM    305  CA  ARG R  68     111.799 110.848 101.995  1.00 90.77           C  
ATOM    306  C   ARG R  68     111.760 109.666 101.028  1.00 90.77           C  
ATOM    307  O   ARG R  68     111.860 109.860  99.811  1.00 90.77           O  
ATOM    308  CB  ARG R  68     113.228 111.049 102.495  1.00 90.77           C  
ATOM    309  CG  ARG R  68     113.591 112.488 102.803  1.00 90.77           C  
ATOM    310  CD  ARG R  68     114.978 112.562 103.405  1.00 90.77           C  
ATOM    311  NE  ARG R  68     115.953 111.924 102.528  1.00 90.77           N  
ATOM    312  CZ  ARG R  68     116.767 112.578 101.710  1.00 90.77           C  
ATOM    313  NH1 ARG R  68     116.760 113.898 101.639  1.00 90.77           N  
ATOM    314  NH2 ARG R  68     117.603 111.888 100.940  1.00 90.77           N  
ATOM    315  N   ASN R  69     111.613 108.445 101.530  1.00 95.34           N  
ATOM    316  CA  ASN R  69     111.675 107.254 100.689  1.00 95.34           C  
ATOM    317  C   ASN R  69     110.270 106.832 100.273  1.00 95.34           C  
ATOM    318  O   ASN R  69     109.545 106.212 101.057  1.00 95.34           O  
ATOM    319  CB  ASN R  69     112.386 106.115 101.422  1.00 95.34           C  
ATOM    320  CG  ASN R  69     112.833 104.994 100.496  1.00 95.34           C  
ATOM    321  OD1 ASN R  69     112.511 104.972  99.308  1.00 95.34           O  
ATOM    322  ND2 ASN R  69     113.582 104.048 101.048  1.00 95.34           N  
ATOM    323  N   LYS R  70     109.894 107.180  99.040  1.00100.20           N  
ATOM    324  CA  LYS R  70     108.561 106.905  98.517  1.00100.20           C  
ATOM    325  C   LYS R  70     108.337 105.420  98.275  1.00100.20           C  
ATOM    326  O   LYS R  70     107.230 104.923  98.515  1.00100.20           O  
ATOM    327  CB  LYS R  70     108.344 107.673  97.212  1.00100.20           C  
ATOM    328  CG  LYS R  70     108.892 109.091  97.233  1.00100.20           C  
ATOM    329  CD  LYS R  70     108.755 109.757  95.873  1.00100.20           C  
ATOM    330  CE  LYS R  70     109.490 108.970  94.796  1.00100.20           C  
ATOM    331  NZ  LYS R  70     110.932 108.796  95.120  1.00100.20           N  
ATOM    332  N   ARG R  71     109.358 104.734  97.741  1.00 98.82           N  
ATOM    333  CA  ARG R  71     109.303 103.298  97.469  1.00 98.82           C  
ATOM    334  C   ARG R  71     108.995 102.490  98.723  1.00 98.82           C  
ATOM    335  O   ARG R  71     108.307 101.465  98.648  1.00 98.82           O  
ATOM    336  CB  ARG R  71     110.622 102.831  96.853  1.00 98.82           C  
ATOM    337  N   MET R  72     109.550 102.914  99.865  1.00 98.07           N  
ATOM    338  CA  MET R  72     109.377 102.225 101.141  1.00 98.07           C  
ATOM    339  C   MET R  72     107.916 102.140 101.569  1.00 98.07           C  
ATOM    340  O   MET R  72     107.520 101.153 102.202  1.00 98.07           O  
ATOM    341  CB  MET R  72     110.194 102.954 102.213  1.00 98.07           C  
ATOM    342  CG  MET R  72     110.176 102.318 103.587  1.00 98.07           C  
ATOM    343  SD  MET R  72     111.258 103.200 104.708  1.00 98.07           S  
ATOM    344  CE  MET R  72     112.837 102.558 104.170  1.00 98.07           C  
ATOM    345  N   ARG R  73     107.115 103.150 101.219  1.00 96.07           N  
ATOM    346  CA  ARG R  73     105.730 103.269 101.666  1.00 96.07           C  
ATOM    347  C   ARG R  73     104.867 102.070 101.283  1.00 96.07           C  
ATOM    348  O   ARG R  73     104.874 101.611 100.137  1.00 96.07           O  
ATOM    349  CB  ARG R  73     105.126 104.552 101.097  1.00 96.07           C  
ATOM    350  CG  ARG R  73     105.722 105.814 101.701  1.00 96.07           C  
ATOM    351  CD  ARG R  73     105.218 107.065 101.006  1.00 96.07           C  
ATOM    352  NE  ARG R  73     105.831 108.270 101.549  1.00 96.07           N  
ATOM    353  CZ  ARG R  73     105.729 109.474 101.004  1.00 96.07           C  
ATOM    354  NH1 ARG R  73     105.046 109.672  99.890  1.00 96.07           N  
ATOM    355  NH2 ARG R  73     106.328 110.505 101.592  1.00 96.07           N  
ATOM    356  N   THR R  74     104.072 101.626 102.257  1.00 92.44           N  
ATOM    357  CA  THR R  74     103.153 100.489 102.236  1.00 92.44           C  
ATOM    358  C   THR R  74     102.152 100.756 103.349  1.00 92.44           C  
ATOM    359  O   THR R  74     102.236 101.781 104.028  1.00 92.44           O  
ATOM    360  CB  THR R  74     103.833  99.127 102.487  1.00 92.44           C  
ATOM    361  OG1 THR R  74     104.556  99.156 103.726  1.00 92.44           O  
ATOM    362  CG2 THR R  74     104.718  98.624 101.335  1.00 92.44           C  
ATOM    363  N   VAL R  75     101.194  99.836 103.523  1.00 89.36           N  
ATOM    364  CA  VAL R  75     100.113 100.033 104.494  1.00 89.36           C  
ATOM    365  C   VAL R  75     100.665 100.117 105.915  1.00 89.36           C  
ATOM    366  O   VAL R  75     100.351 101.057 106.669  1.00 89.36           O  
ATOM    367  CB  VAL R  75      99.074  98.903 104.352  1.00 89.36           C  
ATOM    368  CG1 VAL R  75      98.056  98.954 105.477  1.00 89.36           C  
ATOM    369  CG2 VAL R  75      98.382  98.988 103.001  1.00 89.36           C  
ATOM    370  N   THR R  76     101.563  99.184 106.267  1.00 87.87           N  
ATOM    371  CA  THR R  76     102.180  99.188 107.589  1.00 87.87           C  
ATOM    372  C   THR R  76     103.031 100.441 107.790  1.00 87.87           C  
ATOM    373  O   THR R  76     103.034 101.010 108.883  1.00 87.87           O  
ATOM    374  CB  THR R  76     102.944  97.871 107.842  1.00 87.87           C  
ATOM    375  OG1 THR R  76     103.191  97.713 109.247  1.00 87.87           O  
ATOM    376  CG2 THR R  76     104.250  97.711 107.042  1.00 87.87           C  
ATOM    377  N   ASN R  77     103.746 100.889 106.750  1.00 88.45           N  
ATOM    378  CA  ASN R  77     104.573 102.083 106.853  1.00 88.45           C  
ATOM    379  C   ASN R  77     103.731 103.335 107.041  1.00 88.45           C  
ATOM    380  O   ASN R  77     104.158 104.239 107.766  1.00 88.45           O  
ATOM    381  CB  ASN R  77     105.480 102.199 105.634  1.00 88.45           C  
ATOM    382  CG  ASN R  77     106.606 101.192 105.668  1.00 88.45           C  
ATOM    383  OD1 ASN R  77     106.960 100.681 106.729  1.00 88.45           O  
ATOM    384  ND2 ASN R  77     107.171 100.894 104.510  1.00 88.45           N  
ATOM    385  N   ILE R  78     102.560 103.414 106.390  1.00 87.96           N  
ATOM    386  CA  ILE R  78     101.638 104.529 106.597  1.00 87.96           C  
ATOM    387  C   ILE R  78     101.134 104.544 108.033  1.00 87.96           C  
ATOM    388  O   ILE R  78     101.003 105.630 108.622  1.00 87.96           O  
ATOM    389  CB  ILE R  78     100.480 104.485 105.571  1.00 87.96           C  
ATOM    390  CG1 ILE R  78     101.006 104.729 104.157  1.00 87.96           C  
ATOM    391  CG2 ILE R  78      99.401 105.518 105.861  1.00 87.96           C  
ATOM    392  CD1 ILE R  78      99.944 104.630 103.082  1.00 87.96           C  
ATOM    393  N   PHE R  79     100.912 103.372 108.644  1.00 87.18           N  
ATOM    394  CA  PHE R  79     100.538 103.391 110.059  1.00 87.18           C  
ATOM    395  C   PHE R  79     101.707 103.796 110.964  1.00 87.18           C  
ATOM    396  O   PHE R  79     101.527 104.596 111.895  1.00 87.18           O  
ATOM    397  CB  PHE R  79     100.003 102.022 110.495  1.00 87.18           C  
ATOM    398  CG  PHE R  79      98.602 101.742 110.030  1.00 87.18           C  
ATOM    399  CD1 PHE R  79      97.526 102.370 110.621  1.00 87.18           C  
ATOM    400  CD2 PHE R  79      98.359 100.819 109.031  1.00 87.18           C  
ATOM    401  CE1 PHE R  79      96.240 102.126 110.185  1.00 87.18           C  
ATOM    402  CE2 PHE R  79      97.074 100.560 108.599  1.00 87.18           C  
ATOM    403  CZ  PHE R  79      96.012 101.211 109.183  1.00 87.18           C  
ATOM    404  N   LEU R  80     102.896 103.235 110.707  1.00 87.39           N  
ATOM    405  CA  LEU R  80     104.091 103.539 111.495  1.00 87.39           C  
ATOM    406  C   LEU R  80     104.505 105.003 111.418  1.00 87.39           C  
ATOM    407  O   LEU R  80     105.052 105.532 112.388  1.00 87.39           O  
ATOM    408  CB  LEU R  80     105.261 102.651 111.073  1.00 87.39           C  
ATOM    409  CG  LEU R  80     105.089 101.164 111.364  1.00 87.39           C  
ATOM    410  CD1 LEU R  80     106.237 100.349 110.793  1.00 87.39           C  
ATOM    411  CD2 LEU R  80     104.950 100.959 112.849  1.00 87.39           C  
ATOM    412  N   LEU R  81     104.288 105.664 110.276  1.00 89.64           N  
ATOM    413  CA  LEU R  81     104.625 107.082 110.163  1.00 89.64           C  
ATOM    414  C   LEU R  81     103.749 107.942 111.068  1.00 89.64           C  
ATOM    415  O   LEU R  81     104.253 108.846 111.747  1.00 89.64           O  
ATOM    416  CB  LEU R  81     104.521 107.529 108.705  1.00 89.64           C  
ATOM    417  CG  LEU R  81     104.792 109.001 108.401  1.00 89.64           C  
ATOM    418  CD1 LEU R  81     106.220 109.355 108.768  1.00 89.64           C  
ATOM    419  CD2 LEU R  81     104.556 109.270 106.930  1.00 89.64           C  
ATOM    420  N   SER R  82     102.439 107.676 111.083  1.00 89.07           N  
ATOM    421  CA  SER R  82     101.534 108.371 111.995  1.00 89.07           C  
ATOM    422  C   SER R  82     101.883 108.082 113.450  1.00 89.07           C  
ATOM    423  O   SER R  82     101.831 108.982 114.302  1.00 89.07           O  
ATOM    424  CB  SER R  82     100.090 107.971 111.703  1.00 89.07           C  
ATOM    425  OG  SER R  82      99.198 108.608 112.597  1.00 89.07           O  
ATOM    426  N   LEU R  83     102.254 106.829 113.745  1.00 91.03           N  
ATOM    427  CA  LEU R  83     102.700 106.469 115.089  1.00 91.03           C  
ATOM    428  C   LEU R  83     103.970 107.222 115.485  1.00 91.03           C  
ATOM    429  O   LEU R  83     104.095 107.677 116.627  1.00 91.03           O  
ATOM    430  CB  LEU R  83     102.920 104.958 115.172  1.00 91.03           C  
ATOM    431  CG  LEU R  83     103.440 104.383 116.490  1.00 91.03           C  
ATOM    432  CD1 LEU R  83     102.438 104.626 117.606  1.00 91.03           C  
ATOM    433  CD2 LEU R  83     103.737 102.901 116.347  1.00 91.03           C  
ATOM    434  N   ALA R  84     104.915 107.367 114.551  1.00 88.34           N  
ATOM    435  CA  ALA R  84     106.152 108.100 114.812  1.00 88.34           C  
ATOM    436  C   ALA R  84     105.896 109.583 115.056  1.00 88.34           C  
ATOM    437  O   ALA R  84     106.521 110.184 115.940  1.00 88.34           O  
ATOM    438  CB  ALA R  84     107.124 107.918 113.650  1.00 88.34           C  
ATOM    439  N   VAL R  85     105.002 110.190 114.266  1.00 89.98           N  
ATOM    440  CA  VAL R  85     104.658 111.600 114.464  1.00 89.98           C  
ATOM    441  C   VAL R  85     103.989 111.797 115.820  1.00 89.98           C  
ATOM    442  O   VAL R  85     104.302 112.751 116.550  1.00 89.98           O  
ATOM    443  CB  VAL R  85     103.772 112.108 113.308  1.00 89.98           C  
ATOM    444  CG1 VAL R  85     103.285 113.523 113.568  1.00 89.98           C  
ATOM    445  CG2 VAL R  85     104.537 112.088 112.003  1.00 89.98           C  
ATOM    446  N   SER R  86     103.117 110.859 116.212  1.00 92.89           N  
ATOM    447  CA  SER R  86     102.461 110.952 117.514  1.00 92.89           C  
ATOM    448  C   SER R  86     103.450 110.769 118.659  1.00 92.89           C  
ATOM    449  O   SER R  86     103.345 111.451 119.682  1.00 92.89           O  
ATOM    450  CB  SER R  86     101.350 109.915 117.618  1.00 92.89           C  
ATOM    451  OG  SER R  86     101.875 108.601 117.555  1.00 92.89           O  
ATOM    452  N   ASP R  87     104.406 109.850 118.508  1.00 95.56           N  
ATOM    453  CA  ASP R  87     105.426 109.650 119.536  1.00 95.56           C  
ATOM    454  C   ASP R  87     106.337 110.867 119.680  1.00 95.56           C  
ATOM    455  O   ASP R  87     106.714 111.232 120.800  1.00 95.56           O  
ATOM    456  CB  ASP R  87     106.243 108.398 119.230  1.00 95.56           C  
ATOM    457  CG  ASP R  87     105.437 107.124 119.384  1.00 95.56           C  
ATOM    458  OD1 ASP R  87     104.292 107.198 119.877  1.00 95.56           O  
ATOM    459  OD2 ASP R  87     105.948 106.049 119.008  1.00 95.56           O  
ATOM    460  N   LEU R  88     106.725 111.489 118.558  1.00 95.78           N  
ATOM    461  CA  LEU R  88     107.548 112.698 118.622  1.00 95.78           C  
ATOM    462  C   LEU R  88     106.799 113.857 119.274  1.00 95.78           C  
ATOM    463  O   LEU R  88     107.375 114.594 120.093  1.00 95.78           O  
ATOM    464  CB  LEU R  88     108.019 113.087 117.221  1.00 95.78           C  
ATOM    465  CG  LEU R  88     108.840 114.372 117.109  1.00 95.78           C  
ATOM    466  CD1 LEU R  88     110.141 114.240 117.884  1.00 95.78           C  
ATOM    467  CD2 LEU R  88     109.112 114.717 115.657  1.00 95.78           C  
ATOM    468  N   MET R  89     105.509 114.017 118.942  1.00 98.14           N  
ATOM    469  CA  MET R  89     104.689 115.024 119.611  1.00 98.14           C  
ATOM    470  C   MET R  89     104.533 114.717 121.093  1.00 98.14           C  
ATOM    471  O   MET R  89     104.551 115.633 121.925  1.00 98.14           O  
ATOM    472  CB  MET R  89     103.316 115.126 118.949  1.00 98.14           C  
ATOM    473  CG  MET R  89     103.327 115.715 117.554  1.00 98.14           C  
ATOM    474  SD  MET R  89     101.679 115.737 116.832  1.00 98.14           S  
ATOM    475  CE  MET R  89     100.768 116.605 118.106  1.00 98.14           C  
ATOM    476  N   LEU R  90     104.422 113.429 121.442  1.00 99.71           N  
ATOM    477  CA  LEU R  90     104.303 113.039 122.841  1.00 99.71           C  
ATOM    478  C   LEU R  90     105.578 113.370 123.599  1.00 99.71           C  
ATOM    479  O   LEU R  90     105.515 113.907 124.702  1.00 99.71           O  
ATOM    480  CB  LEU R  90     103.968 111.547 122.947  1.00 99.71           C  
ATOM    481  CG  LEU R  90     103.572 110.933 124.300  1.00 99.71           C  
ATOM    482  CD1 LEU R  90     102.557 109.833 124.060  1.00 99.71           C  
ATOM    483  CD2 LEU R  90     104.741 110.381 125.114  1.00 99.71           C  
ATOM    484  N   CYS R  91     106.740 113.151 122.983  1.00101.78           N  
ATOM    485  CA  CYS R  91     107.996 113.439 123.668  1.00101.78           C  
ATOM    486  C   CYS R  91     108.164 114.935 123.892  1.00101.78           C  
ATOM    487  O   CYS R  91     108.339 115.383 125.039  1.00101.78           O  
ATOM    488  CB  CYS R  91     109.173 112.893 122.866  1.00101.78           C  
ATOM    489  SG  CYS R  91     110.728 113.007 123.754  1.00101.78           S  
ATOM    490  N   LEU R  92     107.983 115.722 122.821  1.00100.59           N  
ATOM    491  CA  LEU R  92     108.230 117.158 122.883  1.00100.59           C  
ATOM    492  C   LEU R  92     107.212 117.889 123.750  1.00100.59           C  
ATOM    493  O   LEU R  92     107.568 118.871 124.411  1.00100.59           O  
ATOM    494  CB  LEU R  92     108.237 117.753 121.476  1.00100.59           C  
ATOM    495  CG  LEU R  92     109.358 117.300 120.540  1.00100.59           C  
ATOM    496  CD1 LEU R  92     109.141 117.858 119.146  1.00100.59           C  
ATOM    497  CD2 LEU R  92     110.709 117.727 121.082  1.00100.59           C  
ATOM    498  N   PHE R  93     105.954 117.450 123.769  1.00101.41           N  
ATOM    499  CA  PHE R  93     104.957 118.118 124.589  1.00101.41           C  
ATOM    500  C   PHE R  93     104.714 117.457 125.942  1.00101.41           C  
ATOM    501  O   PHE R  93     103.964 118.015 126.748  1.00101.41           O  
ATOM    502  CB  PHE R  93     103.655 118.283 123.802  1.00101.41           C  
ATOM    503  CG  PHE R  93     103.802 119.199 122.616  1.00101.41           C  
ATOM    504  CD1 PHE R  93     103.739 120.575 122.783  1.00101.41           C  
ATOM    505  CD2 PHE R  93     104.030 118.693 121.345  1.00101.41           C  
ATOM    506  CE1 PHE R  93     103.895 121.429 121.705  1.00101.41           C  
ATOM    507  CE2 PHE R  93     104.181 119.539 120.261  1.00101.41           C  
ATOM    508  CZ  PHE R  93     104.114 120.909 120.441  1.00101.41           C  
ATOM    509  N   CYS R  94     105.347 116.318 126.244  1.00103.66           N  
ATOM    510  CA  CYS R  94     105.214 115.727 127.571  1.00103.66           C  
ATOM    511  C   CYS R  94     106.438 115.958 128.446  1.00103.66           C  
ATOM    512  O   CYS R  94     106.308 116.607 129.485  1.00103.66           O  
ATOM    513  CB  CYS R  94     104.956 114.206 127.535  1.00103.66           C  
ATOM    514  SG  CYS R  94     103.403 113.494 126.921  1.00103.66           S  
ATOM    515  N   MET R  95     107.625 115.446 128.036  1.00104.50           N  
ATOM    516  CA  MET R  95     108.814 115.406 128.903  1.00104.50           C  
ATOM    517  C   MET R  95     109.245 116.736 129.552  1.00104.50           C  
ATOM    518  O   MET R  95     109.232 116.795 130.796  1.00104.50           O  
ATOM    519  CB  MET R  95     109.958 114.694 128.169  1.00104.50           C  
ATOM    520  CG  MET R  95     109.480 113.448 127.455  1.00104.50           C  
ATOM    521  SD  MET R  95     110.625 112.067 127.492  1.00104.50           S  
ATOM    522  CE  MET R  95     109.688 110.886 126.532  1.00104.50           C  
ATOM    523  N   PRO R  96     109.657 117.796 128.819  1.00104.23           N  
ATOM    524  CA  PRO R  96     110.129 118.997 129.536  1.00104.23           C  
ATOM    525  C   PRO R  96     109.033 119.711 130.313  1.00104.23           C  
ATOM    526  O   PRO R  96     109.317 120.251 131.392  1.00104.23           O  
ATOM    527  CB  PRO R  96     110.680 119.884 128.412  1.00104.23           C  
ATOM    528  CG  PRO R  96     109.841 119.544 127.262  1.00104.23           C  
ATOM    529  CD  PRO R  96     109.594 118.073 127.363  1.00104.23           C  
ATOM    530  N   PHE R  97     107.776 119.591 129.879  1.00102.83           N  
ATOM    531  CA  PHE R  97     106.653 120.267 130.508  1.00102.83           C  
ATOM    532  C   PHE R  97     106.086 119.467 131.668  1.00102.83           C  
ATOM    533  O   PHE R  97     105.180 119.947 132.356  1.00102.83           O  
ATOM    534  CB  PHE R  97     105.560 120.538 129.473  1.00102.83           C  
ATOM    535  CG  PHE R  97     105.994 121.455 128.367  1.00102.83           C  
ATOM    536  CD1 PHE R  97     105.971 122.830 128.536  1.00102.83           C  
ATOM    537  CD2 PHE R  97     106.428 120.939 127.155  1.00102.83           C  
ATOM    538  CE1 PHE R  97     106.377 123.673 127.517  1.00102.83           C  
ATOM    539  CE2 PHE R  97     106.832 121.777 126.132  1.00102.83           C  
ATOM    540  CZ  PHE R  97     106.806 123.146 126.314  1.00102.83           C  
ATOM    541  N   ASN R  98     106.603 118.261 131.890  1.00104.77           N  
ATOM    542  CA  ASN R  98     106.212 117.412 133.005  1.00104.77           C  
ATOM    543  C   ASN R  98     107.439 117.091 133.839  1.00104.77           C  
ATOM    544  O   ASN R  98     107.379 116.227 134.720  1.00104.77           O  
ATOM    545  CB  ASN R  98     105.524 116.120 132.551  1.00104.77           C  
ATOM    546  CG  ASN R  98     104.057 116.321 132.224  1.00104.77           C  
ATOM    547  OD1 ASN R  98     103.188 115.678 132.811  1.00104.77           O  
ATOM    548  ND2 ASN R  98     103.774 117.205 131.275  1.00104.77           N  
ATOM    549  N   LEU R  99     108.552 117.774 133.574  1.00105.37           N  
ATOM    550  CA  LEU R  99     109.790 117.552 134.303  1.00105.37           C  
ATOM    551  C   LEU R  99     110.313 118.836 134.923  1.00105.37           C  
ATOM    552  O   LEU R  99     110.650 118.836 136.113  1.00105.37           O  
ATOM    553  CB  LEU R  99     110.860 116.954 133.376  1.00105.37           C  
ATOM    554  CG  LEU R  99     112.302 117.048 133.886  1.00105.37           C  
ATOM    555  CD1 LEU R  99     112.556 116.046 135.008  1.00105.37           C  
ATOM    556  CD2 LEU R  99     113.309 116.891 132.758  1.00105.37           C  
ATOM    557  N   ILE R 100     110.400 119.932 134.149  1.00108.14           N  
ATOM    558  CA  ILE R 100     110.786 121.227 134.727  1.00108.14           C  
ATOM    559  C   ILE R 100     109.819 121.703 135.817  1.00108.14           C  
ATOM    560  O   ILE R 100     110.296 122.131 136.884  1.00108.14           O  
ATOM    561  CB  ILE R 100     111.041 122.255 133.609  1.00108.14           C  
ATOM    562  CG1 ILE R 100     112.102 121.734 132.638  1.00108.14           C  
ATOM    563  CG2 ILE R 100     111.487 123.587 134.186  1.00108.14           C  
ATOM    564  CD1 ILE R 100     113.433 121.436 133.287  1.00108.14           C  
ATOM    565  N   PRO R 101     108.476 121.687 135.626  1.00107.91           N  
ATOM    566  CA  PRO R 101     107.593 121.977 136.775  1.00107.91           C  
ATOM    567  C   PRO R 101     107.712 121.001 137.935  1.00107.91           C  
ATOM    568  O   PRO R 101     107.399 121.375 139.070  1.00107.91           O  
ATOM    569  CB  PRO R 101     106.189 121.921 136.163  1.00107.91           C  
ATOM    570  CG  PRO R 101     106.373 122.259 134.785  1.00107.91           C  
ATOM    571  CD  PRO R 101     107.656 121.627 134.392  1.00107.91           C  
ATOM    572  N   ASN R 102     108.132 119.760 137.690  1.00108.75           N  
ATOM    573  CA  ASN R 102     108.328 118.827 138.793  1.00108.75           C  
ATOM    574  C   ASN R 102     109.602 119.138 139.568  1.00108.75           C  
ATOM    575  O   ASN R 102     109.645 118.959 140.790  1.00108.75           O  
ATOM    576  CB  ASN R 102     108.355 117.391 138.270  1.00108.75           C  
ATOM    577  CG  ASN R 102     108.390 116.365 139.384  1.00108.75           C  
ATOM    578  OD1 ASN R 102     109.459 115.921 139.802  1.00108.75           O  
ATOM    579  ND2 ASN R 102     107.217 115.985 139.874  1.00108.75           N  
ATOM    580  N   LEU R 103     110.648 119.596 138.878  1.00107.94           N  
ATOM    581  CA  LEU R 103     111.890 119.943 139.560  1.00107.94           C  
ATOM    582  C   LEU R 103     111.742 121.237 140.344  1.00107.94           C  
ATOM    583  O   LEU R 103     112.121 121.314 141.518  1.00107.94           O  
ATOM    584  CB  LEU R 103     113.021 120.089 138.548  1.00107.94           C  
ATOM    585  CG  LEU R 103     113.476 118.873 137.761  1.00107.94           C  
ATOM    586  CD1 LEU R 103     114.479 119.341 136.734  1.00107.94           C  
ATOM    587  CD2 LEU R 103     114.070 117.838 138.695  1.00107.94           C  
ATOM    588  N   LEU R 104     111.189 122.267 139.707  1.00110.50           N  
ATOM    589  CA  LEU R 104     111.094 123.579 140.331  1.00110.50           C  
ATOM    590  C   LEU R 104     109.946 123.683 141.326  1.00110.50           C  
ATOM    591  O   LEU R 104     109.910 124.652 142.094  1.00110.50           O  
ATOM    592  CB  LEU R 104     110.961 124.652 139.254  1.00110.50           C  
ATOM    593  CG  LEU R 104     112.152 124.830 138.313  1.00110.50           C  
ATOM    594  CD1 LEU R 104     111.818 125.828 137.220  1.00110.50           C  
ATOM    595  CD2 LEU R 104     113.383 125.268 139.086  1.00110.50           C  
ATOM    596  N   LYS R 105     109.016 122.721 141.301  1.00114.08           N  
ATOM    597  CA  LYS R 105     107.751 122.732 142.049  1.00114.08           C  
ATOM    598  C   LYS R 105     106.926 123.978 141.735  1.00114.08           C  
ATOM    599  O   LYS R 105     106.187 124.475 142.589  1.00114.08           O  
ATOM    600  CB  LYS R 105     107.976 122.579 143.559  1.00114.08           C  
ATOM    601  CG  LYS R 105     108.527 121.220 143.963  1.00114.08           C  
ATOM    602  CD  LYS R 105     108.639 121.090 145.472  1.00114.08           C  
ATOM    603  CE  LYS R 105     109.077 119.689 145.871  1.00114.08           C  
ATOM    604  NZ  LYS R 105     110.497 119.425 145.514  1.00114.08           N  
ATOM    605  N   ASP R 106     107.110 124.386 140.480  1.00114.06           N  
ATOM    606  CA  ASP R 106     106.320 125.517 139.958  1.00114.06           C  
ATOM    607  C   ASP R 106     106.169 125.351 138.449  1.00114.06           C  
ATOM    608  O   ASP R 106     107.121 124.921 137.832  1.00114.06           O  
ATOM    609  CB  ASP R 106     106.961 126.853 140.318  1.00114.06           C  
ATOM    610  CG  ASP R 106     108.417 127.025 139.935  1.00114.06           C  
ATOM    611  OD1 ASP R 106     108.712 127.028 138.729  1.00114.06           O  
ATOM    612  OD2 ASP R 106     109.239 127.202 140.852  1.00114.06           O  
ATOM    613  N   PHE R 107     104.980 125.579 137.896  1.00108.85           N  
ATOM    614  CA  PHE R 107     104.882 125.585 136.438  1.00108.85           C  
ATOM    615  C   PHE R 107     105.218 127.024 136.055  1.00108.85           C  
ATOM    616  O   PHE R 107     104.448 127.946 136.338  1.00108.85           O  
ATOM    617  CB  PHE R 107     103.500 125.155 135.953  1.00108.85           C  
ATOM    618  CG  PHE R 107     103.326 125.233 134.463  1.00108.85           C  
ATOM    619  CD1 PHE R 107     103.821 124.227 133.649  1.00108.85           C  
ATOM    620  CD2 PHE R 107     102.676 126.303 133.875  1.00108.85           C  
ATOM    621  CE1 PHE R 107     103.669 124.284 132.278  1.00108.85           C  
ATOM    622  CE2 PHE R 107     102.516 126.363 132.504  1.00108.85           C  
ATOM    623  CZ  PHE R 107     103.017 125.353 131.705  1.00108.85           C  
ATOM    624  N   ILE R 108     106.385 127.221 135.435  1.00106.29           N  
ATOM    625  CA  ILE R 108     106.890 128.573 135.211  1.00106.29           C  
ATOM    626  C   ILE R 108     106.376 129.140 133.892  1.00106.29           C  
ATOM    627  O   ILE R 108     106.555 130.338 133.618  1.00106.29           O  
ATOM    628  CB  ILE R 108     108.427 128.401 135.250  1.00106.29           C  
ATOM    629  CG1 ILE R 108     109.176 129.739 135.283  1.00106.29           C  
ATOM    630  CG2 ILE R 108     108.893 127.563 134.069  1.00106.29           C  
ATOM    631  CD1 ILE R 108     108.947 130.533 136.549  1.00106.29           C  
ATOM    632  N   PHE R 109     105.664 128.342 133.105  1.00105.81           N  
ATOM    633  CA  PHE R 109     105.122 128.789 131.835  1.00105.81           C  
ATOM    634  C   PHE R 109     103.728 129.375 132.061  1.00105.81           C  
ATOM    635  O   PHE R 109     103.223 129.427 133.185  1.00105.81           O  
ATOM    636  CB  PHE R 109     105.109 127.642 130.825  1.00105.81           C  
ATOM    637  CG  PHE R 109     106.321 126.751 130.896  1.00105.81           C  
ATOM    638  CD1 PHE R 109     107.492 127.102 130.245  1.00105.81           C  
ATOM    639  CD2 PHE R 109     106.278 125.548 131.586  1.00105.81           C  
ATOM    640  CE1 PHE R 109     108.607 126.283 130.301  1.00105.81           C  
ATOM    641  CE2 PHE R 109     107.388 124.725 131.646  1.00105.81           C  
ATOM    642  CZ  PHE R 109     108.553 125.092 131.002  1.00105.81           C  
ATOM    643  N   GLY R 110     103.091 129.827 130.981  1.00108.39           N  
ATOM    644  CA  GLY R 110     101.794 130.462 131.077  1.00108.39           C  
ATOM    645  C   GLY R 110     100.645 129.472 131.002  1.00108.39           C  
ATOM    646  O   GLY R 110     100.827 128.261 130.897  1.00108.39           O  
ATOM    647  N   SER R 111      99.430 130.022 131.062  1.00108.34           N  
ATOM    648  CA  SER R 111      98.231 129.193 130.984  1.00108.34           C  
ATOM    649  C   SER R 111      98.033 128.633 129.581  1.00108.34           C  
ATOM    650  O   SER R 111      97.613 127.479 129.422  1.00108.34           O  
ATOM    651  CB  SER R 111      97.008 130.000 131.418  1.00108.34           C  
ATOM    652  OG  SER R 111      95.824 129.228 131.319  1.00108.34           O  
ATOM    653  N   ALA R 112      98.335 129.438 128.555  1.00108.04           N  
ATOM    654  CA  ALA R 112      98.188 128.994 127.172  1.00108.04           C  
ATOM    655  C   ALA R 112      99.161 127.872 126.841  1.00108.04           C  
ATOM    656  O   ALA R 112      98.820 126.965 126.069  1.00108.04           O  
ATOM    657  CB  ALA R 112      98.387 130.169 126.216  1.00108.04           C  
ATOM    658  N   VAL R 113     100.355 127.902 127.439  1.00106.15           N  
ATOM    659  CA  VAL R 113     101.298 126.802 127.275  1.00106.15           C  
ATOM    660  C   VAL R 113     100.754 125.546 127.943  1.00106.15           C  
ATOM    661  O   VAL R 113     100.821 124.453 127.370  1.00106.15           O  
ATOM    662  CB  VAL R 113     102.678 127.202 127.830  1.00106.15           C  
ATOM    663  CG1 VAL R 113     103.649 126.036 127.768  1.00106.15           C  
ATOM    664  CG2 VAL R 113     103.227 128.397 127.068  1.00106.15           C  
ATOM    665  N   CYS R 114     100.159 125.695 129.139  1.00106.76           N  
ATOM    666  CA  CYS R 114      99.579 124.561 129.864  1.00106.76           C  
ATOM    667  C   CYS R 114      98.442 123.928 129.071  1.00106.76           C  
ATOM    668  O   CYS R 114      98.358 122.696 128.985  1.00106.76           O  
ATOM    669  CB  CYS R 114      99.112 125.012 131.254  1.00106.76           C  
ATOM    670  SG  CYS R 114      97.785 124.059 132.065  1.00106.76           S  
ATOM    671  N   LYS R 115      97.685 124.743 128.333  1.00103.52           N  
ATOM    672  CA  LYS R 115      96.532 124.230 127.604  1.00103.52           C  
ATOM    673  C   LYS R 115      96.979 123.553 126.316  1.00103.52           C  
ATOM    674  O   LYS R 115      96.562 122.420 126.030  1.00103.52           O  
ATOM    675  CB  LYS R 115      95.558 125.363 127.280  1.00103.52           C  
ATOM    676  CG  LYS R 115      94.871 125.976 128.473  1.00103.52           C  
ATOM    677  CD  LYS R 115      93.866 127.031 128.055  1.00103.52           C  
ATOM    678  CE  LYS R 115      92.969 127.427 129.214  1.00103.52           C  
ATOM    679  NZ  LYS R 115      92.188 126.270 129.731  1.00103.52           N  
ATOM    680  N   THR R 116      97.791 124.260 125.512  1.00104.21           N  
ATOM    681  CA  THR R 116      98.306 123.714 124.257  1.00104.21           C  
ATOM    682  C   THR R 116      99.089 122.423 124.489  1.00104.21           C  
ATOM    683  O   THR R 116      98.936 121.445 123.738  1.00104.21           O  
ATOM    684  CB  THR R 116      99.179 124.764 123.567  1.00104.21           C  
ATOM    685  OG1 THR R 116      98.419 125.964 123.379  1.00104.21           O  
ATOM    686  CG2 THR R 116      99.657 124.272 122.214  1.00104.21           C  
ATOM    687  N   THR R 117      99.841 122.353 125.593  1.00104.53           N  
ATOM    688  CA  THR R 117     100.632 121.156 125.816  1.00104.53           C  
ATOM    689  C   THR R 117      99.787 120.034 126.395  1.00104.53           C  
ATOM    690  O   THR R 117      99.981 118.886 126.004  1.00104.53           O  
ATOM    691  CB  THR R 117     101.841 121.442 126.712  1.00104.53           C  
ATOM    692  OG1 THR R 117     101.411 122.003 127.959  1.00104.53           O  
ATOM    693  CG2 THR R 117     102.857 122.343 126.007  1.00104.53           C  
ATOM    694  N   THR R 118      98.803 120.326 127.266  1.00103.08           N  
ATOM    695  CA  THR R 118      97.933 119.251 127.746  1.00103.08           C  
ATOM    696  C   THR R 118      97.031 118.708 126.638  1.00103.08           C  
ATOM    697  O   THR R 118      96.727 117.499 126.621  1.00103.08           O  
ATOM    698  CB  THR R 118      97.103 119.775 128.922  1.00103.08           C  
ATOM    699  OG1 THR R 118      97.963 120.479 129.824  1.00103.08           O  
ATOM    700  CG2 THR R 118      96.483 118.639 129.691  1.00103.08           C  
ATOM    701  N   TYR R 119      96.851 119.497 125.581  1.00100.69           N  
ATOM    702  CA  TYR R 119      96.026 119.091 124.460  1.00100.69           C  
ATOM    703  C   TYR R 119      96.844 118.188 123.552  1.00100.69           C  
ATOM    704  O   TYR R 119      96.369 117.125 123.133  1.00100.69           O  
ATOM    705  CB  TYR R 119      95.546 120.351 123.726  1.00100.69           C  
ATOM    706  CG  TYR R 119      94.726 120.209 122.451  1.00100.69           C  
ATOM    707  CD1 TYR R 119      93.969 119.071 122.175  1.00100.69           C  
ATOM    708  CD2 TYR R 119      94.692 121.252 121.532  1.00100.69           C  
ATOM    709  CE1 TYR R 119      93.227 118.972 121.010  1.00100.69           C  
ATOM    710  CE2 TYR R 119      93.950 121.164 120.374  1.00100.69           C  
ATOM    711  CZ  TYR R 119      93.223 120.025 120.117  1.00100.69           C  
ATOM    712  OH  TYR R 119      92.479 119.953 118.964  1.00100.69           O  
ATOM    713  N   PHE R 120      98.081 118.593 123.250  1.00100.06           N  
ATOM    714  CA  PHE R 120      98.937 117.724 122.447  1.00100.06           C  
ATOM    715  C   PHE R 120      99.354 116.457 123.196  1.00100.06           C  
ATOM    716  O   PHE R 120      99.561 115.423 122.552  1.00100.06           O  
ATOM    717  CB  PHE R 120     100.149 118.504 121.936  1.00100.06           C  
ATOM    718  CG  PHE R 120      99.799 119.588 120.941  1.00100.06           C  
ATOM    719  CD1 PHE R 120      98.603 119.551 120.233  1.00100.06           C  
ATOM    720  CD2 PHE R 120     100.662 120.643 120.719  1.00100.06           C  
ATOM    721  CE1 PHE R 120      98.283 120.544 119.324  1.00100.06           C  
ATOM    722  CE2 PHE R 120     100.351 121.638 119.809  1.00100.06           C  
ATOM    723  CZ  PHE R 120      99.158 121.588 119.113  1.00100.06           C  
ATOM    724  N   MET R 121      99.406 116.482 124.540  1.00100.83           N  
ATOM    725  CA  MET R 121      99.689 115.254 125.290  1.00100.83           C  
ATOM    726  C   MET R 121      98.556 114.249 125.148  1.00100.83           C  
ATOM    727  O   MET R 121      98.800 113.076 124.817  1.00100.83           O  
ATOM    728  CB  MET R 121      99.973 115.506 126.778  1.00100.83           C  
ATOM    729  CG  MET R 121     101.261 116.242 127.082  1.00100.83           C  
ATOM    730  SD  MET R 121     101.747 116.351 128.823  1.00100.83           S  
ATOM    731  CE  MET R 121     100.661 117.589 129.490  1.00100.83           C  
ATOM    732  N   GLY R 122      97.317 114.687 125.428  1.00 99.01           N  
ATOM    733  CA  GLY R 122      96.168 113.808 125.236  1.00 99.01           C  
ATOM    734  C   GLY R 122      96.056 113.291 123.812  1.00 99.01           C  
ATOM    735  O   GLY R 122      95.829 112.092 123.592  1.00 99.01           O  
ATOM    736  N   THR R 123      96.139 114.209 122.836  1.00 99.56           N  
ATOM    737  CA  THR R 123      96.066 113.864 121.417  1.00 99.56           C  
ATOM    738  C   THR R 123      97.105 112.812 121.027  1.00 99.56           C  
ATOM    739  O   THR R 123      96.778 111.826 120.358  1.00 99.56           O  
ATOM    740  CB  THR R 123      96.242 115.129 120.574  1.00 99.56           C  
ATOM    741  OG1 THR R 123      95.199 116.060 120.885  1.00 99.56           O  
ATOM    742  CG2 THR R 123      96.189 114.806 119.090  1.00 99.56           C  
ATOM    743  N   SER R 124      98.358 112.989 121.473  1.00 97.20           N  
ATOM    744  CA  SER R 124      99.425 112.056 121.117  1.00 97.20           C  
ATOM    745  C   SER R 124      99.234 110.681 121.749  1.00 97.20           C  
ATOM    746  O   SER R 124      99.489 109.661 121.090  1.00 97.20           O  
ATOM    747  CB  SER R 124     100.775 112.646 121.515  1.00 97.20           C  
ATOM    748  OG  SER R 124     100.866 112.809 122.918  1.00 97.20           O  
ATOM    749  N   VAL R 125      98.767 110.630 123.007  1.00 98.29           N  
ATOM    750  CA  VAL R 125      98.492 109.340 123.653  1.00 98.29           C  
ATOM    751  C   VAL R 125      97.385 108.593 122.913  1.00 98.29           C  
ATOM    752  O   VAL R 125      97.500 107.386 122.632  1.00 98.29           O  
ATOM    753  CB  VAL R 125      98.141 109.542 125.140  1.00 98.29           C  
ATOM    754  CG1 VAL R 125      97.689 108.238 125.772  1.00 98.29           C  
ATOM    755  CG2 VAL R 125      99.340 110.056 125.904  1.00 98.29           C  
ATOM    756  N   SER R 126      96.309 109.312 122.568  1.00 97.28           N  
ATOM    757  CA  SER R 126      95.197 108.726 121.821  1.00 97.28           C  
ATOM    758  C   SER R 126      95.639 108.191 120.457  1.00 97.28           C  
ATOM    759  O   SER R 126      95.283 107.062 120.089  1.00 97.28           O  
ATOM    760  CB  SER R 126      94.075 109.750 121.678  1.00 97.28           C  
ATOM    761  OG  SER R 126      93.001 109.213 120.932  1.00 97.28           O  
ATOM    762  N   VAL R 127      96.358 109.012 119.670  1.00 96.44           N  
ATOM    763  CA  VAL R 127      96.804 108.599 118.333  1.00 96.44           C  
ATOM    764  C   VAL R 127      97.721 107.380 118.421  1.00 96.44           C  
ATOM    765  O   VAL R 127      97.598 106.442 117.623  1.00 96.44           O  
ATOM    766  CB  VAL R 127      97.493 109.762 117.583  1.00 96.44           C  
ATOM    767  CG1 VAL R 127      98.037 109.300 116.247  1.00 96.44           C  
ATOM    768  CG2 VAL R 127      96.536 110.867 117.290  1.00 96.44           C  
ATOM    769  N   SER R 128      98.634 107.366 119.406  1.00 96.81           N  
ATOM    770  CA  SER R 128      99.541 106.233 119.600  1.00 96.81           C  
ATOM    771  C   SER R 128      98.785 104.936 119.882  1.00 96.81           C  
ATOM    772  O   SER R 128      99.035 103.904 119.239  1.00 96.81           O  
ATOM    773  CB  SER R 128     100.519 106.539 120.735  1.00 96.81           C  
ATOM    774  OG  SER R 128     101.359 107.630 120.403  1.00 96.81           O  
ATOM    775  N   THR R 129      97.840 104.979 120.830  1.00 98.23           N  
ATOM    776  CA  THR R 129      97.094 103.772 121.186  1.00 98.23           C  
ATOM    777  C   THR R 129      96.197 103.296 120.040  1.00 98.23           C  
ATOM    778  O   THR R 129      96.135 102.089 119.752  1.00 98.23           O  
ATOM    779  CB  THR R 129      96.273 104.043 122.449  1.00 98.23           C  
ATOM    780  OG1 THR R 129      97.158 104.375 123.527  1.00 98.23           O  
ATOM    781  CG2 THR R 129      95.464 102.831 122.846  1.00 98.23           C  
ATOM    782  N   PHE R 130      95.566 104.229 119.318  1.00 96.75           N  
ATOM    783  CA  PHE R 130      94.717 103.825 118.199  1.00 96.75           C  
ATOM    784  C   PHE R 130      95.528 103.302 117.020  1.00 96.75           C  
ATOM    785  O   PHE R 130      95.061 102.405 116.309  1.00 96.75           O  
ATOM    786  CB  PHE R 130      93.816 104.978 117.751  1.00 96.75           C  
ATOM    787  CG  PHE R 130      92.769 105.375 118.761  1.00 96.75           C  
ATOM    788  CD1 PHE R 130      92.394 104.512 119.783  1.00 96.75           C  
ATOM    789  CD2 PHE R 130      92.136 106.603 118.664  1.00 96.75           C  
ATOM    790  CE1 PHE R 130      91.426 104.877 120.700  1.00 96.75           C  
ATOM    791  CE2 PHE R 130      91.163 106.972 119.576  1.00 96.75           C  
ATOM    792  CZ  PHE R 130      90.810 106.109 120.596  1.00 96.75           C  
ATOM    793  N   ASN R 131      96.745 103.813 116.811  1.00 96.15           N  
ATOM    794  CA  ASN R 131      97.602 103.251 115.774  1.00 96.15           C  
ATOM    795  C   ASN R 131      98.074 101.850 116.134  1.00 96.15           C  
ATOM    796  O   ASN R 131      98.186 100.994 115.251  1.00 96.15           O  
ATOM    797  CB  ASN R 131      98.799 104.161 115.504  1.00 96.15           C  
ATOM    798  CG  ASN R 131      98.414 105.429 114.773  1.00 96.15           C  
ATOM    799  OD1 ASN R 131      97.383 105.485 114.102  1.00 96.15           O  
ATOM    800  ND2 ASN R 131      99.255 106.447 114.878  1.00 96.15           N  
ATOM    801  N   LEU R 132      98.353 101.593 117.419  1.00 94.45           N  
ATOM    802  CA  LEU R 132      98.690 100.228 117.836  1.00 94.45           C  
ATOM    803  C   LEU R 132      97.528  99.259 117.614  1.00 94.45           C  
ATOM    804  O   LEU R 132      97.733  98.133 117.132  1.00 94.45           O  
ATOM    805  CB  LEU R 132      99.133 100.209 119.298  1.00 94.45           C  
ATOM    806  CG  LEU R 132     100.440 100.935 119.619  1.00 94.45           C  
ATOM    807  CD1 LEU R 132     100.687 100.955 121.117  1.00 94.45           C  
ATOM    808  CD2 LEU R 132     101.602 100.288 118.887  1.00 94.45           C  
ATOM    809  N   VAL R 133      96.299  99.693 117.923  1.00 91.67           N  
ATOM    810  CA  VAL R 133      95.128  98.843 117.693  1.00 91.67           C  
ATOM    811  C   VAL R 133      94.901  98.614 116.201  1.00 91.67           C  
ATOM    812  O   VAL R 133      94.572  97.498 115.772  1.00 91.67           O  
ATOM    813  CB  VAL R 133      93.888  99.471 118.357  1.00 91.67           C  
ATOM    814  CG1 VAL R 133      92.619  98.686 118.043  1.00 91.67           C  
ATOM    815  CG2 VAL R 133      94.085  99.531 119.825  1.00 91.67           C  
ATOM    816  N   ALA R 134      95.121  99.649 115.386  1.00 91.01           N  
ATOM    817  CA  ALA R 134      94.973  99.521 113.941  1.00 91.01           C  
ATOM    818  C   ALA R 134      96.004  98.569 113.342  1.00 91.01           C  
ATOM    819  O   ALA R 134      95.664  97.762 112.470  1.00 91.01           O  
ATOM    820  CB  ALA R 134      95.062 100.898 113.294  1.00 91.01           C  
ATOM    821  N   ILE R 135      97.259  98.644 113.803  1.00 91.25           N  
ATOM    822  CA  ILE R 135      98.292  97.706 113.358  1.00 91.25           C  
ATOM    823  C   ILE R 135      97.931  96.276 113.749  1.00 91.25           C  
ATOM    824  O   ILE R 135      98.087  95.346 112.945  1.00 91.25           O  
ATOM    825  CB  ILE R 135      99.675  98.127 113.897  1.00 91.25           C  
ATOM    826  CG1 ILE R 135     100.135  99.426 113.235  1.00 91.25           C  
ATOM    827  CG2 ILE R 135     100.727  97.052 113.670  1.00 91.25           C  
ATOM    828  CD1 ILE R 135     101.351 100.043 113.885  1.00 91.25           C  
ATOM    829  N   SER R 136      97.401  96.080 114.966  1.00 93.80           N  
ATOM    830  CA  SER R 136      97.021  94.729 115.380  1.00 93.80           C  
ATOM    831  C   SER R 136      95.844  94.181 114.575  1.00 93.80           C  
ATOM    832  O   SER R 136      95.843  92.994 114.214  1.00 93.80           O  
ATOM    833  CB  SER R 136      96.674  94.718 116.867  1.00 93.80           C  
ATOM    834  OG  SER R 136      95.545  95.530 117.130  1.00 93.80           O  
ATOM    835  N   LEU R 137      94.904  95.047 114.178  1.00 91.32           N  
ATOM    836  CA  LEU R 137      93.786  94.580 113.360  1.00 91.32           C  
ATOM    837  C   LEU R 137      94.232  94.276 111.935  1.00 91.32           C  
ATOM    838  O   LEU R 137      93.747  93.313 111.324  1.00 91.32           O  
ATOM    839  CB  LEU R 137      92.649  95.600 113.366  1.00 91.32           C  
ATOM    840  CG  LEU R 137      91.938  95.809 114.704  1.00 91.32           C  
ATOM    841  CD1 LEU R 137      90.931  96.942 114.610  1.00 91.32           C  
ATOM    842  CD2 LEU R 137      91.261  94.525 115.154  1.00 91.32           C  
ATOM    843  N   GLU R 138      95.165  95.071 111.394  1.00 92.88           N  
ATOM    844  CA  GLU R 138      95.645  94.809 110.039  1.00 92.88           C  
ATOM    845  C   GLU R 138      96.461  93.524 110.001  1.00 92.88           C  
ATOM    846  O   GLU R 138      96.364  92.754 109.036  1.00 92.88           O  
ATOM    847  CB  GLU R 138      96.460  95.988 109.503  1.00 92.88           C  
ATOM    848  CG  GLU R 138      95.672  97.278 109.300  1.00 92.88           C  
ATOM    849  CD  GLU R 138      94.496  97.131 108.355  1.00 92.88           C  
ATOM    850  OE1 GLU R 138      94.630  96.433 107.329  1.00 92.88           O  
ATOM    851  OE2 GLU R 138      93.433  97.720 108.639  1.00 92.88           O  
ATOM    852  N   ARG R 139      97.280  93.284 111.035  1.00 90.09           N  
ATOM    853  CA  ARG R 139      98.080  92.063 111.074  1.00 90.09           C  
ATOM    854  C   ARG R 139      97.193  90.837 111.241  1.00 90.09           C  
ATOM    855  O   ARG R 139      97.460  89.795 110.626  1.00 90.09           O  
ATOM    856  CB  ARG R 139      99.124  92.127 112.189  1.00 90.09           C  
ATOM    857  CG  ARG R 139     100.245  93.121 111.957  1.00 90.09           C  
ATOM    858  CD  ARG R 139     101.246  93.068 113.095  1.00 90.09           C  
ATOM    859  NE  ARG R 139     102.310  94.051 112.943  1.00 90.09           N  
ATOM    860  CZ  ARG R 139     103.244  94.288 113.853  1.00 90.09           C  
ATOM    861  NH1 ARG R 139     103.271  93.633 115.002  1.00 90.09           N  
ATOM    862  NH2 ARG R 139     104.175  95.204 113.605  1.00 90.09           N  
ATOM    863  N   TYR R 140      96.106  90.963 112.022  1.00 91.62           N  
ATOM    864  CA  TYR R 140      95.118  89.889 112.124  1.00 91.62           C  
ATOM    865  C   TYR R 140      94.513  89.589 110.762  1.00 91.62           C  
ATOM    866  O   TYR R 140      94.462  88.423 110.346  1.00 91.62           O  
ATOM    867  CB  TYR R 140      94.023  90.246 113.130  1.00 91.62           C  
ATOM    868  CG  TYR R 140      92.897  89.232 113.151  1.00 91.62           C  
ATOM    869  CD1 TYR R 140      93.056  88.002 113.773  1.00 91.62           C  
ATOM    870  CD2 TYR R 140      91.666  89.514 112.559  1.00 91.62           C  
ATOM    871  CE1 TYR R 140      92.032  87.075 113.791  1.00 91.62           C  
ATOM    872  CE2 TYR R 140      90.638  88.591 112.572  1.00 91.62           C  
ATOM    873  CZ  TYR R 140      90.826  87.376 113.193  1.00 91.62           C  
ATOM    874  OH  TYR R 140      89.807  86.453 113.212  1.00 91.62           O  
ATOM    875  N   GLY R 141      93.944  90.626 110.127  1.00 90.68           N  
ATOM    876  CA  GLY R 141      93.334  90.489 108.809  1.00 90.68           C  
ATOM    877  C   GLY R 141      94.246  89.811 107.806  1.00 90.68           C  
ATOM    878  O   GLY R 141      93.850  88.853 107.138  1.00 90.68           O  
ATOM    879  N   ALA R 142      95.468  90.333 107.659  1.00 87.86           N  
ATOM    880  CA  ALA R 142      96.397  89.828 106.654  1.00 87.86           C  
ATOM    881  C   ALA R 142      96.834  88.394 106.946  1.00 87.86           C  
ATOM    882  O   ALA R 142      96.813  87.542 106.051  1.00 87.86           O  
ATOM    883  CB  ALA R 142      97.613  90.748 106.560  1.00 87.86           C  
ATOM    884  N   ILE R 143      97.258  88.109 108.184  1.00 89.39           N  
ATOM    885  CA  ILE R 143      97.821  86.794 108.491  1.00 89.39           C  
ATOM    886  C   ILE R 143      96.741  85.715 108.546  1.00 89.39           C  
ATOM    887  O   ILE R 143      96.870  84.662 107.910  1.00 89.39           O  
ATOM    888  CB  ILE R 143      98.637  86.851 109.795  1.00 89.39           C  
ATOM    889  CG1 ILE R 143      99.839  87.786 109.629  1.00 89.39           C  
ATOM    890  CG2 ILE R 143      99.091  85.461 110.215  1.00 89.39           C  
ATOM    891  CD1 ILE R 143     100.876  87.289 108.645  1.00 89.39           C  
ATOM    892  N   CYS R 144      95.660  85.956 109.298  1.00 92.97           N  
ATOM    893  CA  CYS R 144      94.666  84.902 109.508  1.00 92.97           C  
ATOM    894  C   CYS R 144      93.807  84.629 108.276  1.00 92.97           C  
ATOM    895  O   CYS R 144      93.558  83.464 107.944  1.00 92.97           O  
ATOM    896  CB  CYS R 144      93.783  85.256 110.704  1.00 92.97           C  
ATOM    897  SG  CYS R 144      94.611  85.083 112.302  1.00 92.97           S  
ATOM    898  N   LYS R 145      93.342  85.665 107.584  1.00 92.14           N  
ATOM    899  CA  LYS R 145      92.453  85.500 106.431  1.00 92.14           C  
ATOM    900  C   LYS R 145      92.931  86.335 105.245  1.00 92.14           C  
ATOM    901  O   LYS R 145      92.352  87.383 104.941  1.00 92.14           O  
ATOM    902  CB  LYS R 145      91.010  85.836 106.814  1.00 92.14           C  
ATOM    903  CG  LYS R 145      90.842  87.012 107.769  1.00 92.14           C  
ATOM    904  CD  LYS R 145      89.539  87.746 107.501  1.00 92.14           C  
ATOM    905  CE  LYS R 145      89.444  89.023 108.317  1.00 92.14           C  
ATOM    906  NZ  LYS R 145      88.238  89.819 107.961  1.00 92.14           N  
ATOM    907  N   PRO R 146      94.002  85.898 104.561  1.00 91.47           N  
ATOM    908  CA  PRO R 146      94.582  86.728 103.482  1.00 91.47           C  
ATOM    909  C   PRO R 146      93.669  86.971 102.286  1.00 91.47           C  
ATOM    910  O   PRO R 146      93.595  88.113 101.806  1.00 91.47           O  
ATOM    911  CB  PRO R 146      95.828  85.931 103.061  1.00 91.47           C  
ATOM    912  CG  PRO R 146      96.081  84.953 104.153  1.00 91.47           C  
ATOM    913  CD  PRO R 146      94.754  84.648 104.759  1.00 91.47           C  
ATOM    914  N   LEU R 147      92.976  85.927 101.801  1.00 90.97           N  
ATOM    915  CA  LEU R 147      92.165  86.035 100.587  1.00 90.97           C  
ATOM    916  C   LEU R 147      91.020  87.021 100.765  1.00 90.97           C  
ATOM    917  O   LEU R 147      90.733  87.820  99.865  1.00 90.97           O  
ATOM    918  CB  LEU R 147      91.626  84.660 100.190  1.00 90.97           C  
ATOM    919  CG  LEU R 147      92.444  83.816  99.204  1.00 90.97           C  
ATOM    920  CD1 LEU R 147      92.791  84.621  97.961  1.00 90.97           C  
ATOM    921  CD2 LEU R 147      93.702  83.239  99.843  1.00 90.97           C  
ATOM    922  N   GLN R 148      90.329  86.945 101.902  1.00 93.24           N  
ATOM    923  CA  GLN R 148      89.246  87.876 102.200  1.00 93.24           C  
ATOM    924  C   GLN R 148      89.783  89.293 102.366  1.00 93.24           C  
ATOM    925  O   GLN R 148      89.154  90.261 101.922  1.00 93.24           O  
ATOM    926  CB  GLN R 148      88.492  87.431 103.454  1.00 93.24           C  
ATOM    927  CG  GLN R 148      87.646  86.170 103.282  1.00 93.24           C  
ATOM    928  CD  GLN R 148      88.447  84.885 103.404  1.00 93.24           C  
ATOM    929  OE1 GLN R 148      89.611  84.900 103.804  1.00 93.24           O  
ATOM    930  NE2 GLN R 148      87.825  83.765 103.056  1.00 93.24           N  
ATOM    931  N   SER R 149      90.932  89.420 103.038  1.00 91.81           N  
ATOM    932  CA  SER R 149      91.534  90.719 103.334  1.00 91.81           C  
ATOM    933  C   SER R 149      91.956  91.473 102.080  1.00 91.81           C  
ATOM    934  O   SER R 149      91.885  92.707 102.059  1.00 91.81           O  
ATOM    935  CB  SER R 149      92.720  90.539 104.270  1.00 91.81           C  
ATOM    936  OG  SER R 149      92.272  89.956 105.476  1.00 91.81           O  
ATOM    937  N   ARG R 150      92.446  90.756 101.052  1.00 92.43           N  
ATOM    938  CA  ARG R 150      92.976  91.396  99.838  1.00 92.43           C  
ATOM    939  C   ARG R 150      91.956  92.298  99.149  1.00 92.43           C  
ATOM    940  O   ARG R 150      92.345  93.287  98.516  1.00 92.43           O  
ATOM    941  CB  ARG R 150      93.499  90.361  98.842  1.00 92.43           C  
ATOM    942  CG  ARG R 150      94.801  89.695  99.242  1.00 92.43           C  
ATOM    943  CD  ARG R 150      94.990  88.393  98.494  1.00 92.43           C  
ATOM    944  NE  ARG R 150      94.874  88.594  97.055  1.00 92.43           N  
ATOM    945  CZ  ARG R 150      95.898  88.827  96.246  1.00 92.43           C  
ATOM    946  NH1 ARG R 150      97.138  88.891  96.702  1.00 92.43           N  
ATOM    947  NH2 ARG R 150      95.672  89.001  94.947  1.00 92.43           N  
ATOM    948  N   VAL R 151      90.670  91.933  99.203  1.00 92.08           N  
ATOM    949  CA  VAL R 151      89.612  92.691  98.536  1.00 92.08           C  
ATOM    950  C   VAL R 151      89.532  94.118  99.078  1.00 92.08           C  
ATOM    951  O   VAL R 151      89.348  95.075  98.316  1.00 92.08           O  
ATOM    952  CB  VAL R 151      88.266  91.954  98.680  1.00 92.08           C  
ATOM    953  CG1 VAL R 151      87.187  92.626  97.844  1.00 92.08           C  
ATOM    954  CG2 VAL R 151      88.417  90.494  98.291  1.00 92.08           C  
ATOM    955  N   TRP R 152      89.686  94.291 100.393  1.00 91.35           N  
ATOM    956  CA  TRP R 152      89.511  95.606 100.999  1.00 91.35           C  
ATOM    957  C   TRP R 152      90.801  96.263 101.474  1.00 91.35           C  
ATOM    958  O   TRP R 152      90.893  97.491 101.417  1.00 91.35           O  
ATOM    959  CB  TRP R 152      88.512  95.538 102.165  1.00 91.35           C  
ATOM    960  CG  TRP R 152      88.816  94.534 103.230  1.00 91.35           C  
ATOM    961  CD1 TRP R 152      88.527  93.203 103.207  1.00 91.35           C  
ATOM    962  CD2 TRP R 152      89.406  94.794 104.510  1.00 91.35           C  
ATOM    963  NE1 TRP R 152      88.929  92.610 104.378  1.00 91.35           N  
ATOM    964  CE2 TRP R 152      89.472  93.565 105.195  1.00 91.35           C  
ATOM    965  CE3 TRP R 152      89.898  95.943 105.137  1.00 91.35           C  
ATOM    966  CZ2 TRP R 152      90.011  93.452 106.475  1.00 91.35           C  
ATOM    967  CZ3 TRP R 152      90.431  95.829 106.409  1.00 91.35           C  
ATOM    968  CH2 TRP R 152      90.485  94.592 107.063  1.00 91.35           C  
ATOM    969  N   GLN R 153      91.779  95.499 101.970  1.00 91.99           N  
ATOM    970  CA  GLN R 153      93.011  96.076 102.514  1.00 91.99           C  
ATOM    971  C   GLN R 153      93.840  96.698 101.395  1.00 91.99           C  
ATOM    972  O   GLN R 153      94.451  95.985 100.594  1.00 91.99           O  
ATOM    973  CB  GLN R 153      93.830  95.019 103.247  1.00 91.99           C  
ATOM    974  CG  GLN R 153      93.352  94.704 104.648  1.00 91.99           C  
ATOM    975  CD  GLN R 153      94.375  93.920 105.445  1.00 91.99           C  
ATOM    976  OE1 GLN R 153      95.502  93.711 104.995  1.00 91.99           O  
ATOM    977  NE2 GLN R 153      93.990  93.487 106.639  1.00 91.99           N  
ATOM    978  N   THR R 154      93.875  98.030 101.351  1.00 92.22           N  
ATOM    979  CA  THR R 154      94.602  98.788 100.339  1.00 92.22           C  
ATOM    980  C   THR R 154      95.221 100.012 100.999  1.00 92.22           C  
ATOM    981  O   THR R 154      94.902 100.352 102.142  1.00 92.22           O  
ATOM    982  CB  THR R 154      93.704  99.237  99.171  1.00 92.22           C  
ATOM    983  OG1 THR R 154      92.523  99.869  99.682  1.00 92.22           O  
ATOM    984  CG2 THR R 154      93.327  98.078  98.250  1.00 92.22           C  
ATOM    985  N   LYS R 155      96.159 100.640 100.280  1.00 92.00           N  
ATOM    986  CA  LYS R 155      96.810 101.852 100.777  1.00 92.00           C  
ATOM    987  C   LYS R 155      95.813 102.991 100.960  1.00 92.00           C  
ATOM    988  O   LYS R 155      95.960 103.807 101.878  1.00 92.00           O  
ATOM    989  CB  LYS R 155      97.945 102.269  99.844  1.00 92.00           C  
ATOM    990  CG  LYS R 155      99.204 101.427 100.008  1.00 92.00           C  
ATOM    991  CD  LYS R 155     100.223 101.684  98.906  1.00 92.00           C  
ATOM    992  CE  LYS R 155     100.485 103.169  98.712  1.00 92.00           C  
ATOM    993  NZ  LYS R 155     101.671 103.415  97.847  1.00 92.00           N  
ATOM    994  N   SER R 156      94.819 103.085 100.068  1.00 91.25           N  
ATOM    995  CA  SER R 156      93.752 104.073 100.222  1.00 91.25           C  
ATOM    996  C   SER R 156      92.966 103.835 101.506  1.00 91.25           C  
ATOM    997  O   SER R 156      92.615 104.789 102.215  1.00 91.25           O  
ATOM    998  CB  SER R 156      92.825 104.038  99.008  1.00 91.25           C  
ATOM    999  OG  SER R 156      92.150 102.796  98.920  1.00 91.25           O  
ATOM   1000  N   HIS R 157      92.702 102.562 101.826  1.00 93.27           N  
ATOM   1001  CA  HIS R 157      92.055 102.209 103.087  1.00 93.27           C  
ATOM   1002  C   HIS R 157      92.928 102.618 104.267  1.00 93.27           C  
ATOM   1003  O   HIS R 157      92.417 103.104 105.284  1.00 93.27           O  
ATOM   1004  CB  HIS R 157      91.750 100.709 103.113  1.00 93.27           C  
ATOM   1005  CG  HIS R 157      91.512 100.154 104.483  1.00 93.27           C  
ATOM   1006  ND1 HIS R 157      90.281 100.201 105.101  1.00 93.27           N  
ATOM   1007  CD2 HIS R 157      92.339  99.513 105.343  1.00 93.27           C  
ATOM   1008  CE1 HIS R 157      90.365  99.630 106.289  1.00 93.27           C  
ATOM   1009  NE2 HIS R 157      91.604  99.205 106.461  1.00 93.27           N  
ATOM   1010  N   ALA R 158      94.246 102.417 104.143  1.00 89.42           N  
ATOM   1011  CA  ALA R 158      95.185 102.789 105.197  1.00 89.42           C  
ATOM   1012  C   ALA R 158      95.152 104.292 105.445  1.00 89.42           C  
ATOM   1013  O   ALA R 158      95.150 104.736 106.600  1.00 89.42           O  
ATOM   1014  CB  ALA R 158      96.597 102.337 104.832  1.00 89.42           C  
ATOM   1015  N   LEU R 159      95.125 105.085 104.365  1.00 88.68           N  
ATOM   1016  CA  LEU R 159      95.051 106.538 104.497  1.00 88.68           C  
ATOM   1017  C   LEU R 159      93.736 106.957 105.141  1.00 88.68           C  
ATOM   1018  O   LEU R 159      93.707 107.898 105.943  1.00 88.68           O  
ATOM   1019  CB  LEU R 159      95.210 107.208 103.132  1.00 88.68           C  
ATOM   1020  CG  LEU R 159      96.541 107.019 102.402  1.00 88.68           C  
ATOM   1021  CD1 LEU R 159      96.428 107.462 100.952  1.00 88.68           C  
ATOM   1022  CD2 LEU R 159      97.650 107.766 103.106  1.00 88.68           C  
ATOM   1023  N   LYS R 160      92.633 106.289 104.773  1.00 90.75           N  
ATOM   1024  CA  LYS R 160      91.335 106.606 105.367  1.00 90.75           C  
ATOM   1025  C   LYS R 160      91.327 106.301 106.863  1.00 90.75           C  
ATOM   1026  O   LYS R 160      90.740 107.048 107.655  1.00 90.75           O  
ATOM   1027  CB  LYS R 160      90.211 105.848 104.657  1.00 90.75           C  
ATOM   1028  CG  LYS R 160      89.926 106.291 103.220  1.00 90.75           C  
ATOM   1029  CD  LYS R 160      90.079 107.795 103.022  1.00 90.75           C  
ATOM   1030  CE  LYS R 160      89.878 108.188 101.567  1.00 90.75           C  
ATOM   1031  NZ  LYS R 160      88.517 107.838 101.076  1.00 90.75           N  
ATOM   1032  N   VAL R 161      92.023 105.234 107.271  1.00 89.98           N  
ATOM   1033  CA  VAL R 161      92.075 104.880 108.689  1.00 89.98           C  
ATOM   1034  C   VAL R 161      92.967 105.858 109.456  1.00 89.98           C  
ATOM   1035  O   VAL R 161      92.644 106.239 110.585  1.00 89.98           O  
ATOM   1036  CB  VAL R 161      92.517 103.410 108.859  1.00 89.98           C  
ATOM   1037  CG1 VAL R 161      92.747 103.052 110.320  1.00 89.98           C  
ATOM   1038  CG2 VAL R 161      91.445 102.485 108.317  1.00 89.98           C  
ATOM   1039  N   ILE R 162      94.088 106.290 108.859  1.00 88.75           N  
ATOM   1040  CA  ILE R 162      94.925 107.329 109.477  1.00 88.75           C  
ATOM   1041  C   ILE R 162      94.157 108.641 109.634  1.00 88.75           C  
ATOM   1042  O   ILE R 162      94.224 109.292 110.688  1.00 88.75           O  
ATOM   1043  CB  ILE R 162      96.228 107.532 108.676  1.00 88.75           C  
ATOM   1044  CG1 ILE R 162      97.073 106.266 108.680  1.00 88.75           C  
ATOM   1045  CG2 ILE R 162      97.052 108.689 109.217  1.00 88.75           C  
ATOM   1046  CD1 ILE R 162      97.468 105.855 110.062  1.00 88.75           C  
ATOM   1047  N   ALA R 163      93.397 109.031 108.605  1.00 91.47           N  
ATOM   1048  CA  ALA R 163      92.599 110.252 108.682  1.00 91.47           C  
ATOM   1049  C   ALA R 163      91.511 110.153 109.745  1.00 91.47           C  
ATOM   1050  O   ALA R 163      91.312 111.094 110.524  1.00 91.47           O  
ATOM   1051  CB  ALA R 163      91.985 110.561 107.317  1.00 91.47           C  
ATOM   1052  N   ALA R 164      90.830 109.004 109.822  1.00 92.70           N  
ATOM   1053  CA  ALA R 164      89.810 108.813 110.850  1.00 92.70           C  
ATOM   1054  C   ALA R 164      90.424 108.748 112.242  1.00 92.70           C  
ATOM   1055  O   ALA R 164      89.830 109.243 113.204  1.00 92.70           O  
ATOM   1056  CB  ALA R 164      89.002 107.550 110.560  1.00 92.70           C  
ATOM   1057  N   THR R 165      91.625 108.172 112.357  1.00 92.46           N  
ATOM   1058  CA  THR R 165      92.333 108.094 113.632  1.00 92.46           C  
ATOM   1059  C   THR R 165      92.685 109.477 114.164  1.00 92.46           C  
ATOM   1060  O   THR R 165      92.387 109.799 115.320  1.00 92.46           O  
ATOM   1061  CB  THR R 165      93.595 107.246 113.472  1.00 92.46           C  
ATOM   1062  OG1 THR R 165      93.235 105.919 113.069  1.00 92.46           O  
ATOM   1063  CG2 THR R 165      94.375 107.184 114.774  1.00 92.46           C  
ATOM   1064  N   TRP R 166      93.321 110.309 113.330  1.00 91.85           N  
ATOM   1065  CA  TRP R 166      93.659 111.663 113.767  1.00 91.85           C  
ATOM   1066  C   TRP R 166      92.424 112.526 114.008  1.00 91.85           C  
ATOM   1067  O   TRP R 166      92.377 113.257 115.003  1.00 91.85           O  
ATOM   1068  CB  TRP R 166      94.604 112.337 112.772  1.00 91.85           C  
ATOM   1069  CG  TRP R 166      96.012 111.808 112.793  1.00 91.85           C  
ATOM   1070  CD1 TRP R 166      96.537 110.829 112.009  1.00 91.85           C  
ATOM   1071  CD2 TRP R 166      97.090 112.285 113.610  1.00 91.85           C  
ATOM   1072  NE1 TRP R 166      97.864 110.640 112.306  1.00 91.85           N  
ATOM   1073  CE2 TRP R 166      98.230 111.526 113.284  1.00 91.85           C  
ATOM   1074  CE3 TRP R 166      97.197 113.273 114.594  1.00 91.85           C  
ATOM   1075  CZ2 TRP R 166      99.462 111.722 113.905  1.00 91.85           C  
ATOM   1076  CZ3 TRP R 166      98.422 113.466 115.211  1.00 91.85           C  
ATOM   1077  CH2 TRP R 166      99.537 112.693 114.864  1.00 91.85           C  
ATOM   1078  N   CYS R 167      91.405 112.449 113.137  1.00 96.24           N  
ATOM   1079  CA  CYS R 167      90.206 113.259 113.358  1.00 96.24           C  
ATOM   1080  C   CYS R 167      89.411 112.807 114.581  1.00 96.24           C  
ATOM   1081  O   CYS R 167      88.900 113.653 115.329  1.00 96.24           O  
ATOM   1082  CB  CYS R 167      89.319 113.246 112.113  1.00 96.24           C  
ATOM   1083  SG  CYS R 167      90.041 114.067 110.672  1.00 96.24           S  
ATOM   1084  N   LEU R 168      89.462 111.518 114.919  1.00 98.74           N  
ATOM   1085  CA  LEU R 168      88.719 111.056 116.081  1.00 98.74           C  
ATOM   1086  C   LEU R 168      89.490 111.347 117.353  1.00 98.74           C  
ATOM   1087  O   LEU R 168      88.884 111.691 118.373  1.00 98.74           O  
ATOM   1088  CB  LEU R 168      88.418 109.562 115.958  1.00 98.74           C  
ATOM   1089  CG  LEU R 168      87.419 108.996 116.969  1.00 98.74           C  
ATOM   1090  CD1 LEU R 168      86.051 109.636 116.788  1.00 98.74           C  
ATOM   1091  CD2 LEU R 168      87.328 107.484 116.843  1.00 98.74           C  
ATOM   1092  N   SER R 169      90.816 111.191 117.319  1.00 99.94           N  
ATOM   1093  CA  SER R 169      91.628 111.506 118.486  1.00 99.94           C  
ATOM   1094  C   SER R 169      91.574 112.994 118.793  1.00 99.94           C  
ATOM   1095  O   SER R 169      91.523 113.389 119.962  1.00 99.94           O  
ATOM   1096  CB  SER R 169      93.063 111.068 118.255  1.00 99.94           C  
ATOM   1097  OG  SER R 169      93.934 111.782 119.111  1.00 99.94           O  
ATOM   1098  N   PHE R 170      91.628 113.832 117.751  1.00100.08           N  
ATOM   1099  CA  PHE R 170      91.491 115.270 117.929  1.00100.08           C  
ATOM   1100  C   PHE R 170      90.102 115.622 118.453  1.00100.08           C  
ATOM   1101  O   PHE R 170      89.948 116.599 119.193  1.00100.08           O  
ATOM   1102  CB  PHE R 170      91.796 115.983 116.614  1.00100.08           C  
ATOM   1103  CG  PHE R 170      93.210 116.484 116.521  1.00100.08           C  
ATOM   1104  CD1 PHE R 170      93.644 117.533 117.311  1.00100.08           C  
ATOM   1105  CD2 PHE R 170      94.113 115.888 115.653  1.00100.08           C  
ATOM   1106  CE1 PHE R 170      94.949 117.990 117.232  1.00100.08           C  
ATOM   1107  CE2 PHE R 170      95.419 116.338 115.568  1.00100.08           C  
ATOM   1108  CZ  PHE R 170      95.837 117.391 116.359  1.00100.08           C  
ATOM   1109  N   THR R 171      89.080 114.843 118.070  1.00101.10           N  
ATOM   1110  CA  THR R 171      87.719 115.141 118.504  1.00101.10           C  
ATOM   1111  C   THR R 171      87.522 114.768 119.973  1.00101.10           C  
ATOM   1112  O   THR R 171      86.943 115.543 120.744  1.00101.10           O  
ATOM   1113  CB  THR R 171      86.720 114.401 117.611  1.00101.10           C  
ATOM   1114  OG1 THR R 171      86.830 114.890 116.269  1.00101.10           O  
ATOM   1115  CG2 THR R 171      85.288 114.605 118.093  1.00101.10           C  
ATOM   1116  N   ILE R 172      88.008 113.590 120.377  1.00 99.74           N  
ATOM   1117  CA  ILE R 172      87.785 113.095 121.736  1.00 99.74           C  
ATOM   1118  C   ILE R 172      88.598 113.892 122.756  1.00 99.74           C  
ATOM   1119  O   ILE R 172      88.164 114.068 123.899  1.00 99.74           O  
ATOM   1120  CB  ILE R 172      88.037 111.573 121.837  1.00 99.74           C  
ATOM   1121  CG1 ILE R 172      89.494 111.187 121.549  1.00 99.74           C  
ATOM   1122  CG2 ILE R 172      87.054 110.801 120.960  1.00 99.74           C  
ATOM   1123  CD1 ILE R 172      89.963 109.961 122.298  1.00 99.74           C  
ATOM   1124  N   MET R 173      89.807 114.325 122.394  1.00102.47           N  
ATOM   1125  CA  MET R 173      90.751 114.917 123.334  1.00102.47           C  
ATOM   1126  C   MET R 173      90.647 116.437 123.433  1.00102.47           C  
ATOM   1127  O   MET R 173      91.471 117.052 124.117  1.00102.47           O  
ATOM   1128  CB  MET R 173      92.183 114.529 122.962  1.00102.47           C  
ATOM   1129  CG  MET R 173      92.535 113.072 123.232  1.00102.47           C  
ATOM   1130  SD  MET R 173      92.742 112.661 124.976  1.00102.47           S  
ATOM   1131  CE  MET R 173      91.189 111.854 125.342  1.00102.47           C  
ATOM   1132  N   THR R 174      89.669 117.059 122.771  1.00105.01           N  
ATOM   1133  CA  THR R 174      89.473 118.499 122.947  1.00105.01           C  
ATOM   1134  C   THR R 174      88.987 119.024 124.316  1.00105.01           C  
ATOM   1135  O   THR R 174      89.110 120.239 124.515  1.00105.01           O  
ATOM   1136  CB  THR R 174      88.547 119.037 121.842  1.00105.01           C  
ATOM   1137  OG1 THR R 174      88.578 120.470 121.850  1.00105.01           O  
ATOM   1138  CG2 THR R 174      87.109 118.582 122.014  1.00105.01           C  
ATOM   1139  N   PRO R 175      88.383 118.255 125.258  1.00109.66           N  
ATOM   1140  CA  PRO R 175      88.134 118.851 126.588  1.00109.66           C  
ATOM   1141  C   PRO R 175      89.398 119.198 127.364  1.00109.66           C  
ATOM   1142  O   PRO R 175      89.306 119.967 128.330  1.00109.66           O  
ATOM   1143  CB  PRO R 175      87.310 117.782 127.318  1.00109.66           C  
ATOM   1144  CG  PRO R 175      86.634 117.082 126.265  1.00109.66           C  
ATOM   1145  CD  PRO R 175      87.657 116.967 125.197  1.00109.66           C  
ATOM   1146  N   TYR R 176      90.551 118.617 127.002  1.00109.38           N  
ATOM   1147  CA  TYR R 176      91.788 118.834 127.753  1.00109.38           C  
ATOM   1148  C   TYR R 176      92.237 120.299 127.793  1.00109.38           C  
ATOM   1149  O   TYR R 176      92.560 120.765 128.897  1.00109.38           O  
ATOM   1150  CB  TYR R 176      92.886 117.890 127.237  1.00109.38           C  
ATOM   1151  CG  TYR R 176      92.965 116.572 127.972  1.00109.38           C  
ATOM   1152  CD1 TYR R 176      93.762 116.431 129.099  1.00109.38           C  
ATOM   1153  CD2 TYR R 176      92.257 115.463 127.529  1.00109.38           C  
ATOM   1154  CE1 TYR R 176      93.847 115.228 129.774  1.00109.38           C  
ATOM   1155  CE2 TYR R 176      92.334 114.253 128.197  1.00109.38           C  
ATOM   1156  CZ  TYR R 176      93.131 114.143 129.319  1.00109.38           C  
ATOM   1157  OH  TYR R 176      93.212 112.945 129.990  1.00109.38           O  
ATOM   1158  N   PRO R 177      92.351 121.058 126.676  1.00105.43           N  
ATOM   1159  CA  PRO R 177      92.691 122.490 126.833  1.00105.43           C  
ATOM   1160  C   PRO R 177      91.652 123.286 127.609  1.00105.43           C  
ATOM   1161  O   PRO R 177      92.010 124.203 128.359  1.00105.43           O  
ATOM   1162  CB  PRO R 177      92.815 122.996 125.388  1.00105.43           C  
ATOM   1163  CG  PRO R 177      92.094 122.038 124.577  1.00105.43           C  
ATOM   1164  CD  PRO R 177      92.254 120.725 125.238  1.00105.43           C  
ATOM   1165  N   ILE R 178      90.368 122.982 127.392  1.00109.17           N  
ATOM   1166  CA  ILE R 178      89.271 123.718 128.021  1.00109.17           C  
ATOM   1167  C   ILE R 178      89.296 123.570 129.542  1.00109.17           C  
ATOM   1168  O   ILE R 178      89.151 124.552 130.279  1.00109.17           O  
ATOM   1169  CB  ILE R 178      87.924 123.248 127.441  1.00109.17           C  
ATOM   1170  CG1 ILE R 178      87.960 123.287 125.912  1.00109.17           C  
ATOM   1171  CG2 ILE R 178      86.780 124.095 127.976  1.00109.17           C  
ATOM   1172  CD1 ILE R 178      86.707 122.746 125.260  1.00109.17           C  
ATOM   1173  N   TYR R 179      89.493 122.347 130.034  1.00110.59           N  
ATOM   1174  CA  TYR R 179      89.416 122.080 131.468  1.00110.59           C  
ATOM   1175  C   TYR R 179      90.749 122.126 132.208  1.00110.59           C  
ATOM   1176  O   TYR R 179      90.745 122.054 133.441  1.00110.59           O  
ATOM   1177  CB  TYR R 179      88.729 120.734 131.720  1.00110.59           C  
ATOM   1178  CG  TYR R 179      87.277 120.725 131.297  1.00110.59           C  
ATOM   1179  CD1 TYR R 179      86.353 121.548 131.929  1.00110.59           C  
ATOM   1180  CD2 TYR R 179      86.826 119.889 130.286  1.00110.59           C  
ATOM   1181  CE1 TYR R 179      85.022 121.549 131.556  1.00110.59           C  
ATOM   1182  CE2 TYR R 179      85.496 119.882 129.905  1.00110.59           C  
ATOM   1183  CZ  TYR R 179      84.600 120.713 130.545  1.00110.59           C  
ATOM   1184  OH  TYR R 179      83.276 120.708 130.172  1.00110.59           O  
ATOM   1185  N   SER R 180      91.877 122.247 131.517  1.00108.86           N  
ATOM   1186  CA  SER R 180      93.174 122.378 132.175  1.00108.86           C  
ATOM   1187  C   SER R 180      93.603 123.837 132.153  1.00108.86           C  
ATOM   1188  O   SER R 180      93.792 124.415 131.081  1.00108.86           O  
ATOM   1189  CB  SER R 180      94.239 121.503 131.516  1.00108.86           C  
ATOM   1190  OG  SER R 180      95.516 121.737 132.081  1.00108.86           O  
ATOM   1191  N   ASN R 181      93.750 124.429 133.336  1.00112.82           N  
ATOM   1192  CA  ASN R 181      94.228 125.797 133.460  1.00112.82           C  
ATOM   1193  C   ASN R 181      95.080 125.833 134.727  1.00112.82           C  
ATOM   1194  O   ASN R 181      95.162 124.850 135.467  1.00112.82           O  
ATOM   1195  CB  ASN R 181      93.022 126.769 133.475  1.00112.82           C  
ATOM   1196  CG  ASN R 181      93.409 128.253 133.405  1.00112.82           C  
ATOM   1197  OD1 ASN R 181      94.538 128.645 133.701  1.00112.82           O  
ATOM   1198  ND2 ASN R 181      92.453 129.081 133.004  1.00112.82           N  
ATOM   1199  N   LEU R 182      95.722 126.971 134.979  1.00113.80           N  
ATOM   1200  CA  LEU R 182      96.520 127.137 136.184  1.00113.80           C  
ATOM   1201  C   LEU R 182      95.668 127.309 137.436  1.00113.80           C  
ATOM   1202  O   LEU R 182      94.572 127.873 137.406  1.00113.80           O  
ATOM   1203  CB  LEU R 182      97.455 128.335 136.033  1.00113.80           C  
ATOM   1204  CG  LEU R 182      98.506 128.152 134.940  1.00113.80           C  
ATOM   1205  CD1 LEU R 182      99.325 129.420 134.740  1.00113.80           C  
ATOM   1206  CD2 LEU R 182      99.389 126.962 135.254  1.00113.80           C  
ATOM   1207  N   VAL R 183      96.199 126.802 138.551  1.00117.17           N  
ATOM   1208  CA  VAL R 183      95.637 127.018 139.876  1.00117.17           C  
ATOM   1209  C   VAL R 183      96.802 127.448 140.760  1.00117.17           C  
ATOM   1210  O   VAL R 183      97.787 126.715 140.880  1.00117.17           O  
ATOM   1211  CB  VAL R 183      94.958 125.763 140.454  1.00117.17           C  
ATOM   1212  CG1 VAL R 183      94.617 125.973 141.921  1.00117.17           C  
ATOM   1213  CG2 VAL R 183      93.704 125.415 139.666  1.00117.17           C  
ATOM   1214  N   PRO R 184      96.750 128.617 141.394  1.00120.29           N  
ATOM   1215  CA  PRO R 184      97.910 129.094 142.154  1.00120.29           C  
ATOM   1216  C   PRO R 184      97.893 128.720 143.628  1.00120.29           C  
ATOM   1217  O   PRO R 184      96.845 128.504 144.239  1.00120.29           O  
ATOM   1218  CB  PRO R 184      97.806 130.618 141.995  1.00120.29           C  
ATOM   1219  CG  PRO R 184      96.340 130.857 141.911  1.00120.29           C  
ATOM   1220  CD  PRO R 184      95.787 129.700 141.124  1.00120.29           C  
ATOM   1221  N   PHE R 185      99.098 128.641 144.196  1.00122.08           N  
ATOM   1222  CA  PHE R 185      99.272 128.424 145.626  1.00122.08           C  
ATOM   1223  C   PHE R 185     100.426 129.289 146.120  1.00122.08           C  
ATOM   1224  O   PHE R 185     101.247 129.771 145.337  1.00122.08           O  
ATOM   1225  CB  PHE R 185      99.519 126.945 145.985  1.00122.08           C  
ATOM   1226  CG  PHE R 185     100.774 126.352 145.393  1.00122.08           C  
ATOM   1227  CD1 PHE R 185     100.806 125.891 144.086  1.00122.08           C  
ATOM   1228  CD2 PHE R 185     101.914 126.212 146.174  1.00122.08           C  
ATOM   1229  CE1 PHE R 185     101.962 125.337 143.561  1.00122.08           C  
ATOM   1230  CE2 PHE R 185     103.068 125.656 145.655  1.00122.08           C  
ATOM   1231  CZ  PHE R 185     103.090 125.213 144.350  1.00122.08           C  
ATOM   1232  N   THR R 186     100.478 129.478 147.436  1.00132.30           N  
ATOM   1233  CA  THR R 186     101.503 130.280 148.094  1.00132.30           C  
ATOM   1234  C   THR R 186     102.410 129.357 148.897  1.00132.30           C  
ATOM   1235  O   THR R 186     101.920 128.500 149.639  1.00132.30           O  
ATOM   1236  CB  THR R 186     100.878 131.336 149.008  1.00132.30           C  
ATOM   1237  OG1 THR R 186     100.066 130.692 149.997  1.00132.30           O  
ATOM   1238  CG2 THR R 186     100.017 132.295 148.200  1.00132.30           C  
ATOM   1239  N   LYS R 187     103.723 129.527 148.752  1.00133.24           N  
ATOM   1240  CA  LYS R 187     104.660 128.668 149.459  1.00133.24           C  
ATOM   1241  C   LYS R 187     105.022 129.239 150.833  1.00133.24           C  
ATOM   1242  O   LYS R 187     104.465 130.239 151.294  1.00133.24           O  
ATOM   1243  CB  LYS R 187     105.911 128.450 148.611  1.00133.24           C  
ATOM   1244  CG  LYS R 187     105.676 127.654 147.340  1.00133.24           C  
ATOM   1245  CD  LYS R 187     106.964 127.503 146.547  1.00133.24           C  
ATOM   1246  CE  LYS R 187     106.747 126.684 145.286  1.00133.24           C  
ATOM   1247  NZ  LYS R 187     107.999 126.551 144.492  1.00133.24           N  
ATOM   1248  N   ASN R 188     105.975 128.575 151.497  1.00143.17           N  
ATOM   1249  CA  ASN R 188     106.553 129.020 152.765  1.00143.17           C  
ATOM   1250  C   ASN R 188     107.269 130.372 152.713  1.00143.17           C  
ATOM   1251  O   ASN R 188     107.423 131.011 153.760  1.00143.17           O  
ATOM   1252  CB  ASN R 188     107.457 127.896 153.320  1.00143.17           C  
ATOM   1253  CG  ASN R 188     108.691 127.574 152.441  1.00143.17           C  
ATOM   1254  OD1 ASN R 188     109.298 128.426 151.792  1.00143.17           O  
ATOM   1255  ND2 ASN R 188     109.053 126.296 152.435  1.00143.17           N  
ATOM   1256  N   ASN R 189     107.707 130.824 151.540  1.00145.27           N  
ATOM   1257  CA  ASN R 189     108.385 132.108 151.415  1.00145.27           C  
ATOM   1258  C   ASN R 189     107.483 133.224 150.911  1.00145.27           C  
ATOM   1259  O   ASN R 189     107.998 134.269 150.495  1.00145.27           O  
ATOM   1260  CB  ASN R 189     109.596 131.973 150.488  1.00145.27           C  
ATOM   1261  CG  ASN R 189     110.721 131.172 151.110  1.00145.27           C  
ATOM   1262  OD1 ASN R 189     111.271 130.265 150.486  1.00145.27           O  
ATOM   1263  ND2 ASN R 189     111.071 131.505 152.347  1.00145.27           N  
ATOM   1264  N   ASN R 190     106.158 133.009 150.922  1.00144.31           N  
ATOM   1265  CA  ASN R 190     105.145 133.974 150.469  1.00144.31           C  
ATOM   1266  C   ASN R 190     105.351 134.344 149.002  1.00144.31           C  
ATOM   1267  O   ASN R 190     105.151 135.489 148.590  1.00144.31           O  
ATOM   1268  CB  ASN R 190     105.095 135.225 151.356  1.00144.31           C  
ATOM   1269  CG  ASN R 190     105.275 134.904 152.827  1.00144.31           C  
ATOM   1270  OD1 ASN R 190     104.585 134.045 153.376  1.00144.31           O  
ATOM   1271  ND2 ASN R 190     106.209 135.593 153.473  1.00144.31           N  
ATOM   1272  N   GLN R 191     105.757 133.358 148.212  1.00140.37           N  
ATOM   1273  CA  GLN R 191     105.923 133.492 146.777  1.00140.37           C  
ATOM   1274  C   GLN R 191     104.654 133.019 146.081  1.00140.37           C  
ATOM   1275  O   GLN R 191     103.737 132.481 146.705  1.00140.37           O  
ATOM   1276  CB  GLN R 191     107.135 132.692 146.298  1.00140.37           C  
ATOM   1277  CG  GLN R 191     108.466 133.200 146.827  1.00140.37           C  
ATOM   1278  CD  GLN R 191     109.635 132.338 146.390  1.00140.37           C  
ATOM   1279  OE1 GLN R 191     109.474 131.153 146.097  1.00140.37           O  
ATOM   1280  NE2 GLN R 191     110.823 132.930 146.347  1.00140.37           N  
ATOM   1281  N   THR R 192     104.598 133.223 144.772  1.00130.35           N  
ATOM   1282  CA  THR R 192     103.517 132.658 143.985  1.00130.35           C  
ATOM   1283  C   THR R 192     104.048 131.553 143.081  1.00130.35           C  
ATOM   1284  O   THR R 192     105.221 131.538 142.694  1.00130.35           O  
ATOM   1285  CB  THR R 192     102.798 133.739 143.161  1.00130.35           C  
ATOM   1286  OG1 THR R 192     101.648 133.171 142.520  1.00130.35           O  
ATOM   1287  CG2 THR R 192     103.718 134.364 142.116  1.00130.35           C  
ATOM   1288  N   ALA R 193     103.172 130.594 142.802  1.00122.38           N  
ATOM   1289  CA  ALA R 193     103.509 129.412 142.029  1.00122.38           C  
ATOM   1290  C   ALA R 193     102.236 128.922 141.362  1.00122.38           C  
ATOM   1291  O   ALA R 193     101.135 129.328 141.734  1.00122.38           O  
ATOM   1292  CB  ALA R 193     104.126 128.330 142.915  1.00122.38           C  
ATOM   1293  N   ASN R 194     102.384 128.052 140.368  1.00116.79           N  
ATOM   1294  CA  ASN R 194     101.230 127.596 139.610  1.00116.79           C  
ATOM   1295  C   ASN R 194     101.249 126.083 139.436  1.00116.79           C  
ATOM   1296  O   ASN R 194     102.310 125.453 139.418  1.00116.79           O  
ATOM   1297  CB  ASN R 194     101.170 128.280 138.240  1.00116.79           C  
ATOM   1298  CG  ASN R 194     100.810 129.749 138.339  1.00116.79           C  
ATOM   1299  OD1 ASN R 194      99.650 130.102 138.555  1.00116.79           O  
ATOM   1300  ND2 ASN R 194     101.804 130.614 138.187  1.00116.79           N  
ATOM   1301  N   MET R 195     100.051 125.512 139.309  1.00116.47           N  
ATOM   1302  CA  MET R 195      99.854 124.104 138.992  1.00116.47           C  
ATOM   1303  C   MET R 195      98.955 123.995 137.772  1.00116.47           C  
ATOM   1304  O   MET R 195      97.862 124.567 137.756  1.00116.47           O  
ATOM   1305  CB  MET R 195      99.225 123.337 140.160  1.00116.47           C  
ATOM   1306  CG  MET R 195     100.110 123.194 141.378  1.00116.47           C  
ATOM   1307  SD  MET R 195      99.335 122.203 142.668  1.00116.47           S  
ATOM   1308  CE  MET R 195      98.150 123.372 143.327  1.00116.47           C  
ATOM   1309  N   CYS R 196      99.399 123.247 136.767  1.00114.13           N  
ATOM   1310  CA  CYS R 196      98.578 122.940 135.599  1.00114.13           C  
ATOM   1311  C   CYS R 196      97.814 121.653 135.898  1.00114.13           C  
ATOM   1312  O   CYS R 196      98.408 120.573 135.971  1.00114.13           O  
ATOM   1313  CB  CYS R 196      99.457 122.819 134.354  1.00114.13           C  
ATOM   1314  SG  CYS R 196      98.658 122.362 132.779  1.00114.13           S  
ATOM   1315  N   ARG R 197      96.495 121.765 136.070  1.00112.77           N  
ATOM   1316  CA  ARG R 197      95.658 120.651 136.498  1.00112.77           C  
ATOM   1317  C   ARG R 197      94.442 120.497 135.601  1.00112.77           C  
ATOM   1318  O   ARG R 197      93.771 121.477 135.271  1.00112.77           O  
ATOM   1319  CB  ARG R 197      95.153 120.845 137.937  1.00112.77           C  
ATOM   1320  CG  ARG R 197      96.178 120.788 139.049  1.00112.77           C  
ATOM   1321  CD  ARG R 197      96.812 119.414 139.108  1.00112.77           C  
ATOM   1322  NE  ARG R 197      98.073 119.410 139.834  1.00112.77           N  
ATOM   1323  CZ  ARG R 197      99.262 119.278 139.269  1.00112.77           C  
ATOM   1324  NH1 ARG R 197      99.393 119.128 137.962  1.00112.77           N  
ATOM   1325  NH2 ARG R 197     100.347 119.285 140.036  1.00112.77           N  
ATOM   1326  N   PHE R 198      94.144 119.245 135.257  1.00109.91           N  
ATOM   1327  CA  PHE R 198      92.984 118.870 134.449  1.00109.91           C  
ATOM   1328  C   PHE R 198      91.860 118.510 135.413  1.00109.91           C  
ATOM   1329  O   PHE R 198      91.747 117.374 135.872  1.00109.91           O  
ATOM   1330  CB  PHE R 198      93.356 117.731 133.507  1.00109.91           C  
ATOM   1331  CG  PHE R 198      92.213 117.197 132.698  1.00109.91           C  
ATOM   1332  CD1 PHE R 198      91.717 117.910 131.619  1.00109.91           C  
ATOM   1333  CD2 PHE R 198      91.677 115.952 132.976  1.00109.91           C  
ATOM   1334  CE1 PHE R 198      90.674 117.409 130.864  1.00109.91           C  
ATOM   1335  CE2 PHE R 198      90.643 115.441 132.219  1.00109.91           C  
ATOM   1336  CZ  PHE R 198      90.141 116.172 131.161  1.00109.91           C  
ATOM   1337  N   LEU R 199      91.023 119.493 135.738  1.00112.32           N  
ATOM   1338  CA  LEU R 199      89.955 119.328 136.719  1.00112.32           C  
ATOM   1339  C   LEU R 199      88.603 119.645 136.094  1.00112.32           C  
ATOM   1340  O   LEU R 199      88.364 120.779 135.665  1.00112.32           O  
ATOM   1341  CB  LEU R 199      90.196 120.220 137.939  1.00112.32           C  
ATOM   1342  CG  LEU R 199      91.430 119.903 138.786  1.00112.32           C  
ATOM   1343  CD1 LEU R 199      91.618 120.953 139.869  1.00112.32           C  
ATOM   1344  CD2 LEU R 199      91.324 118.514 139.394  1.00112.32           C  
ATOM   1345  N   LEU R 200      87.726 118.645 136.047  1.00115.29           N  
ATOM   1346  CA  LEU R 200      86.368 118.812 135.543  1.00115.29           C  
ATOM   1347  C   LEU R 200      85.517 119.546 136.583  1.00115.29           C  
ATOM   1348  O   LEU R 200      85.966 119.751 137.714  1.00115.29           O  
ATOM   1349  CB  LEU R 200      85.788 117.433 135.203  1.00115.29           C  
ATOM   1350  CG  LEU R 200      86.037 116.804 133.824  1.00115.29           C  
ATOM   1351  CD1 LEU R 200      87.486 116.443 133.579  1.00115.29           C  
ATOM   1352  CD2 LEU R 200      85.140 115.593 133.607  1.00115.29           C  
ATOM   1353  N   PRO R 201      84.295 119.995 136.221  1.00122.03           N  
ATOM   1354  CA  PRO R 201      83.473 120.730 137.207  1.00122.03           C  
ATOM   1355  C   PRO R 201      83.065 119.928 138.436  1.00122.03           C  
ATOM   1356  O   PRO R 201      83.128 120.459 139.552  1.00122.03           O  
ATOM   1357  CB  PRO R 201      82.254 121.155 136.382  1.00122.03           C  
ATOM   1358  CG  PRO R 201      82.805 121.396 135.050  1.00122.03           C  
ATOM   1359  CD  PRO R 201      83.889 120.369 134.846  1.00122.03           C  
ATOM   1360  N   ASN R 202      82.651 118.674 138.277  1.00122.60           N  
ATOM   1361  CA  ASN R 202      82.319 117.839 139.423  1.00122.60           C  
ATOM   1362  C   ASN R 202      82.937 116.456 139.263  1.00122.60           C  
ATOM   1363  O   ASN R 202      83.315 116.042 138.165  1.00122.60           O  
ATOM   1364  CB  ASN R 202      80.784 117.782 139.664  1.00122.60           C  
ATOM   1365  CG  ASN R 202      79.975 117.235 138.472  1.00122.60           C  
ATOM   1366  OD1 ASN R 202      80.400 116.352 137.730  1.00122.60           O  
ATOM   1367  ND2 ASN R 202      78.779 117.786 138.301  1.00122.60           N  
ATOM   1368  N   ASP R 203      83.034 115.745 140.385  1.00121.93           N  
ATOM   1369  CA  ASP R 203      83.757 114.483 140.430  1.00121.93           C  
ATOM   1370  C   ASP R 203      82.890 113.331 139.911  1.00121.93           C  
ATOM   1371  O   ASP R 203      83.402 112.241 139.647  1.00121.93           O  
ATOM   1372  CB  ASP R 203      84.205 114.255 141.890  1.00121.93           C  
ATOM   1373  CG  ASP R 203      85.219 113.117 142.076  1.00121.93           C  
ATOM   1374  OD1 ASP R 203      85.698 112.496 141.108  1.00121.93           O  
ATOM   1375  OD2 ASP R 203      85.547 112.839 143.249  1.00121.93           O  
ATOM   1376  N   VAL R 204      81.600 113.566 139.667  1.00121.25           N  
ATOM   1377  CA  VAL R 204      80.793 112.524 139.040  1.00121.25           C  
ATOM   1378  C   VAL R 204      81.065 112.461 137.538  1.00121.25           C  
ATOM   1379  O   VAL R 204      81.113 111.370 136.954  1.00121.25           O  
ATOM   1380  CB  VAL R 204      79.304 112.771 139.357  1.00121.25           C  
ATOM   1381  CG1 VAL R 204      78.392 111.780 138.635  1.00121.25           C  
ATOM   1382  CG2 VAL R 204      79.070 112.717 140.861  1.00121.25           C  
ATOM   1383  N   MET R 205      81.322 113.607 136.900  1.00122.75           N  
ATOM   1384  CA  MET R 205      81.802 113.583 135.523  1.00122.75           C  
ATOM   1385  C   MET R 205      83.260 113.155 135.443  1.00122.75           C  
ATOM   1386  O   MET R 205      83.670 112.558 134.443  1.00122.75           O  
ATOM   1387  CB  MET R 205      81.624 114.946 134.847  1.00122.75           C  
ATOM   1388  CG  MET R 205      80.179 115.352 134.592  1.00122.75           C  
ATOM   1389  SD  MET R 205      80.034 116.911 133.686  1.00122.75           S  
ATOM   1390  CE  MET R 205      80.416 118.121 134.948  1.00122.75           C  
ATOM   1391  N   GLN R 206      84.053 113.453 136.476  1.00119.73           N  
ATOM   1392  CA  GLN R 206      85.471 113.103 136.461  1.00119.73           C  
ATOM   1393  C   GLN R 206      85.694 111.599 136.595  1.00119.73           C  
ATOM   1394  O   GLN R 206      86.566 111.038 135.916  1.00119.73           O  
ATOM   1395  CB  GLN R 206      86.193 113.857 137.578  1.00119.73           C  
ATOM   1396  CG  GLN R 206      87.696 113.680 137.588  1.00119.73           C  
ATOM   1397  CD  GLN R 206      88.383 114.574 138.598  1.00119.73           C  
ATOM   1398  OE1 GLN R 206      87.745 115.404 139.244  1.00119.73           O  
ATOM   1399  NE2 GLN R 206      89.693 114.411 138.737  1.00119.73           N  
ATOM   1400  N   GLN R 207      84.918 110.928 137.456  1.00119.44           N  
ATOM   1401  CA  GLN R 207      85.056 109.479 137.586  1.00119.44           C  
ATOM   1402  C   GLN R 207      84.574 108.763 136.334  1.00119.44           C  
ATOM   1403  O   GLN R 207      85.199 107.790 135.894  1.00119.44           O  
ATOM   1404  CB  GLN R 207      84.294 108.964 138.807  1.00119.44           C  
ATOM   1405  CG  GLN R 207      84.881 109.370 140.141  1.00119.44           C  
ATOM   1406  CD  GLN R 207      84.048 108.884 141.309  1.00119.44           C  
ATOM   1407  OE1 GLN R 207      82.948 108.363 141.127  1.00119.44           O  
ATOM   1408  NE2 GLN R 207      84.568 109.055 142.518  1.00119.44           N  
ATOM   1409  N   SER R 208      83.506 109.268 135.709  1.00117.62           N  
ATOM   1410  CA  SER R 208      83.034 108.653 134.476  1.00117.62           C  
ATOM   1411  C   SER R 208      83.975 108.955 133.321  1.00117.62           C  
ATOM   1412  O   SER R 208      84.143 108.111 132.434  1.00117.62           O  
ATOM   1413  CB  SER R 208      81.620 109.133 134.151  1.00117.62           C  
ATOM   1414  OG  SER R 208      81.599 110.529 133.911  1.00117.62           O  
ATOM   1415  N   TRP R 209      84.673 110.095 133.379  1.00113.10           N  
ATOM   1416  CA  TRP R 209      85.685 110.407 132.374  1.00113.10           C  
ATOM   1417  C   TRP R 209      86.851 109.441 132.479  1.00113.10           C  
ATOM   1418  O   TRP R 209      87.263 108.851 131.477  1.00113.10           O  
ATOM   1419  CB  TRP R 209      86.179 111.846 132.512  1.00113.10           C  
ATOM   1420  CG  TRP R 209      87.408 112.106 131.696  1.00113.10           C  
ATOM   1421  CD1 TRP R 209      88.680 112.278 132.160  1.00113.10           C  
ATOM   1422  CD2 TRP R 209      87.486 112.203 130.269  1.00113.10           C  
ATOM   1423  NE1 TRP R 209      89.543 112.483 131.111  1.00113.10           N  
ATOM   1424  CE2 TRP R 209      88.834 112.442 129.940  1.00113.10           C  
ATOM   1425  CE3 TRP R 209      86.545 112.115 129.238  1.00113.10           C  
ATOM   1426  CZ2 TRP R 209      89.264 112.595 128.624  1.00113.10           C  
ATOM   1427  CZ3 TRP R 209      86.975 112.267 127.933  1.00113.10           C  
ATOM   1428  CH2 TRP R 209      88.322 112.504 127.638  1.00113.10           C  
ATOM   1429  N   HIS R 210      87.448 109.332 133.670  1.00112.40           N  
ATOM   1430  CA  HIS R 210      88.618 108.473 133.815  1.00112.40           C  
ATOM   1431  C   HIS R 210      88.269 106.995 133.661  1.00112.40           C  
ATOM   1432  O   HIS R 210      89.100 106.228 133.174  1.00112.40           O  
ATOM   1433  CB  HIS R 210      89.313 108.730 135.152  1.00112.40           C  
ATOM   1434  CG  HIS R 210      89.977 110.068 135.234  1.00112.40           C  
ATOM   1435  ND1 HIS R 210      89.298 111.224 135.555  1.00112.40           N  
ATOM   1436  CD2 HIS R 210      91.265 110.433 135.029  1.00112.40           C  
ATOM   1437  CE1 HIS R 210      90.140 112.242 135.544  1.00112.40           C  
ATOM   1438  NE2 HIS R 210      91.340 111.789 135.230  1.00112.40           N  
ATOM   1439  N   THR R 211      87.033 106.589 133.983  1.00114.33           N  
ATOM   1440  CA  THR R 211      86.626 105.208 133.727  1.00114.33           C  
ATOM   1441  C   THR R 211      86.435 104.946 132.234  1.00114.33           C  
ATOM   1442  O   THR R 211      86.906 103.922 131.719  1.00114.33           O  
ATOM   1443  CB  THR R 211      85.343 104.896 134.503  1.00114.33           C  
ATOM   1444  OG1 THR R 211      85.586 105.043 135.907  1.00114.33           O  
ATOM   1445  CG2 THR R 211      84.866 103.474 134.233  1.00114.33           C  
ATOM   1446  N   PHE R 212      85.806 105.892 131.520  1.00111.55           N  
ATOM   1447  CA  PHE R 212      85.658 105.813 130.068  1.00111.55           C  
ATOM   1448  C   PHE R 212      87.021 105.748 129.394  1.00111.55           C  
ATOM   1449  O   PHE R 212      87.260 104.900 128.522  1.00111.55           O  
ATOM   1450  CB  PHE R 212      84.839 107.017 129.593  1.00111.55           C  
ATOM   1451  CG  PHE R 212      84.958 107.324 128.130  1.00111.55           C  
ATOM   1452  CD1 PHE R 212      84.285 106.557 127.192  1.00111.55           C  
ATOM   1453  CD2 PHE R 212      85.694 108.418 127.695  1.00111.55           C  
ATOM   1454  CE1 PHE R 212      84.373 106.851 125.843  1.00111.55           C  
ATOM   1455  CE2 PHE R 212      85.786 108.717 126.349  1.00111.55           C  
ATOM   1456  CZ  PHE R 212      85.119 107.936 125.423  1.00111.55           C  
ATOM   1457  N   LEU R 213      87.926 106.639 129.807  1.00108.71           N  
ATOM   1458  CA  LEU R 213      89.257 106.734 129.225  1.00108.71           C  
ATOM   1459  C   LEU R 213      90.061 105.479 129.524  1.00108.71           C  
ATOM   1460  O   LEU R 213      90.776 104.978 128.652  1.00108.71           O  
ATOM   1461  CB  LEU R 213      89.974 107.966 129.775  1.00108.71           C  
ATOM   1462  CG  LEU R 213      90.913 108.695 128.820  1.00108.71           C  
ATOM   1463  CD1 LEU R 213      90.113 109.148 127.619  1.00108.71           C  
ATOM   1464  CD2 LEU R 213      91.589 109.872 129.503  1.00108.71           C  
ATOM   1465  N   LEU R 214      89.945 104.965 130.757  1.00107.31           N  
ATOM   1466  CA  LEU R 214      90.601 103.726 131.159  1.00107.31           C  
ATOM   1467  C   LEU R 214      90.168 102.555 130.291  1.00107.31           C  
ATOM   1468  O   LEU R 214      91.021 101.853 129.736  1.00107.31           O  
ATOM   1469  CB  LEU R 214      90.308 103.433 132.631  1.00107.31           C  
ATOM   1470  CG  LEU R 214      90.819 102.095 133.173  1.00107.31           C  
ATOM   1471  CD1 LEU R 214      92.330 102.013 133.109  1.00107.31           C  
ATOM   1472  CD2 LEU R 214      90.331 101.871 134.595  1.00107.31           C  
ATOM   1473  N   LEU R 215      88.855 102.423 130.048  1.00107.02           N  
ATOM   1474  CA  LEU R 215      88.373 101.339 129.192  1.00107.02           C  
ATOM   1475  C   LEU R 215      88.852 101.480 127.752  1.00107.02           C  
ATOM   1476  O   LEU R 215      89.621 100.627 127.295  1.00107.02           O  
ATOM   1477  CB  LEU R 215      86.844 101.224 129.240  1.00107.02           C  
ATOM   1478  CG  LEU R 215      86.165 100.331 130.293  1.00107.02           C  
ATOM   1479  CD1 LEU R 215      86.336 100.762 131.736  1.00107.02           C  
ATOM   1480  CD2 LEU R 215      84.684 100.185 129.958  1.00107.02           C  
ATOM   1481  N   ILE R 216      88.582 102.624 127.101  1.00107.14           N  
ATOM   1482  CA  ILE R 216      88.875 102.736 125.666  1.00107.14           C  
ATOM   1483  C   ILE R 216      90.383 102.781 125.405  1.00107.14           C  
ATOM   1484  O   ILE R 216      90.853 102.223 124.411  1.00107.14           O  
ATOM   1485  CB  ILE R 216      88.123 103.905 124.991  1.00107.14           C  
ATOM   1486  CG1 ILE R 216      88.449 105.276 125.575  1.00107.14           C  
ATOM   1487  CG2 ILE R 216      86.619 103.663 125.043  1.00107.14           C  
ATOM   1488  CD1 ILE R 216      88.222 106.398 124.593  1.00107.14           C  
ATOM   1489  N   LEU R 217      91.147 103.537 126.196  1.00106.85           N  
ATOM   1490  CA  LEU R 217      92.589 103.614 125.989  1.00106.85           C  
ATOM   1491  C   LEU R 217      93.334 102.365 126.472  1.00106.85           C  
ATOM   1492  O   LEU R 217      94.156 101.817 125.736  1.00106.85           O  
ATOM   1493  CB  LEU R 217      93.180 104.887 126.610  1.00106.85           C  
ATOM   1494  CG  LEU R 217      93.183 106.157 125.731  1.00106.85           C  
ATOM   1495  CD1 LEU R 217      91.822 106.710 125.402  1.00106.85           C  
ATOM   1496  CD2 LEU R 217      94.055 107.261 126.316  1.00106.85           C  
ATOM   1497  N   PHE R 218      93.179 101.968 127.742  1.00105.00           N  
ATOM   1498  CA  PHE R 218      93.881 100.766 128.185  1.00105.00           C  
ATOM   1499  C   PHE R 218      93.147  99.425 128.042  1.00105.00           C  
ATOM   1500  O   PHE R 218      93.705  98.492 127.457  1.00105.00           O  
ATOM   1501  CB  PHE R 218      94.296 100.948 129.649  1.00105.00           C  
ATOM   1502  CG  PHE R 218      95.231  99.887 130.148  1.00105.00           C  
ATOM   1503  CD1 PHE R 218      96.539  99.830 129.696  1.00105.00           C  
ATOM   1504  CD2 PHE R 218      94.806  98.951 131.079  1.00105.00           C  
ATOM   1505  CE1 PHE R 218      97.407  98.856 130.154  1.00105.00           C  
ATOM   1506  CE2 PHE R 218      95.667  97.973 131.543  1.00105.00           C  
ATOM   1507  CZ  PHE R 218      96.970  97.926 131.079  1.00105.00           C  
ATOM   1508  N   LEU R 219      91.930  99.296 128.596  1.00105.54           N  
ATOM   1509  CA  LEU R 219      91.277  97.985 128.686  1.00105.54           C  
ATOM   1510  C   LEU R 219      90.895  97.391 127.334  1.00105.54           C  
ATOM   1511  O   LEU R 219      91.099  96.193 127.106  1.00105.54           O  
ATOM   1512  CB  LEU R 219      90.057  98.061 129.603  1.00105.54           C  
ATOM   1513  CG  LEU R 219      90.377  98.346 131.071  1.00105.54           C  
ATOM   1514  CD1 LEU R 219      89.120  98.296 131.915  1.00105.54           C  
ATOM   1515  CD2 LEU R 219      91.413  97.364 131.600  1.00105.54           C  
ATOM   1516  N   ILE R 220      90.294  98.186 126.451  1.00105.06           N  
ATOM   1517  CA  ILE R 220      89.847  97.677 125.151  1.00105.06           C  
ATOM   1518  C   ILE R 220      91.037  97.239 124.288  1.00105.06           C  
ATOM   1519  O   ILE R 220      90.967  96.128 123.742  1.00105.06           O  
ATOM   1520  CB  ILE R 220      88.914  98.687 124.448  1.00105.06           C  
ATOM   1521  CG1 ILE R 220      87.603  98.828 125.223  1.00105.06           C  
ATOM   1522  CG2 ILE R 220      88.623  98.271 123.015  1.00105.06           C  
ATOM   1523  CD1 ILE R 220      86.894  97.514 125.479  1.00105.06           C  
ATOM   1524  N   PRO R 221      92.143  98.009 124.132  1.00103.06           N  
ATOM   1525  CA  PRO R 221      93.305  97.435 123.429  1.00103.06           C  
ATOM   1526  C   PRO R 221      93.894  96.245 124.148  1.00103.06           C  
ATOM   1527  O   PRO R 221      94.333  95.305 123.481  1.00103.06           O  
ATOM   1528  CB  PRO R 221      94.298  98.595 123.370  1.00103.06           C  
ATOM   1529  CG  PRO R 221      93.487  99.755 123.406  1.00103.06           C  
ATOM   1530  CD  PRO R 221      92.375  99.450 124.328  1.00103.06           C  
ATOM   1531  N   GLY R 222      93.933  96.295 125.485  1.00105.44           N  
ATOM   1532  CA  GLY R 222      94.393  95.239 126.371  1.00105.44           C  
ATOM   1533  C   GLY R 222      93.923  93.849 125.998  1.00105.44           C  
ATOM   1534  O   GLY R 222      94.698  92.892 126.061  1.00105.44           O  
ATOM   1535  N   ILE R 223      92.653  93.721 125.616  1.00103.59           N  
ATOM   1536  CA  ILE R 223      92.103  92.420 125.273  1.00103.59           C  
ATOM   1537  C   ILE R 223      91.794  92.269 123.784  1.00103.59           C  
ATOM   1538  O   ILE R 223      91.799  91.132 123.294  1.00103.59           O  
ATOM   1539  CB  ILE R 223      90.845  92.113 126.109  1.00103.59           C  
ATOM   1540  CG1 ILE R 223      89.757  93.155 125.843  1.00103.59           C  
ATOM   1541  CG2 ILE R 223      91.191  92.066 127.589  1.00103.59           C  
ATOM   1542  CD1 ILE R 223      88.421  92.813 126.460  1.00103.59           C  
ATOM   1543  N   VAL R 224      91.656  93.364 123.024  1.00103.67           N  
ATOM   1544  CA  VAL R 224      91.509  93.240 121.570  1.00103.67           C  
ATOM   1545  C   VAL R 224      92.837  92.872 120.918  1.00103.67           C  
ATOM   1546  O   VAL R 224      92.905  91.948 120.098  1.00103.67           O  
ATOM   1547  CB  VAL R 224      90.895  94.517 120.963  1.00103.67           C  
ATOM   1548  CG1 VAL R 224      90.924  94.456 119.452  1.00103.67           C  
ATOM   1549  CG2 VAL R 224      89.434  94.616 121.366  1.00103.67           C  
ATOM   1550  N   MET R 225      93.905  93.609 121.243  1.00102.73           N  
ATOM   1551  CA  MET R 225      95.244  93.245 120.800  1.00102.73           C  
ATOM   1552  C   MET R 225      95.660  91.873 121.311  1.00102.73           C  
ATOM   1553  O   MET R 225      96.343  91.135 120.595  1.00102.73           O  
ATOM   1554  CB  MET R 225      96.251  94.295 121.269  1.00102.73           C  
ATOM   1555  CG  MET R 225      96.101  95.656 120.617  1.00102.73           C  
ATOM   1556  SD  MET R 225      97.260  96.863 121.292  1.00102.73           S  
ATOM   1557  CE  MET R 225      98.807  96.274 120.610  1.00102.73           C  
ATOM   1558  N   MET R 226      95.184  91.475 122.496  1.00102.10           N  
ATOM   1559  CA  MET R 226      95.517  90.148 123.002  1.00102.10           C  
ATOM   1560  C   MET R 226      94.786  89.046 122.243  1.00102.10           C  
ATOM   1561  O   MET R 226      95.399  88.031 121.905  1.00102.10           O  
ATOM   1562  CB  MET R 226      95.209  90.061 124.496  1.00102.10           C  
ATOM   1563  CG  MET R 226      95.578  88.732 125.136  1.00102.10           C  
ATOM   1564  SD  MET R 226      95.305  88.715 126.916  1.00102.10           S  
ATOM   1565  CE  MET R 226      96.736  89.632 127.482  1.00102.10           C  
ATOM   1566  N   VAL R 227      93.499  89.233 121.921  1.00101.39           N  
ATOM   1567  CA  VAL R 227      92.790  88.186 121.186  1.00101.39           C  
ATOM   1568  C   VAL R 227      93.284  88.126 119.739  1.00101.39           C  
ATOM   1569  O   VAL R 227      93.442  87.036 119.174  1.00101.39           O  
ATOM   1570  CB  VAL R 227      91.253  88.340 121.299  1.00101.39           C  
ATOM   1571  CG1 VAL R 227      90.700  89.603 120.640  1.00101.39           C  
ATOM   1572  CG2 VAL R 227      90.543  87.100 120.762  1.00101.39           C  
ATOM   1573  N   ALA R 228      93.589  89.287 119.140  1.00100.15           N  
ATOM   1574  CA  ALA R 228      94.112  89.326 117.778  1.00100.15           C  
ATOM   1575  C   ALA R 228      95.490  88.682 117.687  1.00100.15           C  
ATOM   1576  O   ALA R 228      95.719  87.812 116.836  1.00100.15           O  
ATOM   1577  CB  ALA R 228      94.158  90.769 117.278  1.00100.15           C  
ATOM   1578  N   TYR R 229      96.407  89.040 118.591  1.00 98.29           N  
ATOM   1579  CA  TYR R 229      97.713  88.404 118.554  1.00 98.29           C  
ATOM   1580  C   TYR R 229      97.706  86.990 119.116  1.00 98.29           C  
ATOM   1581  O   TYR R 229      98.618  86.221 118.799  1.00 98.29           O  
ATOM   1582  CB  TYR R 229      98.742  89.245 119.313  1.00 98.29           C  
ATOM   1583  CG  TYR R 229      99.039  90.603 118.708  1.00 98.29           C  
ATOM   1584  CD1 TYR R 229      99.141  90.768 117.332  1.00 98.29           C  
ATOM   1585  CD2 TYR R 229      99.290  91.704 119.517  1.00 98.29           C  
ATOM   1586  CE1 TYR R 229      99.440  91.998 116.779  1.00 98.29           C  
ATOM   1587  CE2 TYR R 229      99.588  92.939 118.974  1.00 98.29           C  
ATOM   1588  CZ  TYR R 229      99.666  93.077 117.605  1.00 98.29           C  
ATOM   1589  OH  TYR R 229      99.961  94.303 117.057  1.00 98.29           O  
ATOM   1590  N   GLY R 230      96.642  86.574 119.799  1.00101.72           N  
ATOM   1591  CA  GLY R 230      96.534  85.194 120.216  1.00101.72           C  
ATOM   1592  C   GLY R 230      96.092  84.329 119.062  1.00101.72           C  
ATOM   1593  O   GLY R 230      96.584  83.211 118.899  1.00101.72           O  
ATOM   1594  N   LEU R 231      95.168  84.842 118.247  1.00 98.71           N  
ATOM   1595  CA  LEU R 231      94.789  84.127 117.034  1.00 98.71           C  
ATOM   1596  C   LEU R 231      95.941  84.081 116.033  1.00 98.71           C  
ATOM   1597  O   LEU R 231      96.151  83.049 115.383  1.00 98.71           O  
ATOM   1598  CB  LEU R 231      93.535  84.750 116.423  1.00 98.71           C  
ATOM   1599  CG  LEU R 231      92.307  84.574 117.323  1.00 98.71           C  
ATOM   1600  CD1 LEU R 231      91.097  85.323 116.798  1.00 98.71           C  
ATOM   1601  CD2 LEU R 231      91.986  83.096 117.493  1.00 98.71           C  
ATOM   1602  N   ILE R 232      96.706  85.176 115.910  1.00 97.91           N  
ATOM   1603  CA  ILE R 232      97.902  85.171 115.060  1.00 97.91           C  
ATOM   1604  C   ILE R 232      98.931  84.160 115.564  1.00 97.91           C  
ATOM   1605  O   ILE R 232      99.496  83.386 114.778  1.00 97.91           O  
ATOM   1606  CB  ILE R 232      98.506  86.587 114.961  1.00 97.91           C  
ATOM   1607  CG1 ILE R 232      97.572  87.533 114.210  1.00 97.91           C  
ATOM   1608  CG2 ILE R 232      99.859  86.569 114.261  1.00 97.91           C  
ATOM   1609  CD1 ILE R 232      97.996  88.978 114.311  1.00 97.91           C  
ATOM   1610  N   SER R 233      99.155  84.116 116.884  1.00101.53           N  
ATOM   1611  CA  SER R 233     100.123  83.182 117.444  1.00101.53           C  
ATOM   1612  C   SER R 233      99.660  81.735 117.329  1.00101.53           C  
ATOM   1613  O   SER R 233     100.486  80.849 117.094  1.00101.53           O  
ATOM   1614  CB  SER R 233     100.401  83.535 118.904  1.00101.53           C  
ATOM   1615  OG  SER R 233     101.039  84.796 119.008  1.00101.53           O  
ATOM   1616  N   LEU R 234      98.355  81.478 117.451  1.00102.50           N  
ATOM   1617  CA  LEU R 234      97.853  80.117 117.287  1.00102.50           C  
ATOM   1618  C   LEU R 234      97.936  79.671 115.831  1.00102.50           C  
ATOM   1619  O   LEU R 234      98.313  78.526 115.552  1.00102.50           O  
ATOM   1620  CB  LEU R 234      96.418  80.028 117.816  1.00102.50           C  
ATOM   1621  CG  LEU R 234      95.687  78.685 117.949  1.00102.50           C  
ATOM   1622  CD1 LEU R 234      94.766  78.742 119.154  1.00102.50           C  
ATOM   1623  CD2 LEU R 234      94.868  78.326 116.712  1.00102.50           C  
ATOM   1624  N   GLU R 235      97.633  80.569 114.888  1.00104.92           N  
ATOM   1625  CA  GLU R 235      97.721  80.204 113.479  1.00104.92           C  
ATOM   1626  C   GLU R 235      99.160  80.116 112.991  1.00104.92           C  
ATOM   1627  O   GLU R 235      99.414  79.471 111.969  1.00104.92           O  
ATOM   1628  CB  GLU R 235      96.927  81.185 112.614  1.00104.92           C  
ATOM   1629  CG  GLU R 235      95.421  81.132 112.838  1.00104.92           C  
ATOM   1630  CD  GLU R 235      94.828  79.757 112.572  1.00104.92           C  
ATOM   1631  OE1 GLU R 235      95.244  79.098 111.594  1.00104.92           O  
ATOM   1632  OE2 GLU R 235      93.946  79.331 113.346  1.00104.92           O  
ATOM   1633  N   LEU R 236     100.105  80.743 113.689  1.00107.42           N  
ATOM   1634  CA  LEU R 236     101.493  80.636 113.262  1.00107.42           C  
ATOM   1635  C   LEU R 236     102.198  79.467 113.945  1.00107.42           C  
ATOM   1636  O   LEU R 236     103.042  78.807 113.329  1.00107.42           O  
ATOM   1637  CB  LEU R 236     102.227  81.951 113.541  1.00107.42           C  
ATOM   1638  CG  LEU R 236     103.720  82.046 113.227  1.00107.42           C  
ATOM   1639  CD1 LEU R 236     103.955  81.857 111.738  1.00107.42           C  
ATOM   1640  CD2 LEU R 236     104.270  83.383 113.687  1.00107.42           C  
ATOM   1641  N   TYR R 237     101.855  79.189 115.207  1.00110.21           N  
ATOM   1642  CA  TYR R 237     102.372  78.012 115.895  1.00110.21           C  
ATOM   1643  C   TYR R 237     101.787  76.725 115.326  1.00110.21           C  
ATOM   1644  O   TYR R 237     102.466  75.692 115.310  1.00110.21           O  
ATOM   1645  CB  TYR R 237     102.077  78.128 117.392  1.00110.21           C  
ATOM   1646  CG  TYR R 237     102.591  76.986 118.238  1.00110.21           C  
ATOM   1647  CD1 TYR R 237     103.937  76.897 118.572  1.00110.21           C  
ATOM   1648  CD2 TYR R 237     101.726  76.011 118.724  1.00110.21           C  
ATOM   1649  CE1 TYR R 237     104.413  75.858 119.354  1.00110.21           C  
ATOM   1650  CE2 TYR R 237     102.191  74.969 119.507  1.00110.21           C  
ATOM   1651  CZ  TYR R 237     103.535  74.899 119.818  1.00110.21           C  
ATOM   1652  OH  TYR R 237     104.004  73.865 120.597  1.00110.21           O  
ATOM   1653  N   GLN R 238     100.543  76.763 114.854  1.00108.50           N  
ATOM   1654  CA  GLN R 238      99.975  75.647 114.108  1.00108.50           C  
ATOM   1655  C   GLN R 238      99.390  76.120 112.784  1.00108.50           C  
ATOM   1656  O   GLN R 238      98.797  75.336 112.044  1.00108.50           O  
ATOM   1657  CB  GLN R 238      98.895  74.939 114.932  1.00108.50           C  
ATOM   1658  CG  GLN R 238      99.402  74.232 116.182  1.00108.50           C  
ATOM   1659  CD  GLN R 238     100.415  73.144 115.878  1.00108.50           C  
ATOM   1660  OE1 GLN R 238     100.274  72.400 114.906  1.00108.50           O  
ATOM   1661  NE2 GLN R 238     101.442  73.042 116.713  1.00108.50           N  
ATOM   1662  N   LEU R 305     111.347  77.442 111.682  1.00121.29           N  
ATOM   1663  CA  LEU R 305     110.376  77.258 112.753  1.00121.29           C  
ATOM   1664  C   LEU R 305     110.709  78.182 113.923  1.00121.29           C  
ATOM   1665  O   LEU R 305     109.824  78.614 114.663  1.00121.29           O  
ATOM   1666  CB  LEU R 305     110.347  75.791 113.200  1.00121.29           C  
ATOM   1667  CG  LEU R 305     109.436  75.376 114.360  1.00121.29           C  
ATOM   1668  CD1 LEU R 305     107.975  75.611 114.004  1.00121.29           C  
ATOM   1669  CD2 LEU R 305     109.670  73.923 114.742  1.00121.29           C  
ATOM   1670  N   MET R 306     111.994  78.513 114.068  1.00121.94           N  
ATOM   1671  CA  MET R 306     112.420  79.384 115.156  1.00121.94           C  
ATOM   1672  C   MET R 306     112.103  80.850 114.895  1.00121.94           C  
ATOM   1673  O   MET R 306     112.112  81.647 115.839  1.00121.94           O  
ATOM   1674  CB  MET R 306     113.921  79.220 115.409  1.00121.94           C  
ATOM   1675  CG  MET R 306     114.805  79.702 114.271  1.00121.94           C  
ATOM   1676  SD  MET R 306     116.559  79.653 114.684  1.00121.94           S  
ATOM   1677  CE  MET R 306     116.706  81.115 115.708  1.00121.94           C  
ATOM   1678  N   ALA R 307     111.823  81.225 113.646  1.00117.29           N  
ATOM   1679  CA  ALA R 307     111.389  82.588 113.366  1.00117.29           C  
ATOM   1680  C   ALA R 307     109.920  82.784 113.714  1.00117.29           C  
ATOM   1681  O   ALA R 307     109.518  83.888 114.092  1.00117.29           O  
ATOM   1682  CB  ALA R 307     111.642  82.931 111.898  1.00117.29           C  
ATOM   1683  N   LYS R 308     109.106  81.745 113.499  1.00114.17           N  
ATOM   1684  CA  LYS R 308     107.714  81.697 113.947  1.00114.17           C  
ATOM   1685  C   LYS R 308     107.567  82.052 115.426  1.00114.17           C  
ATOM   1686  O   LYS R 308     106.842  82.987 115.794  1.00114.17           O  
ATOM   1687  CB  LYS R 308     107.143  80.303 113.675  1.00114.17           C  
ATOM   1688  CG  LYS R 308     107.132  79.910 112.207  1.00114.17           C  
ATOM   1689  CD  LYS R 308     106.469  78.556 112.005  1.00114.17           C  
ATOM   1690  CE  LYS R 308     106.352  78.207 110.530  1.00114.17           C  
ATOM   1691  NZ  LYS R 308     107.676  77.895 109.924  1.00114.17           N  
ATOM   1692  N   LYS R 309     108.233  81.277 116.291  1.00114.08           N  
ATOM   1693  CA  LYS R 309     108.292  81.584 117.718  1.00114.08           C  
ATOM   1694  C   LYS R 309     108.932  82.936 118.018  1.00114.08           C  
ATOM   1695  O   LYS R 309     108.593  83.555 119.031  1.00114.08           O  
ATOM   1696  CB  LYS R 309     109.048  80.479 118.456  1.00114.08           C  
ATOM   1697  CG  LYS R 309     108.323  79.145 118.489  1.00114.08           C  
ATOM   1698  CD  LYS R 309     109.024  78.164 119.413  1.00114.08           C  
ATOM   1699  CE  LYS R 309     110.379  77.755 118.860  1.00114.08           C  
ATOM   1700  NZ  LYS R 309     111.025  76.704 119.694  1.00114.08           N  
ATOM   1701  N   ARG R 310     109.810  83.441 117.143  1.00111.55           N  
ATOM   1702  CA  ARG R 310     110.349  84.782 117.360  1.00111.55           C  
ATOM   1703  C   ARG R 310     109.292  85.851 117.109  1.00111.55           C  
ATOM   1704  O   ARG R 310     109.204  86.831 117.858  1.00111.55           O  
ATOM   1705  CB  ARG R 310     111.571  85.012 116.470  1.00111.55           C  
ATOM   1706  CG  ARG R 310     112.262  86.349 116.698  1.00111.55           C  
ATOM   1707  CD  ARG R 310     113.439  86.540 115.756  1.00111.55           C  
ATOM   1708  NE  ARG R 310     114.505  85.579 116.011  1.00111.55           N  
ATOM   1709  CZ  ARG R 310     115.450  85.732 116.929  1.00111.55           C  
ATOM   1710  NH1 ARG R 310     115.495  86.805 117.703  1.00111.55           N  
ATOM   1711  NH2 ARG R 310     116.373  84.786 117.075  1.00111.55           N  
ATOM   1712  N   VAL R 311     108.435  85.639 116.109  1.00109.51           N  
ATOM   1713  CA  VAL R 311     107.319  86.549 115.869  1.00109.51           C  
ATOM   1714  C   VAL R 311     106.332  86.488 117.028  1.00109.51           C  
ATOM   1715  O   VAL R 311     105.880  87.525 117.526  1.00109.51           O  
ATOM   1716  CB  VAL R 311     106.644  86.232 114.520  1.00109.51           C  
ATOM   1717  CG1 VAL R 311     105.401  87.086 114.319  1.00109.51           C  
ATOM   1718  CG2 VAL R 311     107.614  86.472 113.378  1.00109.51           C  
ATOM   1719  N   ILE R 312     106.011  85.272 117.484  1.00106.49           N  
ATOM   1720  CA  ILE R 312     105.080  85.083 118.599  1.00106.49           C  
ATOM   1721  C   ILE R 312     105.601  85.739 119.879  1.00106.49           C  
ATOM   1722  O   ILE R 312     104.853  86.436 120.582  1.00106.49           O  
ATOM   1723  CB  ILE R 312     104.798  83.580 118.798  1.00106.49           C  
ATOM   1724  CG1 ILE R 312     104.046  83.019 117.592  1.00106.49           C  
ATOM   1725  CG2 ILE R 312     103.995  83.329 120.065  1.00106.49           C  
ATOM   1726  CD1 ILE R 312     103.952  81.512 117.583  1.00106.49           C  
ATOM   1727  N   ARG R 313     106.898  85.582 120.176  1.00106.37           N  
ATOM   1728  CA  ARG R 313     107.430  86.228 121.371  1.00106.37           C  
ATOM   1729  C   ARG R 313     107.549  87.740 121.209  1.00106.37           C  
ATOM   1730  O   ARG R 313     107.414  88.455 122.201  1.00106.37           O  
ATOM   1731  CB  ARG R 313     108.778  85.624 121.783  1.00106.37           C  
ATOM   1732  CG  ARG R 313     109.959  85.946 120.892  1.00106.37           C  
ATOM   1733  CD  ARG R 313     111.273  85.493 121.512  1.00106.37           C  
ATOM   1734  NE  ARG R 313     111.352  84.044 121.646  1.00106.37           N  
ATOM   1735  CZ  ARG R 313     112.197  83.412 122.449  1.00106.37           C  
ATOM   1736  NH1 ARG R 313     113.056  84.075 123.207  1.00106.37           N  
ATOM   1737  NH2 ARG R 313     112.181  82.083 122.492  1.00106.37           N  
ATOM   1738  N   MET R 314     107.722  88.264 119.985  1.00103.83           N  
ATOM   1739  CA  MET R 314     107.692  89.723 119.854  1.00103.83           C  
ATOM   1740  C   MET R 314     106.282  90.278 120.006  1.00103.83           C  
ATOM   1741  O   MET R 314     106.114  91.373 120.545  1.00103.83           O  
ATOM   1742  CB  MET R 314     108.304  90.187 118.531  1.00103.83           C  
ATOM   1743  CG  MET R 314     109.802  89.942 118.380  1.00103.83           C  
ATOM   1744  SD  MET R 314     110.827  90.823 119.578  1.00103.83           S  
ATOM   1745  CE  MET R 314     111.281  89.514 120.718  1.00103.83           C  
ATOM   1746  N   LEU R 315     105.266  89.525 119.584  1.00101.37           N  
ATOM   1747  CA  LEU R 315     103.880  89.910 119.853  1.00101.37           C  
ATOM   1748  C   LEU R 315     103.577  89.896 121.350  1.00101.37           C  
ATOM   1749  O   LEU R 315     102.887  90.793 121.868  1.00101.37           O  
ATOM   1750  CB  LEU R 315     102.937  88.987 119.078  1.00101.37           C  
ATOM   1751  CG  LEU R 315     102.469  89.349 117.661  1.00101.37           C  
ATOM   1752  CD1 LEU R 315     103.543  89.491 116.618  1.00101.37           C  
ATOM   1753  CD2 LEU R 315     101.586  88.198 117.229  1.00101.37           C  
ATOM   1754  N   ILE R 316     104.092  88.887 122.061  1.00102.58           N  
ATOM   1755  CA  ILE R 316     103.932  88.835 123.513  1.00102.58           C  
ATOM   1756  C   ILE R 316     104.680  89.989 124.187  1.00102.58           C  
ATOM   1757  O   ILE R 316     104.179  90.587 125.143  1.00102.58           O  
ATOM   1758  CB  ILE R 316     104.375  87.454 124.040  1.00102.58           C  
ATOM   1759  CG1 ILE R 316     103.418  86.371 123.538  1.00102.58           C  
ATOM   1760  CG2 ILE R 316     104.420  87.406 125.561  1.00102.58           C  
ATOM   1761  CD1 ILE R 316     103.902  84.962 123.787  1.00102.58           C  
ATOM   1762  N   VAL R 317     105.839  90.383 123.649  1.00 99.77           N  
ATOM   1763  CA  VAL R 317     106.554  91.534 124.208  1.00 99.77           C  
ATOM   1764  C   VAL R 317     105.806  92.840 123.925  1.00 99.77           C  
ATOM   1765  O   VAL R 317     105.770  93.729 124.784  1.00 99.77           O  
ATOM   1766  CB  VAL R 317     108.016  91.544 123.703  1.00 99.77           C  
ATOM   1767  CG1 VAL R 317     108.749  92.806 124.091  1.00 99.77           C  
ATOM   1768  CG2 VAL R 317     108.781  90.403 124.342  1.00 99.77           C  
ATOM   1769  N   ILE R 318     105.128  92.942 122.772  1.00 97.09           N  
ATOM   1770  CA  ILE R 318     104.299  94.116 122.475  1.00 97.09           C  
ATOM   1771  C   ILE R 318     103.152  94.248 123.473  1.00 97.09           C  
ATOM   1772  O   ILE R 318     102.947  95.320 124.057  1.00 97.09           O  
ATOM   1773  CB  ILE R 318     103.773  94.076 121.025  1.00 97.09           C  
ATOM   1774  CG1 ILE R 318     104.902  94.277 120.016  1.00 97.09           C  
ATOM   1775  CG2 ILE R 318     102.681  95.118 120.800  1.00 97.09           C  
ATOM   1776  CD1 ILE R 318     104.499  93.993 118.588  1.00 97.09           C  
ATOM   1777  N   VAL R 319     102.408  93.159 123.710  1.00 98.36           N  
ATOM   1778  CA  VAL R 319     101.274  93.260 124.637  1.00 98.36           C  
ATOM   1779  C   VAL R 319     101.745  93.459 126.084  1.00 98.36           C  
ATOM   1780  O   VAL R 319     101.162  94.266 126.826  1.00 98.36           O  
ATOM   1781  CB  VAL R 319     100.298  92.072 124.482  1.00 98.36           C  
ATOM   1782  CG1 VAL R 319      99.658  92.105 123.108  1.00 98.36           C  
ATOM   1783  CG2 VAL R 319     100.958  90.731 124.703  1.00 98.36           C  
ATOM   1784  N   VAL R 320     102.826  92.780 126.497  1.00 99.63           N  
ATOM   1785  CA  VAL R 320     103.302  92.910 127.874  1.00 99.63           C  
ATOM   1786  C   VAL R 320     103.875  94.302 128.122  1.00 99.63           C  
ATOM   1787  O   VAL R 320     103.600  94.910 129.161  1.00 99.63           O  
ATOM   1788  CB  VAL R 320     104.304  91.787 128.214  1.00 99.63           C  
ATOM   1789  CG1 VAL R 320     104.956  92.016 129.564  1.00 99.63           C  
ATOM   1790  CG2 VAL R 320     103.569  90.461 128.299  1.00 99.63           C  
ATOM   1791  N   LEU R 321     104.588  94.879 127.148  1.00101.98           N  
ATOM   1792  CA  LEU R 321     105.087  96.231 127.362  1.00101.98           C  
ATOM   1793  C   LEU R 321     104.002  97.283 127.204  1.00101.98           C  
ATOM   1794  O   LEU R 321     104.140  98.355 127.797  1.00101.98           O  
ATOM   1795  CB  LEU R 321     106.267  96.545 126.436  1.00101.98           C  
ATOM   1796  CG  LEU R 321     107.673  96.201 126.954  1.00101.98           C  
ATOM   1797  CD1 LEU R 321     107.923  94.714 127.156  1.00101.98           C  
ATOM   1798  CD2 LEU R 321     108.729  96.798 126.029  1.00101.98           C  
ATOM   1799  N   PHE R 322     102.933  96.994 126.448  1.00103.08           N  
ATOM   1800  CA  PHE R 322     101.751  97.853 126.455  1.00103.08           C  
ATOM   1801  C   PHE R 322     101.203  97.955 127.873  1.00103.08           C  
ATOM   1802  O   PHE R 322     100.982  99.062 128.393  1.00103.08           O  
ATOM   1803  CB  PHE R 322     100.691  97.323 125.488  1.00103.08           C  
ATOM   1804  CG  PHE R 322      99.376  98.048 125.573  1.00103.08           C  
ATOM   1805  CD1 PHE R 322      99.238  99.311 125.020  1.00103.08           C  
ATOM   1806  CD2 PHE R 322      98.279  97.467 126.191  1.00103.08           C  
ATOM   1807  CE1 PHE R 322      98.035  99.989 125.091  1.00103.08           C  
ATOM   1808  CE2 PHE R 322      97.072  98.141 126.265  1.00103.08           C  
ATOM   1809  CZ  PHE R 322      96.952  99.403 125.714  1.00103.08           C  
ATOM   1810  N   PHE R 323     100.921  96.788 128.480  1.00103.43           N  
ATOM   1811  CA  PHE R 323     100.421  96.733 129.857  1.00103.43           C  
ATOM   1812  C   PHE R 323     101.373  97.433 130.826  1.00103.43           C  
ATOM   1813  O   PHE R 323     100.932  98.236 131.650  1.00103.43           O  
ATOM   1814  CB  PHE R 323     100.155  95.290 130.295  1.00103.43           C  
ATOM   1815  CG  PHE R 323      98.824  94.743 129.837  1.00103.43           C  
ATOM   1816  CD1 PHE R 323      98.556  94.511 128.500  1.00103.43           C  
ATOM   1817  CD2 PHE R 323      97.837  94.455 130.768  1.00103.43           C  
ATOM   1818  CE1 PHE R 323      97.334  94.006 128.097  1.00103.43           C  
ATOM   1819  CE2 PHE R 323      96.612  93.951 130.374  1.00103.43           C  
ATOM   1820  CZ  PHE R 323      96.361  93.726 129.036  1.00103.43           C  
ATOM   1821  N   LEU R 324     102.672  97.101 130.770  1.00104.19           N  
ATOM   1822  CA  LEU R 324     103.650  97.676 131.701  1.00104.19           C  
ATOM   1823  C   LEU R 324     103.734  99.193 131.562  1.00104.19           C  
ATOM   1824  O   LEU R 324     103.860  99.904 132.564  1.00104.19           O  
ATOM   1825  CB  LEU R 324     105.032  97.047 131.518  1.00104.19           C  
ATOM   1826  CG  LEU R 324     105.213  95.577 131.901  1.00104.19           C  
ATOM   1827  CD1 LEU R 324     106.638  95.122 131.625  1.00104.19           C  
ATOM   1828  CD2 LEU R 324     104.848  95.356 133.359  1.00104.19           C  
ATOM   1829  N   CYS R 325     103.732  99.703 130.326  1.00105.62           N  
ATOM   1830  CA  CYS R 325     103.862 101.139 130.118  1.00105.62           C  
ATOM   1831  C   CYS R 325     102.613 101.890 130.566  1.00105.62           C  
ATOM   1832  O   CYS R 325     102.720 102.943 131.203  1.00105.62           O  
ATOM   1833  CB  CYS R 325     104.177 101.441 128.653  1.00105.62           C  
ATOM   1834  SG  CYS R 325     105.880 101.072 128.169  1.00105.62           S  
ATOM   1835  N   TRP R 326     101.418 101.374 130.260  1.00104.33           N  
ATOM   1836  CA  TRP R 326     100.227 102.175 130.520  1.00104.33           C  
ATOM   1837  C   TRP R 326      99.448 101.810 131.780  1.00104.33           C  
ATOM   1838  O   TRP R 326      98.619 102.616 132.207  1.00104.33           O  
ATOM   1839  CB  TRP R 326      99.279 102.119 129.317  1.00104.33           C  
ATOM   1840  CG  TRP R 326      99.902 102.618 128.056  1.00104.33           C  
ATOM   1841  CD1 TRP R 326     100.385 101.870 127.025  1.00104.33           C  
ATOM   1842  CD2 TRP R 326     100.113 103.986 127.693  1.00104.33           C  
ATOM   1843  NE1 TRP R 326     100.883 102.687 126.040  1.00104.33           N  
ATOM   1844  CE2 TRP R 326     100.727 103.992 126.427  1.00104.33           C  
ATOM   1845  CE3 TRP R 326      99.840 105.207 128.317  1.00104.33           C  
ATOM   1846  CZ2 TRP R 326     101.072 105.172 125.771  1.00104.33           C  
ATOM   1847  CZ3 TRP R 326     100.186 106.376 127.667  1.00104.33           C  
ATOM   1848  CH2 TRP R 326     100.796 106.350 126.407  1.00104.33           C  
ATOM   1849  N   MET R 327      99.670 100.646 132.390  1.00108.95           N  
ATOM   1850  CA  MET R 327      98.939 100.286 133.607  1.00108.95           C  
ATOM   1851  C   MET R 327      99.198 101.214 134.803  1.00108.95           C  
ATOM   1852  O   MET R 327      98.212 101.572 135.471  1.00108.95           O  
ATOM   1853  CB  MET R 327      99.202  98.810 133.942  1.00108.95           C  
ATOM   1854  CG  MET R 327      98.433  98.287 135.143  1.00108.95           C  
ATOM   1855  SD  MET R 327      98.691  96.525 135.421  1.00108.95           S  
ATOM   1856  CE  MET R 327      97.624  95.825 134.166  1.00108.95           C  
ATOM   1857  N   PRO R 328     100.452 101.580 135.178  1.00105.20           N  
ATOM   1858  CA  PRO R 328     100.625 102.442 136.371  1.00105.20           C  
ATOM   1859  C   PRO R 328      99.940 103.802 136.316  1.00105.20           C  
ATOM   1860  O   PRO R 328      99.276 104.175 137.289  1.00105.20           O  
ATOM   1861  CB  PRO R 328     102.149 102.584 136.470  1.00105.20           C  
ATOM   1862  CG  PRO R 328     102.658 101.359 135.909  1.00105.20           C  
ATOM   1863  CD  PRO R 328     101.787 101.125 134.726  1.00105.20           C  
ATOM   1864  N   ILE R 329     100.077 104.555 135.217  1.00106.46           N  
ATOM   1865  CA  ILE R 329      99.467 105.885 135.168  1.00106.46           C  
ATOM   1866  C   ILE R 329      97.942 105.796 135.082  1.00106.46           C  
ATOM   1867  O   ILE R 329      97.236 106.591 135.714  1.00106.46           O  
ATOM   1868  CB  ILE R 329     100.097 106.735 134.040  1.00106.46           C  
ATOM   1869  CG1 ILE R 329      99.629 108.190 134.145  1.00106.46           C  
ATOM   1870  CG2 ILE R 329      99.897 106.136 132.641  1.00106.46           C  
ATOM   1871  CD1 ILE R 329     100.111 108.889 135.396  1.00106.46           C  
ATOM   1872  N   PHE R 330      97.408 104.839 134.312  1.00104.47           N  
ATOM   1873  CA  PHE R 330      95.958 104.699 134.193  1.00104.47           C  
ATOM   1874  C   PHE R 330      95.353 104.244 135.515  1.00104.47           C  
ATOM   1875  O   PHE R 330      94.271 104.702 135.907  1.00104.47           O  
ATOM   1876  CB  PHE R 330      95.590 103.772 133.038  1.00104.47           C  
ATOM   1877  CG  PHE R 330      95.513 104.479 131.714  1.00104.47           C  
ATOM   1878  CD1 PHE R 330      94.404 105.248 131.402  1.00104.47           C  
ATOM   1879  CD2 PHE R 330      96.543 104.398 130.793  1.00104.47           C  
ATOM   1880  CE1 PHE R 330      94.327 105.910 130.196  1.00104.47           C  
ATOM   1881  CE2 PHE R 330      96.473 105.055 129.590  1.00104.47           C  
ATOM   1882  CZ  PHE R 330      95.368 105.812 129.293  1.00104.47           C  
ATOM   1883  N   SER R 331      96.069 103.377 136.236  1.00107.92           N  
ATOM   1884  CA  SER R 331      95.605 102.937 137.543  1.00107.92           C  
ATOM   1885  C   SER R 331      95.675 104.080 138.547  1.00107.92           C  
ATOM   1886  O   SER R 331      94.783 104.211 139.386  1.00107.92           O  
ATOM   1887  CB  SER R 331      96.430 101.743 138.020  1.00107.92           C  
ATOM   1888  OG  SER R 331      97.788 102.104 138.204  1.00107.92           O  
ATOM   1889  N   ALA R 332      96.786 104.830 138.559  1.00107.72           N  
ATOM   1890  CA  ALA R 332      96.913 106.023 139.398  1.00107.72           C  
ATOM   1891  C   ALA R 332      95.791 107.030 139.144  1.00107.72           C  
ATOM   1892  O   ALA R 332      95.270 107.642 140.085  1.00107.72           O  
ATOM   1893  CB  ALA R 332      98.275 106.676 139.171  1.00107.72           C  
ATOM   1894  N   ASN R 333      95.406 107.212 137.873  1.00109.95           N  
ATOM   1895  CA  ASN R 333      94.282 108.089 137.545  1.00109.95           C  
ATOM   1896  C   ASN R 333      92.956 107.525 138.040  1.00109.95           C  
ATOM   1897  O   ASN R 333      92.089 108.281 138.499  1.00109.95           O  
ATOM   1898  CB  ASN R 333      94.223 108.338 136.038  1.00109.95           C  
ATOM   1899  CG  ASN R 333      95.337 109.242 135.551  1.00109.95           C  
ATOM   1900  OD1 ASN R 333      95.293 110.457 135.746  1.00109.95           O  
ATOM   1901  ND2 ASN R 333      96.336 108.658 134.905  1.00109.95           N  
ATOM   1902  N   ALA R 334      92.784 106.201 137.969  1.00112.30           N  
ATOM   1903  CA  ALA R 334      91.570 105.590 138.505  1.00112.30           C  
ATOM   1904  C   ALA R 334      91.535 105.693 140.025  1.00112.30           C  
ATOM   1905  O   ALA R 334      90.462 105.850 140.620  1.00112.30           O  
ATOM   1906  CB  ALA R 334      91.473 104.132 138.059  1.00112.30           C  
ATOM   1907  N   TRP R 335      92.701 105.563 140.659  1.00112.87           N  
ATOM   1908  CA  TRP R 335      92.847 105.758 142.098  1.00112.87           C  
ATOM   1909  C   TRP R 335      92.440 107.169 142.510  1.00112.87           C  
ATOM   1910  O   TRP R 335      91.608 107.347 143.407  1.00112.87           O  
ATOM   1911  CB  TRP R 335      94.291 105.454 142.502  1.00112.87           C  
ATOM   1912  CG  TRP R 335      94.481 105.168 143.954  1.00112.87           C  
ATOM   1913  CD1 TRP R 335      93.509 104.940 144.879  1.00112.87           C  
ATOM   1914  CD2 TRP R 335      95.730 105.037 144.642  1.00112.87           C  
ATOM   1915  NE1 TRP R 335      94.072 104.699 146.108  1.00112.87           N  
ATOM   1916  CE2 TRP R 335      95.435 104.750 145.989  1.00112.87           C  
ATOM   1917  CE3 TRP R 335      97.068 105.143 144.252  1.00112.87           C  
ATOM   1918  CZ2 TRP R 335      96.429 104.569 146.947  1.00112.87           C  
ATOM   1919  CZ3 TRP R 335      98.053 104.963 145.204  1.00112.87           C  
ATOM   1920  CH2 TRP R 335      97.728 104.679 146.536  1.00112.87           C  
ATOM   1921  N   ARG R 336      93.026 108.189 141.872  1.00116.88           N  
ATOM   1922  CA  ARG R 336      92.702 109.564 142.244  1.00116.88           C  
ATOM   1923  C   ARG R 336      91.310 109.986 141.791  1.00116.88           C  
ATOM   1924  O   ARG R 336      90.829 111.029 142.246  1.00116.88           O  
ATOM   1925  CB  ARG R 336      93.711 110.565 141.678  1.00116.88           C  
ATOM   1926  CG  ARG R 336      93.752 110.633 140.167  1.00116.88           C  
ATOM   1927  CD  ARG R 336      94.763 111.660 139.685  1.00116.88           C  
ATOM   1928  NE  ARG R 336      94.386 113.013 140.077  1.00116.88           N  
ATOM   1929  CZ  ARG R 336      95.133 114.091 139.876  1.00116.88           C  
ATOM   1930  NH1 ARG R 336      96.312 114.015 139.281  1.00116.88           N  
ATOM   1931  NH2 ARG R 336      94.684 115.276 140.280  1.00116.88           N  
ATOM   1932  N   ALA R 337      90.671 109.233 140.889  1.00118.43           N  
ATOM   1933  CA  ALA R 337      89.286 109.528 140.534  1.00118.43           C  
ATOM   1934  C   ALA R 337      88.348 109.292 141.713  1.00118.43           C  
ATOM   1935  O   ALA R 337      87.483 110.127 142.000  1.00118.43           O  
ATOM   1936  CB  ALA R 337      88.861 108.687 139.331  1.00118.43           C  
ATOM   1937  N   TYR R 338      88.517 108.176 142.421  1.00121.68           N  
ATOM   1938  CA  TYR R 338      87.627 107.837 143.526  1.00121.68           C  
ATOM   1939  C   TYR R 338      88.099 108.405 144.856  1.00121.68           C  
ATOM   1940  O   TYR R 338      87.264 108.777 145.690  1.00121.68           O  
ATOM   1941  CB  TYR R 338      87.467 106.317 143.633  1.00121.68           C  
ATOM   1942  CG  TYR R 338      86.738 105.701 142.458  1.00121.68           C  
ATOM   1943  CD1 TYR R 338      85.350 105.620 142.446  1.00121.68           C  
ATOM   1944  CD2 TYR R 338      87.434 105.207 141.362  1.00121.68           C  
ATOM   1945  CE1 TYR R 338      84.676 105.060 141.374  1.00121.68           C  
ATOM   1946  CE2 TYR R 338      86.770 104.647 140.284  1.00121.68           C  
ATOM   1947  CZ  TYR R 338      85.392 104.576 140.297  1.00121.68           C  
ATOM   1948  OH  TYR R 338      84.726 104.020 139.229  1.00121.68           O  
ATOM   1949  N   ASP R 339      89.425 108.518 145.023  1.00122.51           N  
ATOM   1950  CA  ASP R 339      90.014 109.091 146.267  1.00122.51           C  
ATOM   1951  C   ASP R 339      91.396 109.677 145.948  1.00122.51           C  
ATOM   1952  O   ASP R 339      92.367 108.894 145.901  1.00122.51           O  
ATOM   1953  CB  ASP R 339      90.116 108.039 147.374  1.00122.51           C  
ATOM   1954  CG  ASP R 339      90.600 108.600 148.701  1.00122.51           C  
ATOM   1955  OD1 ASP R 339      90.378 109.803 148.945  1.00122.51           O  
ATOM   1956  OD2 ASP R 339      91.200 107.830 149.477  1.00122.51           O  
ATOM   1957  N   THR R 340      91.486 110.998 145.751  1.00120.48           N  
ATOM   1958  CA  THR R 340      92.755 111.640 145.447  1.00120.48           C  
ATOM   1959  C   THR R 340      93.513 112.068 146.694  1.00120.48           C  
ATOM   1960  O   THR R 340      94.584 112.672 146.575  1.00120.48           O  
ATOM   1961  CB  THR R 340      92.529 112.855 144.542  1.00120.48           C  
ATOM   1962  OG1 THR R 340      93.791 113.360 144.090  1.00120.48           O  
ATOM   1963  CG2 THR R 340      91.780 113.951 145.289  1.00120.48           C  
ATOM   1964  N   ALA R 341      92.998 111.758 147.884  1.00121.01           N  
ATOM   1965  CA  ALA R 341      93.720 112.084 149.106  1.00121.01           C  
ATOM   1966  C   ALA R 341      94.840 111.082 149.349  1.00121.01           C  
ATOM   1967  O   ALA R 341      95.977 111.466 149.645  1.00121.01           O  
ATOM   1968  CB  ALA R 341      92.759 112.122 150.294  1.00121.01           C  
ATOM   1969  N   SER R 342      94.532 109.790 149.225  1.00120.61           N  
ATOM   1970  CA  SER R 342      95.533 108.752 149.429  1.00120.61           C  
ATOM   1971  C   SER R 342      96.494 108.653 148.252  1.00120.61           C  
ATOM   1972  O   SER R 342      97.651 108.257 148.436  1.00120.61           O  
ATOM   1973  CB  SER R 342      94.853 107.403 149.665  1.00120.61           C  
ATOM   1974  OG  SER R 342      94.101 107.417 150.866  1.00120.61           O  
ATOM   1975  N   ALA R 343      96.033 108.993 147.045  1.00118.05           N  
ATOM   1976  CA  ALA R 343      96.888 108.896 145.867  1.00118.05           C  
ATOM   1977  C   ALA R 343      97.956 109.982 145.865  1.00118.05           C  
ATOM   1978  O   ALA R 343      99.121 109.714 145.549  1.00118.05           O  
ATOM   1979  CB  ALA R 343      96.041 108.971 144.597  1.00118.05           C  
ATOM   1980  N   GLU R 344      97.583 111.213 146.218  1.00119.14           N  
ATOM   1981  CA  GLU R 344      98.545 112.307 146.237  1.00119.14           C  
ATOM   1982  C   GLU R 344      99.443 112.268 147.464  1.00119.14           C  
ATOM   1983  O   GLU R 344     100.529 112.853 147.440  1.00119.14           O  
ATOM   1984  CB  GLU R 344      97.821 113.653 146.171  1.00119.14           C  
ATOM   1985  CG  GLU R 344      97.123 113.919 144.849  1.00119.14           C  
ATOM   1986  CD  GLU R 344      96.361 115.228 144.849  1.00119.14           C  
ATOM   1987  OE1 GLU R 344      96.218 115.834 145.932  1.00119.14           O  
ATOM   1988  OE2 GLU R 344      95.905 115.653 143.767  1.00119.14           O  
ATOM   1989  N   ARG R 345      99.017 111.605 148.538  1.00119.80           N  
ATOM   1990  CA  ARG R 345      99.881 111.478 149.704  1.00119.80           C  
ATOM   1991  C   ARG R 345     100.982 110.453 149.461  1.00119.80           C  
ATOM   1992  O   ARG R 345     102.094 110.599 149.982  1.00119.80           O  
ATOM   1993  CB  ARG R 345      99.038 111.104 150.928  1.00119.80           C  
ATOM   1994  CG  ARG R 345      99.800 110.966 152.238  1.00119.80           C  
ATOM   1995  CD  ARG R 345      98.855 110.671 153.391  1.00119.80           C  
ATOM   1996  NE  ARG R 345      98.196 109.379 153.244  1.00119.80           N  
ATOM   1997  CZ  ARG R 345      98.728 108.218 153.604  1.00119.80           C  
ATOM   1998  NH1 ARG R 345      99.936 108.148 154.141  1.00119.80           N  
ATOM   1999  NH2 ARG R 345      98.031 107.101 153.422  1.00119.80           N  
ATOM   2000  N   ARG R 346     100.706 109.445 148.636  1.00115.10           N  
ATOM   2001  CA  ARG R 346     101.636 108.355 148.376  1.00115.10           C  
ATOM   2002  C   ARG R 346     102.524 108.619 147.163  1.00115.10           C  
ATOM   2003  O   ARG R 346     103.740 108.417 147.225  1.00115.10           O  
ATOM   2004  CB  ARG R 346     100.859 107.048 148.180  1.00115.10           C  
ATOM   2005  CG  ARG R 346     101.731 105.819 147.979  1.00115.10           C  
ATOM   2006  CD  ARG R 346     102.683 105.613 149.144  1.00115.10           C  
ATOM   2007  NE  ARG R 346     101.971 105.497 150.411  1.00115.10           N  
ATOM   2008  CZ  ARG R 346     101.455 104.369 150.880  1.00115.10           C  
ATOM   2009  NH1 ARG R 346     101.552 103.232 150.211  1.00115.10           N  
ATOM   2010  NH2 ARG R 346     100.825 104.382 152.051  1.00115.10           N  
ATOM   2011  N   LEU R 347     101.934 109.074 146.058  1.00110.90           N  
ATOM   2012  CA  LEU R 347     102.602 109.047 144.762  1.00110.90           C  
ATOM   2013  C   LEU R 347     103.204 110.377 144.332  1.00110.90           C  
ATOM   2014  O   LEU R 347     104.161 110.369 143.551  1.00110.90           O  
ATOM   2015  CB  LEU R 347     101.626 108.580 143.676  1.00110.90           C  
ATOM   2016  CG  LEU R 347     101.102 107.148 143.779  1.00110.90           C  
ATOM   2017  CD1 LEU R 347     100.047 106.893 142.718  1.00110.90           C  
ATOM   2018  CD2 LEU R 347     102.242 106.151 143.654  1.00110.90           C  
ATOM   2019  N   SER R 348     102.672 111.505 144.806  1.00109.62           N  
ATOM   2020  CA  SER R 348     103.013 112.808 144.240  1.00109.62           C  
ATOM   2021  C   SER R 348     104.457 113.201 144.536  1.00109.62           C  
ATOM   2022  O   SER R 348     104.966 112.995 145.641  1.00109.62           O  
ATOM   2023  CB  SER R 348     102.068 113.884 144.769  1.00109.62           C  
ATOM   2024  OG  SER R 348     102.413 115.159 144.259  1.00109.62           O  
ATOM   2025  N   GLY R 349     105.111 113.775 143.529  1.00107.10           N  
ATOM   2026  CA  GLY R 349     106.523 114.087 143.587  1.00107.10           C  
ATOM   2027  C   GLY R 349     107.351 113.129 142.756  1.00107.10           C  
ATOM   2028  O   GLY R 349     107.114 112.982 141.554  1.00107.10           O  
ATOM   2029  N   THR R 350     108.334 112.479 143.387  1.00106.42           N  
ATOM   2030  CA  THR R 350     109.204 111.557 142.653  1.00106.42           C  
ATOM   2031  C   THR R 350     108.510 110.276 142.167  1.00106.42           C  
ATOM   2032  O   THR R 350     108.760 109.898 141.005  1.00106.42           O  
ATOM   2033  CB  THR R 350     110.504 111.308 143.439  1.00106.42           C  
ATOM   2034  OG1 THR R 350     110.241 111.026 144.818  1.00106.42           O  
ATOM   2035  CG2 THR R 350     111.415 112.524 143.349  1.00106.42           C  
ATOM   2036  N   PRO R 351     107.753 109.492 142.999  1.00105.62           N  
ATOM   2037  CA  PRO R 351     107.067 108.301 142.441  1.00105.62           C  
ATOM   2038  C   PRO R 351     106.177 108.547 141.228  1.00105.62           C  
ATOM   2039  O   PRO R 351     106.224 107.751 140.284  1.00105.62           O  
ATOM   2040  CB  PRO R 351     106.235 107.789 143.622  1.00105.62           C  
ATOM   2041  CG  PRO R 351     106.946 108.218 144.792  1.00105.62           C  
ATOM   2042  CD  PRO R 351     107.475 109.568 144.451  1.00105.62           C  
ATOM   2043  N   ILE R 352     105.398 109.634 141.202  1.00104.26           N  
ATOM   2044  CA  ILE R 352     104.562 109.876 140.032  1.00104.26           C  
ATOM   2045  C   ILE R 352     105.409 110.351 138.853  1.00104.26           C  
ATOM   2046  O   ILE R 352     105.029 110.133 137.697  1.00104.26           O  
ATOM   2047  CB  ILE R 352     103.413 110.851 140.369  1.00104.26           C  
ATOM   2048  CG1 ILE R 352     102.374 110.871 139.250  1.00104.26           C  
ATOM   2049  CG2 ILE R 352     103.928 112.257 140.632  1.00104.26           C  
ATOM   2050  CD1 ILE R 352     101.634 109.567 139.076  1.00104.26           C  
ATOM   2051  N   SER R 353     106.579 110.946 139.117  1.00104.58           N  
ATOM   2052  CA  SER R 353     107.513 111.265 138.042  1.00104.58           C  
ATOM   2053  C   SER R 353     107.993 109.983 137.375  1.00104.58           C  
ATOM   2054  O   SER R 353     108.020 109.881 136.142  1.00104.58           O  
ATOM   2055  CB  SER R 353     108.689 112.082 138.578  1.00104.58           C  
ATOM   2056  OG  SER R 353     109.804 111.250 138.845  1.00104.58           O  
ATOM   2057  N   PHE R 354     108.373 108.989 138.185  1.00 99.77           N  
ATOM   2058  CA  PHE R 354     108.838 107.723 137.625  1.00 99.77           C  
ATOM   2059  C   PHE R 354     107.705 106.959 136.939  1.00 99.77           C  
ATOM   2060  O   PHE R 354     107.946 106.281 135.931  1.00 99.77           O  
ATOM   2061  CB  PHE R 354     109.495 106.876 138.711  1.00 99.77           C  
ATOM   2062  CG  PHE R 354     110.725 107.506 139.298  1.00 99.77           C  
ATOM   2063  CD1 PHE R 354     111.701 108.043 138.473  1.00 99.77           C  
ATOM   2064  CD2 PHE R 354     110.911 107.555 140.670  1.00 99.77           C  
ATOM   2065  CE1 PHE R 354     112.837 108.626 139.005  1.00 99.77           C  
ATOM   2066  CE2 PHE R 354     112.045 108.136 141.210  1.00 99.77           C  
ATOM   2067  CZ  PHE R 354     113.009 108.672 140.375  1.00 99.77           C  
ATOM   2068  N   ILE R 355     106.473 107.066 137.461  1.00 99.58           N  
ATOM   2069  CA  ILE R 355     105.312 106.463 136.798  1.00 99.58           C  
ATOM   2070  C   ILE R 355     105.076 107.115 135.441  1.00 99.58           C  
ATOM   2071  O   ILE R 355     104.875 106.426 134.430  1.00 99.58           O  
ATOM   2072  CB  ILE R 355     104.065 106.549 137.702  1.00 99.58           C  
ATOM   2073  CG1 ILE R 355     104.208 105.635 138.919  1.00 99.58           C  
ATOM   2074  CG2 ILE R 355     102.793 106.226 136.936  1.00 99.58           C  
ATOM   2075  CD1 ILE R 355     103.145 105.855 139.969  1.00 99.58           C  
ATOM   2076  N   LEU R 356     105.159 108.450 135.380  1.00 99.02           N  
ATOM   2077  CA  LEU R 356     104.919 109.148 134.124  1.00 99.02           C  
ATOM   2078  C   LEU R 356     106.074 108.946 133.163  1.00 99.02           C  
ATOM   2079  O   LEU R 356     105.868 108.978 131.952  1.00 99.02           O  
ATOM   2080  CB  LEU R 356     104.696 110.639 134.372  1.00 99.02           C  
ATOM   2081  CG  LEU R 356     103.252 111.095 134.549  1.00 99.02           C  
ATOM   2082  CD1 LEU R 356     103.199 112.577 134.854  1.00 99.02           C  
ATOM   2083  CD2 LEU R 356     102.486 110.799 133.277  1.00 99.02           C  
ATOM   2084  N   LEU R 357     107.235 108.548 133.674  1.00 98.92           N  
ATOM   2085  CA  LEU R 357     108.391 108.318 132.824  1.00 98.92           C  
ATOM   2086  C   LEU R 357     108.281 106.941 132.190  1.00 98.92           C  
ATOM   2087  O   LEU R 357     108.541 106.782 130.992  1.00 98.92           O  
ATOM   2088  CB  LEU R 357     109.674 108.454 133.636  1.00 98.92           C  
ATOM   2089  CG  LEU R 357     110.982 108.439 132.856  1.00 98.92           C  
ATOM   2090  CD1 LEU R 357     110.952 109.450 131.724  1.00 98.92           C  
ATOM   2091  CD2 LEU R 357     112.100 108.748 133.813  1.00 98.92           C  
ATOM   2092  N   LEU R 358     108.004 105.924 133.017  1.00100.64           N  
ATOM   2093  CA  LEU R 358     107.663 104.591 132.519  1.00100.64           C  
ATOM   2094  C   LEU R 358     106.519 104.641 131.502  1.00100.64           C  
ATOM   2095  O   LEU R 358     106.509 103.879 130.529  1.00100.64           O  
ATOM   2096  CB  LEU R 358     107.301 103.681 133.695  1.00100.64           C  
ATOM   2097  CG  LEU R 358     106.852 102.250 133.402  1.00100.64           C  
ATOM   2098  CD1 LEU R 358     107.967 101.464 132.731  1.00100.64           C  
ATOM   2099  CD2 LEU R 358     106.398 101.563 134.679  1.00100.64           C  
ATOM   2100  N   SER R 359     105.547 105.542 131.712  1.00100.87           N  
ATOM   2101  CA  SER R 359     104.483 105.743 130.730  1.00100.87           C  
ATOM   2102  C   SER R 359     105.004 106.383 129.446  1.00100.87           C  
ATOM   2103  O   SER R 359     104.558 106.029 128.349  1.00100.87           O  
ATOM   2104  CB  SER R 359     103.372 106.600 131.332  1.00100.87           C  
ATOM   2105  OG  SER R 359     102.358 106.857 130.378  1.00100.87           O  
ATOM   2106  N   TYR R 360     105.935 107.338 129.559  1.00 99.04           N  
ATOM   2107  CA  TYR R 360     106.455 108.015 128.372  1.00 99.04           C  
ATOM   2108  C   TYR R 360     107.387 107.110 127.582  1.00 99.04           C  
ATOM   2109  O   TYR R 360     107.630 107.370 126.398  1.00 99.04           O  
ATOM   2110  CB  TYR R 360     107.198 109.299 128.753  1.00 99.04           C  
ATOM   2111  CG  TYR R 360     106.331 110.394 129.333  1.00 99.04           C  
ATOM   2112  CD1 TYR R 360     104.954 110.402 129.142  1.00 99.04           C  
ATOM   2113  CD2 TYR R 360     106.889 111.396 130.118  1.00 99.04           C  
ATOM   2114  CE1 TYR R 360     104.164 111.388 129.697  1.00 99.04           C  
ATOM   2115  CE2 TYR R 360     106.108 112.387 130.675  1.00 99.04           C  
ATOM   2116  CZ  TYR R 360     104.746 112.376 130.464  1.00 99.04           C  
ATOM   2117  OH  TYR R 360     103.967 113.366 131.013  1.00 99.04           O  
ATOM   2118  N   THR R 361     107.938 106.084 128.242  1.00 99.20           N  
ATOM   2119  CA  THR R 361     108.901 105.163 127.639  1.00 99.20           C  
ATOM   2120  C   THR R 361     108.296 104.404 126.454  1.00 99.20           C  
ATOM   2121  O   THR R 361     109.034 103.925 125.581  1.00 99.20           O  
ATOM   2122  CB  THR R 361     109.405 104.203 128.726  1.00 99.20           C  
ATOM   2123  OG1 THR R 361     109.771 104.965 129.882  1.00 99.20           O  
ATOM   2124  CG2 THR R 361     110.650 103.434 128.286  1.00 99.20           C  
ATOM   2125  N   SER R 362     106.963 104.245 126.440  1.00101.32           N  
ATOM   2126  CA  SER R 362     106.266 103.592 125.333  1.00101.32           C  
ATOM   2127  C   SER R 362     106.529 104.292 124.003  1.00101.32           C  
ATOM   2128  O   SER R 362     106.755 103.633 122.983  1.00101.32           O  
ATOM   2129  CB  SER R 362     104.767 103.553 125.615  1.00101.32           C  
ATOM   2130  OG  SER R 362     104.246 104.867 125.681  1.00101.32           O  
ATOM   2131  N   SER R 363     106.583 105.626 124.009  1.00101.66           N  
ATOM   2132  CA  SER R 363     106.851 106.390 122.795  1.00101.66           C  
ATOM   2133  C   SER R 363     108.328 106.425 122.433  1.00101.66           C  
ATOM   2134  O   SER R 363     108.706 107.115 121.481  1.00101.66           O  
ATOM   2135  CB  SER R 363     106.317 107.812 122.935  1.00101.66           C  
ATOM   2136  OG  SER R 363     104.908 107.791 123.028  1.00101.66           O  
ATOM   2137  N   CYS R 364     109.158 105.699 123.172  1.00104.05           N  
ATOM   2138  CA  CYS R 364     110.568 105.544 122.885  1.00104.05           C  
ATOM   2139  C   CYS R 364     110.906 104.101 122.567  1.00104.05           C  
ATOM   2140  O   CYS R 364     111.935 103.849 121.932  1.00104.05           O  
ATOM   2141  CB  CYS R 364     111.414 106.020 124.079  1.00104.05           C  
ATOM   2142  SG  CYS R 364     113.190 106.172 123.776  1.00104.05           S  
ATOM   2143  N   VAL R 365     110.056 103.154 122.965  1.00101.06           N  
ATOM   2144  CA  VAL R 365     110.273 101.755 122.622  1.00101.06           C  
ATOM   2145  C   VAL R 365     109.416 101.291 121.445  1.00101.06           C  
ATOM   2146  O   VAL R 365     109.752 100.267 120.832  1.00101.06           O  
ATOM   2147  CB  VAL R 365     110.044 100.820 123.831  1.00101.06           C  
ATOM   2148  CG1 VAL R 365     111.043 101.121 124.942  1.00101.06           C  
ATOM   2149  CG2 VAL R 365     108.611 100.887 124.323  1.00101.06           C  
ATOM   2150  N   ASN R 366     108.315 101.990 121.126  1.00102.25           N  
ATOM   2151  CA  ASN R 366     107.509 101.609 119.962  1.00102.25           C  
ATOM   2152  C   ASN R 366     108.263 101.697 118.631  1.00102.25           C  
ATOM   2153  O   ASN R 366     108.110 100.759 117.825  1.00102.25           O  
ATOM   2154  CB  ASN R 366     106.186 102.396 119.914  1.00102.25           C  
ATOM   2155  CG  ASN R 366     105.194 101.942 120.962  1.00102.25           C  
ATOM   2156  OD1 ASN R 366     105.264 100.817 121.455  1.00102.25           O  
ATOM   2157  ND2 ASN R 366     104.255 102.817 121.303  1.00102.25           N  
ATOM   2158  N   PRO R 367     109.043 102.754 118.312  1.00 98.84           N  
ATOM   2159  CA  PRO R 367     109.872 102.664 117.099  1.00 98.84           C  
ATOM   2160  C   PRO R 367     110.908 101.562 117.168  1.00 98.84           C  
ATOM   2161  O   PRO R 367     111.202 100.965 116.131  1.00 98.84           O  
ATOM   2162  CB  PRO R 367     110.537 104.042 117.019  1.00 98.84           C  
ATOM   2163  CG  PRO R 367     109.612 104.928 117.676  1.00 98.84           C  
ATOM   2164  CD  PRO R 367     109.059 104.145 118.819  1.00 98.84           C  
ATOM   2165  N   ILE R 368     111.414 101.240 118.362  1.00 99.65           N  
ATOM   2166  CA  ILE R 368     112.423 100.194 118.508  1.00 99.65           C  
ATOM   2167  C   ILE R 368     111.847  98.833 118.134  1.00 99.65           C  
ATOM   2168  O   ILE R 368     112.455  98.076 117.370  1.00 99.65           O  
ATOM   2169  CB  ILE R 368     112.995 100.194 119.937  1.00 99.65           C  
ATOM   2170  CG1 ILE R 368     113.592 101.560 120.271  1.00 99.65           C  
ATOM   2171  CG2 ILE R 368     114.042  99.102 120.100  1.00 99.65           C  
ATOM   2172  CD1 ILE R 368     114.707 101.988 119.338  1.00 99.65           C  
ATOM   2173  N   ILE R 369     110.646  98.515 118.629  1.00 97.97           N  
ATOM   2174  CA  ILE R 369     110.069  97.197 118.386  1.00 97.97           C  
ATOM   2175  C   ILE R 369     109.214  97.184 117.113  1.00 97.97           C  
ATOM   2176  O   ILE R 369     108.769  96.114 116.673  1.00 97.97           O  
ATOM   2177  CB  ILE R 369     109.323  96.772 119.679  1.00 97.97           C  
ATOM   2178  CG1 ILE R 369     108.882  95.305 119.682  1.00 97.97           C  
ATOM   2179  CG2 ILE R 369     108.095  97.624 119.898  1.00 97.97           C  
ATOM   2180  CD1 ILE R 369     108.443  94.823 121.023  1.00 97.97           C  
ATOM   2181  N   TYR R 370     109.063  98.322 116.434  1.00 97.26           N  
ATOM   2182  CA  TYR R 370     108.218  98.344 115.246  1.00 97.26           C  
ATOM   2183  C   TYR R 370     108.950  98.708 113.962  1.00 97.26           C  
ATOM   2184  O   TYR R 370     108.515  98.284 112.889  1.00 97.26           O  
ATOM   2185  CB  TYR R 370     107.052  99.332 115.419  1.00 97.26           C  
ATOM   2186  CG  TYR R 370     105.810  98.756 116.063  1.00 97.26           C  
ATOM   2187  CD1 TYR R 370     105.711  98.628 117.439  1.00 97.26           C  
ATOM   2188  CD2 TYR R 370     104.739  98.328 115.288  1.00 97.26           C  
ATOM   2189  CE1 TYR R 370     104.577  98.100 118.030  1.00 97.26           C  
ATOM   2190  CE2 TYR R 370     103.600  97.801 115.867  1.00 97.26           C  
ATOM   2191  CZ  TYR R 370     103.526  97.687 117.238  1.00 97.26           C  
ATOM   2192  OH  TYR R 370     102.394  97.164 117.818  1.00 97.26           O  
ATOM   2193  N   CYS R 371     110.038  99.473 114.030  1.00 97.81           N  
ATOM   2194  CA  CYS R 371     110.796  99.889 112.861  1.00 97.81           C  
ATOM   2195  C   CYS R 371     112.239  99.417 112.901  1.00 97.81           C  
ATOM   2196  O   CYS R 371     112.705  98.782 111.950  1.00 97.81           O  
ATOM   2197  CB  CYS R 371     110.744 101.418 112.730  1.00 97.81           C  
ATOM   2198  SG  CYS R 371     109.094 102.085 112.428  1.00 97.81           S  
ATOM   2199  N   PHE R 372     112.967  99.711 113.982  1.00 98.35           N  
ATOM   2200  CA  PHE R 372     114.397  99.422 114.040  1.00 98.35           C  
ATOM   2201  C   PHE R 372     114.730  97.943 114.211  1.00 98.35           C  
ATOM   2202  O   PHE R 372     115.912  97.591 114.130  1.00 98.35           O  
ATOM   2203  CB  PHE R 372     115.046 100.225 115.169  1.00 98.35           C  
ATOM   2204  CG  PHE R 372     115.001 101.712 114.958  1.00 98.35           C  
ATOM   2205  CD1 PHE R 372     115.956 102.342 114.173  1.00 98.35           C  
ATOM   2206  CD2 PHE R 372     114.010 102.482 115.547  1.00 98.35           C  
ATOM   2207  CE1 PHE R 372     115.921 103.711 113.975  1.00 98.35           C  
ATOM   2208  CE2 PHE R 372     113.968 103.852 115.354  1.00 98.35           C  
ATOM   2209  CZ  PHE R 372     114.926 104.466 114.567  1.00 98.35           C  
ATOM   2210  N   MET R 373     113.750  97.071 114.443  1.00103.46           N  
ATOM   2211  CA  MET R 373     113.991  95.634 114.391  1.00103.46           C  
ATOM   2212  C   MET R 373     113.564  95.019 113.066  1.00103.46           C  
ATOM   2213  O   MET R 373     113.605  93.794 112.919  1.00103.46           O  
ATOM   2214  CB  MET R 373     113.298  94.922 115.554  1.00103.46           C  
ATOM   2215  CG  MET R 373     113.922  95.217 116.906  1.00103.46           C  
ATOM   2216  SD  MET R 373     113.060  94.422 118.270  1.00103.46           S  
ATOM   2217  CE  MET R 373     113.546  92.721 117.997  1.00103.46           C  
ATOM   2218  N   ASN R 374     113.158  95.840 112.103  1.00102.05           N  
ATOM   2219  CA  ASN R 374     112.808  95.368 110.773  1.00102.05           C  
ATOM   2220  C   ASN R 374     114.038  95.430 109.881  1.00102.05           C  
ATOM   2221  O   ASN R 374     114.772  96.422 109.891  1.00102.05           O  
ATOM   2222  CB  ASN R 374     111.683  96.207 110.167  1.00102.05           C  
ATOM   2223  CG  ASN R 374     110.356  95.985 110.854  1.00102.05           C  
ATOM   2224  OD1 ASN R 374     110.133  94.947 111.476  1.00102.05           O  
ATOM   2225  ND2 ASN R 374     109.462  96.961 110.745  1.00102.05           N  
ATOM   2226  N   LYS R 375     114.273  94.355 109.126  1.00102.80           N  
ATOM   2227  CA  LYS R 375     115.355  94.378 108.148  1.00102.80           C  
ATOM   2228  C   LYS R 375     115.035  95.346 107.018  1.00102.80           C  
ATOM   2229  O   LYS R 375     115.925  96.071 106.550  1.00102.80           O  
ATOM   2230  CB  LYS R 375     115.591  92.967 107.609  1.00102.80           C  
ATOM   2231  CG  LYS R 375     116.717  92.840 106.597  1.00102.80           C  
ATOM   2232  CD  LYS R 375     118.045  93.289 107.181  1.00102.80           C  
ATOM   2233  CE  LYS R 375     119.210  92.769 106.355  1.00102.80           C  
ATOM   2234  NZ  LYS R 375     119.158  93.245 104.947  1.00102.80           N  
ATOM   2235  N   ARG R 376     113.763  95.377 106.601  1.00102.89           N  
ATOM   2236  CA  ARG R 376     113.305  96.237 105.514  1.00102.89           C  
ATOM   2237  C   ARG R 376     113.512  97.706 105.862  1.00102.89           C  
ATOM   2238  O   ARG R 376     113.976  98.500 105.032  1.00102.89           O  
ATOM   2239  CB  ARG R 376     111.830  95.949 105.229  1.00102.89           C  
ATOM   2240  CG  ARG R 376     111.186  96.834 104.181  1.00102.89           C  
ATOM   2241  CD  ARG R 376     111.207  96.175 102.815  1.00102.89           C  
ATOM   2242  NE  ARG R 376     110.501  94.900 102.825  1.00102.89           N  
ATOM   2243  CZ  ARG R 376     109.203  94.759 102.590  1.00102.89           C  
ATOM   2244  NH1 ARG R 376     108.431  95.800 102.330  1.00102.89           N  
ATOM   2245  NH2 ARG R 376     108.667  93.542 102.619  1.00102.89           N  
ATOM   2246  N   PHE R 377     113.245  98.067 107.118  1.00 97.50           N  
ATOM   2247  CA  PHE R 377     113.303  99.469 107.505  1.00 97.50           C  
ATOM   2248  C   PHE R 377     114.749  99.908 107.690  1.00 97.50           C  
ATOM   2249  O   PHE R 377     115.077 101.074 107.465  1.00 97.50           O  
ATOM   2250  CB  PHE R 377     112.487  99.703 108.778  1.00 97.50           C  
ATOM   2251  CG  PHE R 377     112.530 101.120 109.276  1.00 97.50           C  
ATOM   2252  CD2 PHE R 377     113.403 101.505 110.287  1.00 97.50           C  
ATOM   2253  CD1 PHE R 377     111.686 102.071 108.727  1.00 97.50           C  
ATOM   2254  CE2 PHE R 377     113.436 102.812 110.727  1.00 97.50           C  
ATOM   2255  CE1 PHE R 377     111.711 103.376 109.168  1.00 97.50           C  
ATOM   2256  CZ  PHE R 377     112.588 103.746 110.165  1.00 97.50           C  
ATOM   2257  N   ARG R 378     115.630  98.988 108.086  1.00 99.64           N  
ATOM   2258  CA  ARG R 378     117.049  99.322 108.161  1.00 99.64           C  
ATOM   2259  C   ARG R 378     117.645  99.480 106.767  1.00 99.64           C  
ATOM   2260  O   ARG R 378     118.514 100.337 106.550  1.00 99.64           O  
ATOM   2261  CB  ARG R 378     117.804  98.260 108.957  1.00 99.64           C  
ATOM   2262  CG  ARG R 378     117.483  98.261 110.439  1.00 99.64           C  
ATOM   2263  CD  ARG R 378     118.473  97.416 111.216  1.00 99.64           C  
ATOM   2264  NE  ARG R 378     118.420  96.014 110.823  1.00 99.64           N  
ATOM   2265  CZ  ARG R 378     117.580  95.127 111.337  1.00 99.64           C  
ATOM   2266  NH1 ARG R 378     116.695  95.467 112.258  1.00 99.64           N  
ATOM   2267  NH2 ARG R 378     117.630  93.866 110.916  1.00 99.64           N  
ATOM   2268  N   LEU R 379     117.179  98.670 105.805  1.00101.15           N  
ATOM   2269  CA  LEU R 379     117.596  98.860 104.416  1.00101.15           C  
ATOM   2270  C   LEU R 379     117.094 100.192 103.871  1.00101.15           C  
ATOM   2271  O   LEU R 379     117.771 100.833 103.059  1.00101.15           O  
ATOM   2272  CB  LEU R 379     117.115  97.705 103.541  1.00101.15           C  
ATOM   2273  CG  LEU R 379     117.728  96.336 103.826  1.00101.15           C  
ATOM   2274  CD1 LEU R 379     117.057  95.262 102.987  1.00101.15           C  
ATOM   2275  CD2 LEU R 379     119.223  96.374 103.562  1.00101.15           C  
ATOM   2276  N   GLY R 380     115.907 100.620 104.302  1.00100.97           N  
ATOM   2277  CA  GLY R 380     115.414 101.920 103.877  1.00100.97           C  
ATOM   2278  C   GLY R 380     116.131 103.062 104.576  1.00100.97           C  
ATOM   2279  O   GLY R 380     116.294 104.146 104.010  1.00100.97           O  
ATOM   2280  N   PHE R 381     116.555 102.834 105.823  1.00100.87           N  
ATOM   2281  CA  PHE R 381     117.306 103.833 106.576  1.00100.87           C  
ATOM   2282  C   PHE R 381     118.690 104.038 105.979  1.00100.87           C  
ATOM   2283  O   PHE R 381     119.230 105.150 106.008  1.00100.87           O  
ATOM   2284  CB  PHE R 381     117.406 103.401 108.043  1.00100.87           C  
ATOM   2285  CG  PHE R 381     118.239 104.315 108.907  1.00100.87           C  
ATOM   2286  CD2 PHE R 381     119.539 103.968 109.253  1.00100.87           C  
ATOM   2287  CD1 PHE R 381     117.721 105.504 109.390  1.00100.87           C  
ATOM   2288  CE2 PHE R 381     120.307 104.798 110.046  1.00100.87           C  
ATOM   2289  CE1 PHE R 381     118.483 106.339 110.185  1.00100.87           C  
ATOM   2290  CZ  PHE R 381     119.778 105.985 110.513  1.00100.87           C  
ATOM   2291  N   MET R 382     119.281 102.975 105.429  1.00101.80           N  
ATOM   2292  CA  MET R 382     120.547 103.133 104.722  1.00101.80           C  
ATOM   2293  C   MET R 382     120.376 103.829 103.376  1.00101.80           C  
ATOM   2294  O   MET R 382     121.351 104.366 102.839  1.00101.80           O  
ATOM   2295  CB  MET R 382     121.212 101.769 104.528  1.00101.80           C  
ATOM   2296  CG  MET R 382     121.649 101.109 105.824  1.00101.80           C  
ATOM   2297  SD  MET R 382     122.843 102.097 106.747  1.00101.80           S  
ATOM   2298  CE  MET R 382     124.258 102.037 105.652  1.00101.80           C  
ATOM   2299  N   ALA R 383     119.165 103.837 102.821  1.00103.97           N  
ATOM   2300  CA  ALA R 383     118.895 104.469 101.538  1.00103.97           C  
ATOM   2301  C   ALA R 383     118.519 105.941 101.649  1.00103.97           C  
ATOM   2302  O   ALA R 383     118.790 106.703 100.714  1.00103.97           O  
ATOM   2303  CB  ALA R 383     117.782 103.713 100.803  1.00103.97           C  
ATOM   2304  N   THR R 384     117.884 106.360 102.745  1.00100.02           N  
ATOM   2305  CA  THR R 384     117.527 107.757 102.963  1.00100.02           C  
ATOM   2306  C   THR R 384     118.764 108.638 103.149  1.00100.02           C  
ATOM   2307  O   THR R 384     118.908 109.652 102.458  1.00100.02           O  
ATOM   2308  CB  THR R 384     116.562 107.874 104.151  1.00100.02           C  
ATOM   2309  OG1 THR R 384     115.225 107.661 103.685  1.00100.02           O  
ATOM   2310  CG2 THR R 384     116.601 109.261 104.788  1.00100.02           C  
ATOM   2311  N   PHE R 385     119.668 108.262 104.045  1.00103.10           N  
ATOM   2312  CA  PHE R 385     120.852 109.060 104.330  1.00103.10           C  
ATOM   2313  C   PHE R 385     121.984 108.551 103.457  1.00103.10           C  
ATOM   2314  O   PHE R 385     122.089 107.344 103.201  1.00103.10           O  
ATOM   2315  CB  PHE R 385     121.231 108.985 105.813  1.00103.10           C  
ATOM   2316  CG  PHE R 385     120.202 109.574 106.731  1.00103.10           C  
ATOM   2317  CD1 PHE R 385     120.170 110.940 106.969  1.00103.10           C  
ATOM   2318  CD2 PHE R 385     119.266 108.767 107.355  1.00103.10           C  
ATOM   2319  CE1 PHE R 385     119.223 111.489 107.815  1.00103.10           C  
ATOM   2320  CE2 PHE R 385     118.315 109.309 108.202  1.00103.10           C  
ATOM   2321  CZ  PHE R 385     118.295 110.671 108.432  1.00103.10           C  
ATOM   2322  N   PRO R 386     122.854 109.452 102.967  1.00103.23           N  
ATOM   2323  CA  PRO R 386     123.979 109.030 102.123  1.00103.23           C  
ATOM   2324  C   PRO R 386     125.053 108.269 102.895  1.00103.23           C  
ATOM   2325  O   PRO R 386     125.015 107.039 102.904  1.00103.23           O  
ATOM   2326  CB  PRO R 386     124.530 110.355 101.591  1.00103.23           C  
ATOM   2327  CG  PRO R 386     124.154 111.354 102.622  1.00103.23           C  
ATOM   2328  CD  PRO R 386     122.814 110.916 103.133  1.00103.23           C  
TER    2330      PRO R 386                                                      
HETATM 2329  CAA Y01 R 401     100.007 119.603 114.695  1.00 93.52           C  
HETATM 2330  CAB Y01 R 401     102.107 119.659 113.337  1.00 93.52           C  
HETATM 2331  CAC Y01 R 401      98.633 117.474 109.900  1.00 93.52           C  
HETATM 2332  CAD Y01 R 401      98.177 111.334 105.935  1.00 93.52           C  
HETATM 2333  CAE Y01 R 401      98.050 113.774 109.362  1.00 93.52           C  
HETATM 2334  CAI Y01 R 401     101.045 110.118 106.876  1.00 93.52           C  
HETATM 2335  CAJ Y01 R 401     100.056 117.731 112.384  1.00 93.52           C  
HETATM 2336  CAK Y01 R 401     101.080 110.942 108.224  1.00 93.52           C  
HETATM 2337  CAL Y01 R 401     100.935 107.843  99.428  1.00 93.52           C  
HETATM 2338  CAM Y01 R 401     101.713 109.001 100.047  1.00 93.52           C  
HETATM 2339  CAN Y01 R 401     100.878 117.496 113.650  1.00 93.52           C  
HETATM 2340  CAO Y01 R 401      99.076 116.567 112.201  1.00 93.52           C  
HETATM 2341  CAP Y01 R 401     100.482 114.284 111.188  1.00 93.52           C  
HETATM 2342  CAQ Y01 R 401     100.666 112.846 110.487  1.00 93.52           C  
HETATM 2343  CAR Y01 R 401     101.040 111.782 103.477  1.00 93.52           C  
HETATM 2344  CAS Y01 R 401      99.246 113.932 106.568  1.00 93.52           C  
HETATM 2345  CAT Y01 R 401      99.787 112.248 104.233  1.00 93.52           C  
HETATM 2346  CAU Y01 R 401      99.441 114.973 107.614  1.00 93.52           C  
HETATM 2347  CAV Y01 R 401     100.535 109.515 104.621  1.00 93.52           C  
HETATM 2348  CAX Y01 R 401     101.876 106.671  99.173  1.00 93.52           C  
HETATM 2349  CAY Y01 R 401     101.609 108.915 101.567  1.00 93.52           C  
HETATM 2350  CAZ Y01 R 401     100.435 110.456 105.809  1.00 93.52           C  
HETATM 2351  CBA Y01 R 401     101.263 118.826 114.299  1.00 93.52           C  
HETATM 2352  CBB Y01 R 401      98.809 116.202 110.734  1.00 93.52           C  
HETATM 2353  CBC Y01 R 401     101.231 110.251 103.464  1.00 93.52           C  
HETATM 2354  CBD Y01 R 401     100.067 112.170 108.089  1.00 93.52           C  
HETATM 2355  CBE Y01 R 401      99.907 115.266 110.130  1.00 93.52           C  
HETATM 2356  CBF Y01 R 401     100.132 112.734 106.673  1.00 93.52           C  
HETATM 2357  CBG Y01 R 401     100.491 113.265 109.006  1.00 93.52           C  
HETATM 2358  CBH Y01 R 401      99.650 111.657 105.680  1.00 93.52           C  
HETATM 2359  CBI Y01 R 401      99.428 114.372 109.031  1.00 93.52           C  
HETATM 2360  OAF Y01 R 401     102.081 105.821 100.078  1.00 93.52           O  
HETATM 2361  OAG Y01 R 401     102.272 108.131 102.157  1.00 93.52           O  
HETATM 2362  OAH Y01 R 401     102.447 106.555  98.057  1.00 93.52           O  
HETATM 2363  OAW Y01 R 401     100.733 109.762 102.258  1.00 93.52           O  
END
