# Supplementary material for: Structures of the human cholecystokinin 1 (CCK1) receptor bound to Gs and Gq mimetic proteins provide insight into mechanisms of G protein selectivity
Source: PLoS Biol. 2021 Jun 4;19(6):e3001295. doi: 10.1371/journal.pbio.3001295 (PMC8208569; doi:10.1371/journal.pbio.3001295)
Supplement: S1 Data — SEC, size exclusion chromatography. (XLSX) [file pbio.3001295.s017.xlsx]

## Sheet: Fig 1A
	CCK stimulated Calcium response HEK 293 (s) CCK1R parental cells										CCK stimulated cAMP response in HEK 293 (s) CCK1R parental cells
				Control										Control
CCK-8 (log M)									CCK-8 (log M)
0	0	0	0	0	0	0	0		0	0	0	0	0	0	0	0	0
-12	60.8929	24.5997	3.54653	29.0582	3.88227	42.0301	0.940746		-10	-1.9	1.7	0.6	4.5	-2.6	1.1	1.5	4.4
-11	64.4784	58.5622	31.449	93.2158	60.0136	75.7308	51.8444		-9	26.2	15.1	1.2	18.3	2.2	4.8	18	15.7
-10	100.547	85.4544	72.6321	117.517	101.945	103.816	105.797		-8	54.3	51.2	8.7	49.5	23.5	32.5	50.2	28.5
-9.5	99.9444	103.334	82.4468	126.868	108.219	93.4312	116.716		-7	94.1	84.9	46.3	87.5	83.8	81.5	93	91.8
-9	98.1696	111.721	88.4657	116.546	111.769	96.4056	111.98		-6	129.2	111	105.4	101.4	100	98.8	88.8	78.7
-8	100	100	100	100	100	100	100		-5	100	100	100	100	100	100	100	100

## Sheet: Fig 1B
	CCK stimulated Calcium response in HEK 293 (s) CCK1R parental cells								CCK stimulated cAMP response in HEK 293 (s) CCK1R parental cells
CCK -8 (log M)				with MBCD- chol								with MBCD- chol
								CCK-8 (log M)
0	0	0	0	0	0	0		0	0	0	0	0	0	0	0	0
-12	7.9877	18.0911	5.06756	9.26616	15.3935	37.3424		-10	10.6	3.5	-0.5	30.1	1.3	1.7	17.4	4.7
-11	17.9574	47.9238	12.6029	30.4226	36.8386	41.2964		-9	50.4	33.6	7.8	57.8	9.8	11.2	97.2	34.9
-10	69.3953	82.2993	37.8333	93.943	66.8486	67.3984		-8	85.1	75.3	21.9	98.4	53.4	59.1	151.9	68.4
-9.5	99.2855	91.709	58.726	111.036	91.7517	111.602		-7	108.6	108.8	69.8	109.2	103.5	98	144	81
-9	98.6745	87.2054	76.7839	101.852	95.4017	104.715		-6	107.3	103.7	86.6	111.6	112.7	108.7	135.1	55.6
-8	100	100	100	100	100	100		-5	100	100	100	100	100	100	100	100

## Sheet: Fig 1C
	CCK binding to HEK 293 (s) CCK1R parental cells									CCK binding to HEK 293 (s) CCK1R parental cells
			Control						+MβCD-chol
[CCK-8], log M								[CCK-8], log M
0	100	100	100	100	100	100		0	100	100	100	100	100	100
-11	98.4413	115.735	107.85	101.512	131.275	108.589		-11	98.662	93.4926	101.414	112.63	98.4425	115.885
-10	100.635	117.809	109.528	114.361	114.229	100.449		-10	101.281	96.8867	98.9969	119.071	63.8262	91.9635
-9	71.1912	86.6302	82.175	114.133	90.5381	70.7365		-9	49.0194	52.8169	49.3467	64.36	37.2769	43.6524
-8	31.3875	31.6494	38.6128	46.4021	30.1264	28.3128		-8	17.2636	25.9449	27.2622	29.1312	14.3635	17.4697
-7	6.8215	6.84452	9.2113	10.4366	2.78801	3.24933		-7	4.79961	8.21448	5.99528	6.6557	6.9261	4.91954
-6	0	0	0	0	0	0		-6	0	0	0	0	0	0

## Sheet: Fig 1D
								CCK stimulated cAMP response in HEK293(s) del Gq cells with/without MBCD-chol treatment
[CCK-8], log M	Control										[CCK-8], log M	+ MβCD-chol
0	0	0	0	0	0	0	0	0			0	0	0	0	0	0	0	0	0
-9.5	20.4	16.2	34.3	1.8	1.1	12.5	31.3	45.8			-9.5	17.8	30.6	132.9	1.5	1.3	14.4	40.2	13.9
-9	82.4	66.7	93.1	10.5	47.6	39.1	88.6	122			-9	50.9	125.9	116	14.8	5.9	82.7	34.6	45.9
-8	81	90.9	71.5	41.8	103.6	100	48.9	126.8			-8	75	126.7	70.2	68.9	37.4	145.8	62.1	93.6
-7	113	131.2	99.2	56.8	176.5	103.3	87.5	165.6			-7	96	138	152.9	85.7	84.6	128.6	54.2	120.7
-6	104	115.3	58.1	42.4	117.7	113.8	111.8	126			-6	72.1	128.1	115.4	118	99	125.8	58.2	100
-5	100	100	100	100	100	100	100	100			-5	100	100	100	100	100	100	100	100

## Sheet: Fig 1E
					CCK binding to HEK293 (s) CCK1R del Gq cells with or without MBCD-chol treatment
		HEK293 (s) CCK1R del Gq cells									HEK293 (s) CCK1R del Gq cells
			control									with MBCD-chol
[CCK-8], log M									[CCK-8], log M
0	100	100	100	100	100	100			0	100	100	100	100	100	100
-11	109.083	101.163	112.733	102.486	101.652	93.194			-11	103.921	94.9081	106.221	116.981	90.2744	94.3632
-10	90.4356	90.3591	99.7693	101.009	95.3873	92.7321			-10	86.3208	88.227	108.7	108.294	84.4982	73.5284
-9	75.3074	73.3797	86.0062	99.9535	63.9582	68.8977			-9	62.2006	44.8755	87.2464	76.9879	55.7822	52.4901
-8	48.2067	44.9142	47.5468	45.6654	21.1262	30.6725			-8	29.3898	22.8893	47.709	27.2223	32.5865	45.4556
-7	11.3238	11.5761	18.5722	15.8712	9.3477	7.88569			-7	12.0658	6.28329	11.287	14.6186	11.7376	6.95004
-6	0	0	0	0	0	0			-6	0	0	0	0	0	0

## Sheet: Fig1F
					CCK stimulated calcium response in HEK293(s) CCK1R del Gs cells with/without MBCD-chol treatment
					HEK 293 (s) del Gs CCK1R cells								HEK 293 (s) del Gs CCK1R cells
[CCK-8], log M				Control					[CCK-8], log M	with MBCD-chol
0	0	0	0	0	0	0	0		0	0	0	0	0	0	0	0
-12	56.33	19.006	14.7585	9.75444	10.4201	89.0696	13.0495		-12	30.5151	12.5618	6.81439	25.1196	22.6427	21.7163	0.662744
-11	73.9563	57.9125	42.3821	69.4038	96.5555	116.078	57.2855		-11	59.1012	29.633	24.8423	43.986	55.2162	28.7178	34.9461
-10	118.029	102.464	69.0239	92.4829	120.581	118.767	105.192		-10	101.839	63.8491	47.4871	78.4498	81.4427	56.1913	64.4892
-9.5	113.451	99.4505	36.0179	114.94	110.408	103.403	117.8		-9.5	122.737	115.202	55.9733	92.1919	75.3979	106.23	102.08
-9	106.38	112.302	73.1276	101.873	110.098	105.1	112.964		-9	89.9959	95.7462	90.3416	87.8432	101.822	86.5908	82.2784
-8	100	100	100	100	100	100	100		-8	100	100	100	100	100	100	100

## Sheet: Fig 1G
							CCK binding to HEK293 (s) CCK1R del Gs cells with or without MBCD-chol treatment
[CCK-8], log M	Control								[CCK-8], log M	+MβCD-chol
0	100	100	100	100	100	100	100		0	100	100	100	100	100	100	100
-11	101.63	98.0436	90.9761	97.0022	115.224	101.539	113.768		-11	97.5777	93.9203	99.2679	97.4105	94.7217	99.0504	83.457
-10	92.5589	87.3989	76.6913	98.376	74.2471	102.944	79.5102		-10	72.8102	82.3028	67.0276	104.3	80.2485	103.536	70.5047
-9	57.6223	51.5829	58.8533	105.1	45.0819	60.8236	62.4177		-9	55.4808	57.4732	39.8486	77.057	49.3787	59.4864	52.6885
-8	36.3374	28.9311	19.4758	51.7153	18.161	39.0745	51.1715		-8	37.4703	24.2009	36.7659	38.902	13.4592	43.1378	43.7116
-7	10.4916	6.59081	22.743	10.4096	0.904615	7.53928	12.8305		-7	7.67345	10.2686	8.57737	8.90669	2.63917	7.15689	8.6379
-6	0	0	0	0	0	0	0		-6	0	0	0	0	0	0	0

## Sheet: Supp Fig 1C
	Raw Data
		log[CCK-8]	WT-CCK1R							FLAG-CCK1R-His							FLAG-M4N1-CCK1R-His
			0803	0803-2	0807	0807-2	1002	1002-2		0803	0803-2	0807	0807-2	1002	1002-2		0803	0803-2	0807	0807-2	1002	1002-2
		-7	210253	214075	246623	222994	307241	369057		211465		159497		307392			228697		171692		345991
		-8	245530	237232	222168	197404	231904	289039		205572		164698		236944			249925		159064		265750
		-9	158121	196748	121471	89578	165083	199694		145849		72934		145532			161330		71339		169791
		-10	47117	58360	49134	26573	109415	125901		28809		18759		56463			50746		21037		62499
		-11	4898	9781	14694	0	52575	64977		0		0		26362			9763		0		20929
		-12	0	0	0	0	14947	19261		0		0		7214			0		0		6750
	ionomycin		681131	582377	542814	562122	0	5302		655621		352426		0			664212		385897		4264
	vehicle	-14	0	0	0	0	942010	996971		0		0		988162			0		0		1153149
	Normalised Data
		log[CCK-8]	WT-CCK1R						FLAG-CCK1R-His						FLAG-M4N1-CCK1R-His
		-7	30.8682	36.7588	45.4342	39.67	32.6155	36.6811		32.2542		45.2569		31.1074			34.4313		44.4917		29.7442
		-8	36.0474	40.7351	40.9289	35.1176	24.618	28.6121		31.3553		46.7326		23.9783			37.6273		41.2193		22.76
		-9	23.2145	33.7836	22.378	15.9357	17.5245	19.6025		22.2459		20.6948		14.7275			24.2889		18.4865		14.4076
		-10	6.91747	10.021	9.05172	4.72727	11.6151	12.1612		4.39415		5.32282		5.71394			7.64003		5.45145		5.06883
		-11	0.719098	1.6795	2.707	0	5.58115	6.01763		0		0		2.66778			1.46986		0		1.45054
		-12	0	0	0	0	1.58671	1.40763		0		0		0.730042			0		0		0.216384
	ionomycin		100	100	100	100	0	0		100		100		0			100		100		0
	vehicle	-14	0	0	0	0	100	100		0		0		100			0		0		100

## Sheet: Supp Fig 1D
Chrom.1		Chrom.1		Chrom.1		Chrom.1		Chrom.1		Chrom.1		Chrom.1
UV		Cond		Conc B		Injection		Run Log		Fraction		UV_CUT_TEMP@100,BASEM
ml	mAU	ml	mS/cm	ml	%	ml	Injection	ml	Logbook	ml	Fraction	ml	mAU
-0.519725	0	-0.519725	12.565	-0.519725	0	0.000165		-0.519725	Method Settings	7.98435	2	0	-1.7642
-0.518559	-43.5505	-0.517393	12.5748	-0.508067	0			-0.519628	Column Preparation	8.2843	3	0.001166	-1.7642
-0.517393	-43.5524	-0.515062	12.5749	-0.496409	0			-0.012684	Sample Application	8.58398	4	0.002331	-1.7642
-0.516228	-43.5545	-0.51273	12.5752	-0.484752	0			4.98376	Elution	8.88389	5	0.003497	-1.7642
-0.515062	-43.5566	-0.510399	12.5755	-0.473094	0			17.9829	Elution	9.18471	6	0.004663	-1.7642
-0.513896	-43.5585	-0.508068	12.5759	-0.461437	0					9.48461	7	0.005828	-1.7642
-0.512731	-43.5601	-0.505736	12.5763	-0.449779	0					9.7845	8	0.006994	-1.7642
-0.511565	-43.5619	-0.503405	12.5767	-0.438121	0					10.0854	9	0.00816	-1.7642
-0.510399	-43.564	-0.501073	12.5769	-0.426464	0					10.3853	10	0.009325	-1.7642
-0.509234	-43.5652	-0.498742	12.577	-0.414806	0					10.6852	11	0.010491	-1.7642
-0.508068	-43.5663	-0.49641	12.5768	-0.403149	0					10.9848	12	0.011657	-1.7642
-0.506902	-43.567	-0.494079	12.5768	-0.391491	0					11.2859	13	0.012822	-1.7642
-0.505737	-43.5676	-0.491747	12.5768	-0.379833	0					11.5856	14	0.013988	-1.7642
-0.504571	-43.5684	-0.489416	12.5769	-0.368176	0					11.8855	15	0.015154	-1.7642
-0.503405	-43.5695	-0.487085	12.5771	-0.356518	0					12.1854	16	0.016319	-1.7642
-0.50224	-43.571	-0.484753	12.5774	-0.34486	0					12.4862	17	0.017485	-1.7642
-0.501074	-43.5722	-0.482422	12.5778	-0.333203	0					12.7861	18	0.018651	-1.7642
-0.499908	-43.5731	-0.48009	12.5781	-0.321545	0					13.086	19	0.019816	-1.7642
-0.498743	-43.5738	-0.477759	12.5782	-0.309888	0					13.3868	20	0.020982	-1.7642
-0.497577	-43.5744	-0.475427	12.5781	-0.29823	0					13.6867	21	0.022148	-1.7642
-0.496411	-43.5752	-0.473096	12.5774	-0.286572	0					13.9864	22	0.023313	-1.7642
-0.495246	-43.5761	-0.470765	12.5763	-0.274915	0					14.2863	23	0.024479	-1.7642
-0.49408	-43.577	-0.468433	12.5749	-0.263257	0					14.5874	24	0.025645	-1.7642
-0.492914	-43.5777	-0.466102	12.5726	-0.251599	0					14.887	25	0.02681	-1.7642
-0.491749	-43.5782	-0.46377	12.5698	-0.239942	0					15.1869	26	0.027976	-1.7642
-0.490583	-43.5783	-0.461439	12.5667	-0.228284	0					15.4868	27	0.029142	-1.7642
-0.489417	-43.5787	-0.459107	12.5631	-0.216627	0					15.7877	28	0.030307	-1.7642
-0.488252	-43.5793	-0.456776	12.559	-0.204969	0					16.0876	29	0.031473	-1.7642
-0.487086	-43.5803	-0.454445	12.5546	-0.193311	0					16.3872	30	0.032639	-1.7642
-0.48592	-43.5808	-0.452113	12.5499	-0.181654	0					16.6883	31	0.033805	-1.7642
-0.484755	-43.5812	-0.449782	12.545	-0.169996	0					16.9882	32	0.03497	-1.7642
-0.483589	-43.5815	-0.44745	12.54	-0.158338	0					17.2296	Waste	0.036136	-1.7642
-0.482423	-43.5821	-0.445119	12.535	-0.146681	0					17.4383	Waste	0.037302	-1.7642
-0.481258	-43.5827	-0.442787	12.53	-0.135023	0							0.038467	-1.7642
-0.480092	-43.5835	-0.440456	12.525	-0.123366	0							0.039633	-1.7642
-0.478926	-43.5844	-0.438125	12.5199	-0.111708	0							0.040799	-1.7642
-0.47776	-43.5848	-0.435793	12.515	-0.10005	0							0.041964	-1.7642
-0.476595	-43.5855	-0.433462	12.5101	-0.088393	0							0.04313	-1.7642
-0.475429	-43.5864	-0.43113	12.5054	-0.076735	0							0.044296	-1.7642
-0.474263	-43.5864	-0.428799	12.5008	-0.065077	0							0.045461	-1.7642
-0.473098	-43.5861	-0.426467	12.4964	-0.05342	0							0.046627	-1.7642
-0.471932	-43.5859	-0.424136	12.4921	-0.041762	0							0.047793	-1.7642
-0.470766	-43.5863	-0.421804	12.4882	-0.030105	0							0.048958	-1.7642
-0.469601	-43.5865	-0.419473	12.4845	-0.018447	0							0.050124	-1.7642
-0.468435	-43.5868	-0.417142	12.4813	-0.006789	0							0.05129	-1.7642
-0.467269	-43.5875	-0.41481	12.4786	0.004868	0							0.052455	-1.7642
-0.466104	-43.5886	-0.412479	12.4764	0.016526	0							0.053621	-1.7642
-0.464938	-43.5897	-0.410147	12.4749	0.028184	0							0.054787	-1.7642
-0.463772	-43.5907	-0.407816	12.4743	0.039841	0							0.055952	-1.7642
-0.462607	-43.5925	-0.405484	12.4748	0.051499	0							0.057118	-1.7642
-0.461441	-43.5951	-0.403153	12.4757	0.063156	0							0.058284	-1.7642
-0.460275	-43.5986	-0.400822	12.4774	0.074814	0							0.059449	-1.7642
-0.45911	-43.6049	-0.39849	12.4785	0.086472	0							0.060615	-1.7642
-0.457944	-43.613	-0.396159	12.4794	0.098129	0							0.061781	-1.7642
-0.456778	-43.6229	-0.393827	12.4804	0.109787	0							0.062946	-1.7642
-0.455613	-43.6358	-0.391496	12.4822	0.121445	0							0.064112	-1.7642
-0.454447	-43.6524	-0.389164	12.4844	0.133102	0							0.065278	-1.7642
-0.453281	-43.6704	-0.386833	12.4869	0.14476	0							0.066443	-1.7642
-0.452116	-43.6894	-0.384502	12.4895	0.156417	0							0.067609	-1.7642
-0.45095	-43.7079	-0.38217	12.4922	0.168075	0							0.068775	-1.7642
-0.449784	-43.7258	-0.379839	12.4947	0.179733	0							0.06994	-1.7642
-0.448619	-43.743	-0.377507	12.4972	0.19139	0							0.071106	-1.7642
-0.447453	-43.7586	-0.375176	12.4996	0.203048	0							0.072272	-1.7642
-0.446287	-43.7737	-0.372844	12.5019	0.214706	0							0.073437	-1.7642
-0.445122	-43.7884	-0.370513	12.5042	0.226363	0							0.074603	-1.7642
-0.443956	-43.8029	-0.368181	12.5064	0.238021	0							0.075769	-1.7642
-0.44279	-43.8155	-0.36585	12.5086	0.249678	0							0.076934	-1.7642
-0.441625	-43.8274	-0.363519	12.5106	0.261336	0							0.0781	-1.7642
-0.440459	-43.839	-0.361187	12.5128	0.272994	0							0.079266	-1.7642
-0.439293	-43.8494	-0.358856	12.5149	0.284651	0							0.080431	-1.7642
-0.438128	-43.8591	-0.356524	12.517	0.296309	0							0.081597	-1.7642
-0.436962	-43.8682	-0.354193	12.5191	0.307966	0							0.082763	-1.7642
-0.435796	-43.8763	-0.351861	12.5212	0.319624	0							0.083928	-1.7642
-0.434631	-43.884	-0.34953	12.5232	0.331282	0							0.085094	-1.7642
-0.433465	-43.8913	-0.347199	12.5252	0.342939	0							0.08626	-1.7642
-0.432299	-43.898	-0.344867	12.5271	0.354597	0							0.087425	-1.7642
-0.431134	-43.9044	-0.342536	12.529	0.366255	0							0.088591	-1.7642
-0.429968	-43.9101	-0.340204	12.5309	0.377912	0							0.089757	-1.7642
-0.428802	-43.915	-0.337873	12.5327	0.38957	0							0.090922	-1.7642
-0.427637	-43.9198	-0.335541	12.5345	0.401227	0							0.092088	-1.7642
-0.426471	-43.9247	-0.33321	12.5362	0.412885	0							0.093254	-1.7642
-0.425305	-43.9295	-0.330879	12.5379	0.424543	0							0.094419	-1.7642
-0.42414	-43.9334	-0.328547	12.5394	0.4362	0							0.095585	-1.7642
-0.422974	-43.9382	-0.326216	12.5408	0.447858	0							0.096751	-1.7642
-0.421808	-43.9429	-0.323884	12.5422	0.459516	0							0.097917	-1.7642
-0.420643	-43.947	-0.321553	12.5436	0.471173	0							0.099082	-1.7642
-0.419477	-43.95	-0.319221	12.5449	0.482831	0							0.100248	-1.7642
-0.418311	-43.9531	-0.31689	12.5462	0.494488	0							0.101414	-1.7642
-0.417146	-43.9567	-0.314559	12.5475	0.506146	0							0.102579	-1.7642
-0.41598	-43.9604	-0.312227	12.5487	0.517804	0							0.103745	-1.7642
-0.414814	-43.9639	-0.309896	12.5499	0.529461	0							0.104911	-1.7642
-0.413648	-43.9677	-0.307564	12.551	0.541119	0							0.106076	-1.7642
-0.412483	-43.9707	-0.305233	12.5521	0.552777	0							0.107242	-1.7642
-0.411317	-43.9743	-0.302901	12.5533	0.564434	0							0.108408	-1.7642
-0.410151	-43.9784	-0.30057	12.5544	0.576092	0							0.109573	-1.7642
-0.408986	-43.9822	-0.298238	12.5555	0.587749	0							0.110739	-1.7642
-0.40782	-43.9854	-0.295907	12.5566	0.599407	0							0.111905	-1.7642
-0.406654	-43.989	-0.293576	12.5576	0.611065	0							0.11307	-1.7642
-0.405489	-43.9931	-0.291244	12.5586	0.622722	0							0.114236	-1.7642
-0.404323	-43.9969	-0.288913	12.5594	0.63438	0							0.115402	-1.7642
-0.403157	-44.0006	-0.286581	12.5602	0.646038	0							0.116567	-1.7642
-0.401992	-44.0042	-0.28425	12.5609	0.657695	0							0.117733	-1.7642
-0.400826	-44.0074	-0.281918	12.5615	0.669353	0							0.118899	-1.7642
-0.39966	-44.0104	-0.279587	12.5622	0.68101	0							0.120064	-1.7642
-0.398495	-44.0128	-0.277256	12.5628	0.692668	0							0.12123	-1.7642
-0.397329	-44.0162	-0.274924	12.5634	0.704326	0							0.122396	-1.7642
-0.396163	-44.0193	-0.272593	12.5639	0.715983	0							0.123561	-1.7642
-0.394998	-44.0224	-0.270261	12.5644	0.727641	0							0.124727	-1.7642
-0.393832	-44.0251	-0.26793	12.5648	0.739298	0							0.125893	-1.7642
-0.392666	-44.0274	-0.265598	12.5652	0.750956	0							0.127058	-1.7642
-0.391501	-44.0292	-0.263267	12.5655	0.762614	0							0.128224	-1.7642
-0.390335	-44.0309	-0.260935	12.5657	0.774271	0							0.12939	-1.7642
-0.389169	-44.032	-0.258604	12.5659	0.785929	0							0.130555	-1.7642
-0.388004	-44.0323	-0.256273	12.5661	0.797587	0							0.131721	-1.7642
-0.386838	-44.0317	-0.253941	12.5663	0.809244	0							0.132887	-1.7642
-0.385672	-44.0277	-0.25161	12.5665	0.820902	0							0.134052	-1.7642
-0.384507	-44.0208	-0.249278	12.5667	0.832559	0							0.135218	-1.7642
-0.383341	-44.0107	-0.246947	12.5669	0.844217	0							0.136384	-1.7642
-0.382175	-43.9963	-0.244615	12.5671	0.855875	0							0.137549	-1.7642
-0.38101	-43.9785	-0.242284	12.5673	0.867532	0							0.138715	-1.7642
-0.379844	-43.9581	-0.239953	12.5674	0.87919	0							0.139881	-1.7642
-0.378678	-43.9382	-0.237621	12.5675	0.890848	0							0.141046	-1.7642
-0.377513	-43.9187	-0.23529	12.5675	0.902505	0							0.142212	-1.7642
-0.376347	-43.8999	-0.232958	12.5676	0.914163	0							0.143378	-1.7642
-0.375181	-43.8831	-0.230627	12.5675	0.92582	0							0.144543	-1.7642
-0.374016	-43.867	-0.228295	12.5675	0.937478	0							0.145709	-1.7642
-0.37285	-43.8525	-0.225964	12.5674	0.949136	0							0.146875	-1.7642
-0.371684	-43.8391	-0.223633	12.5673	0.960793	0							0.14804	-1.7642
-0.370519	-43.8264	-0.221301	12.5673	0.972451	0							0.149206	-1.7642
-0.369353	-43.8144	-0.21897	12.5672	0.984109	0							0.150372	-1.7642
-0.368187	-43.8034	-0.216638	12.5672	0.995766	0							0.151537	-1.7642
-0.367022	-43.7934	-0.214307	12.5671	1.00742	0							0.152703	-1.7642
-0.365856	-43.7845	-0.211975	12.567	1.01908	0							0.153869	-1.7642
-0.36469	-43.7769	-0.209644	12.5669	1.03074	0							0.155034	-1.7642
-0.363525	-43.7698	-0.207312	12.5669	1.0424	0							0.1562	-1.7642
-0.362359	-43.7629	-0.204981	12.5669	1.05405	0							0.157366	-1.7642
-0.361193	-43.7554	-0.20265	12.5669	1.06571	0							0.158531	-1.7642
-0.360028	-43.7493	-0.200318	12.5669	1.07737	0							0.159697	-1.7642
-0.358862	-43.7431	-0.197987	12.5669	1.08903	0							0.160863	-1.7642
-0.357696	-43.7372	-0.195655	12.5669	1.10068	0							0.162028	-1.7642
-0.356531	-43.7318	-0.193324	12.567	1.11234	0							0.163194	-1.7642
-0.355365	-43.7264	-0.190992	12.5671	1.124	0							0.16436	-1.7642
-0.354199	-43.7204	-0.188661	12.567	1.13566	0							0.165526	-1.7642
-0.353034	-43.7151	-0.18633	12.567	1.14732	0							0.166691	-1.7642
-0.351868	-43.7102	-0.183998	12.5671	1.15897	0							0.167857	-1.7642
-0.350702	-43.7051	-0.181667	12.5671	1.17063	0							0.169023	-1.7642
-0.349536	-43.699	-0.179335	12.5671	1.18229	0							0.170188	-1.7642
-0.348371	-43.6928	-0.177004	12.5672	1.19395	0							0.171354	-1.7642
-0.347205	-43.6868	-0.174672	12.5673	1.2056	0							0.17252	-1.7642
-0.346039	-43.681	-0.172341	12.5674	1.21726	0							0.173685	-1.7642
-0.344874	-43.6754	-0.17001	12.5674	1.22892	0							0.174851	-1.7642
-0.343708	-43.6687	-0.167678	12.5674	1.24058	0							0.176017	-1.7642
-0.342542	-43.6607	-0.165347	12.5675	1.25223	0							0.177182	-1.7642
-0.341377	-43.6532	-0.163015	12.5676	1.26389	0							0.178348	-1.7642
-0.340211	-43.6449	-0.160684	12.5677	1.27555	0							0.179514	-1.7642
-0.339045	-43.6359	-0.158352	12.5679	1.28721	0							0.180679	-1.7642
-0.33788	-43.6267	-0.156021	12.5682	1.29886	0							0.181845	-1.7642
-0.336714	-43.6171	-0.15369	12.5684	1.31052	0							0.183011	-1.7642
-0.335548	-43.6074	-0.151358	12.5687	1.32218	0							0.184176	-1.7642
-0.334383	-43.5965	-0.149027	12.569	1.33384	0							0.185342	-1.7642
-0.333217	-43.5851	-0.146695	12.5693	1.3455	0							0.186508	-1.7642
-0.332051	-43.5741	-0.144364	12.5696	1.35715	0							0.187673	-1.7642
-0.330886	-43.5632	-0.142032	12.57	1.36881	0							0.188839	-1.7642
-0.32972	-43.5512	-0.139701	12.5703	1.38047	0							0.190005	-1.7642
-0.328554	-43.5381	-0.137369	12.5707	1.39213	0							0.19117	-1.7642
-0.327389	-43.5258	-0.135038	12.571	1.40378	0							0.192336	-1.7642
-0.326223	-43.5136	-0.132707	12.5714	1.41544	0							0.193502	-1.7642
-0.325057	-43.5007	-0.130375	12.5717	1.4271	0							0.194667	-1.7642
-0.323892	-43.4886	-0.128044	12.5721	1.43876	0							0.195833	-1.7642
-0.322726	-43.4765	-0.125712	12.5725	1.45041	0							0.196999	-1.7642
-0.32156	-43.4644	-0.123381	12.5729	1.46207	0							0.198164	-1.7642
-0.320395	-43.4522	-0.121049	12.5733	1.47373	0							0.19933	-1.7642
-0.319229	-43.4392	-0.118718	12.5737	1.48539	0							0.200496	-1.7642
-0.318063	-43.426	-0.116387	12.574	1.49704	0							0.201661	-1.7642
-0.316898	-43.4129	-0.114055	12.5744	1.5087	0							0.202827	-1.7642
-0.315732	-43.3996	-0.111724	12.575	1.52036	0							0.203993	-1.7642
-0.314566	-43.3873	-0.109392	12.5755	1.53202	0							0.205158	-1.7642
-0.313401	-43.3752	-0.107061	12.576	1.54367	0							0.206324	-1.7642
-0.312235	-43.363	-0.104729	12.5765	1.55533	0							0.20749	-1.7642
-0.311069	-43.3514	-0.102398	12.577	1.56699	0							0.208655	-1.7642
-0.309904	-43.3399	-0.100067	12.5774	1.57865	0							0.209821	-1.7642
-0.308738	-43.3278	-0.097735	12.5779	1.59031	0							0.210987	-1.7642
-0.307572	-43.3156	-0.095404	12.5783	1.60196	0							0.212152	-1.7642
-0.306407	-43.3036	-0.093072	12.5786	1.61362	0							0.213318	-1.7642
-0.305241	-43.2917	-0.090741	12.579	1.62528	0							0.214484	-1.7642
-0.304075	-43.2787	-0.088409	12.5794	1.63694	0							0.215649	-1.7642
-0.30291	-43.2665	-0.086078	12.5799	1.64859	0							0.216815	-1.7642
-0.301744	-43.2548	-0.083746	12.5803	1.66025	0							0.217981	-1.7642
-0.300578	-43.243	-0.081415	12.5806	1.67191	0							0.219146	-1.7642
-0.299413	-43.2313	-0.079084	12.5809	1.68357	0							0.220312	-1.7642
-0.298247	-43.2198	-0.076752	12.5812	1.69522	0							0.221478	-1.7642
-0.297081	-43.2083	-0.074421	12.5816	1.70688	0							0.222643	-1.7642
-0.295916	-43.1963	-0.072089	12.5819	1.71854	0							0.223809	-1.7642
-0.29475	-43.1845	-0.069758	12.5823	1.7302	0							0.224975	-1.7642
-0.293584	-43.173	-0.067426	12.5827	1.74185	0							0.22614	-1.7642
-0.292419	-43.1616	-0.065095	12.583	1.75351	0							0.227306	-1.7642
-0.291253	-43.1509	-0.062764	12.5833	1.76517	0							0.228472	-1.7642
-0.290087	-43.1412	-0.060432	12.5836	1.77683	0							0.229638	-1.7642
-0.288922	-43.1307	-0.058101	12.5838	1.78848	0							0.230803	-1.7642
-0.287756	-43.1211	-0.055769	12.5842	1.80014	0							0.231969	-1.7642
-0.28659	-43.1113	-0.053438	12.5846	1.8118	0							0.233135	-1.7642
-0.285425	-43.1012	-0.051106	12.5849	1.82346	0							0.2343	-1.7642
-0.284259	-43.0912	-0.048775	12.5853	1.83512	0							0.235466	-1.7642
-0.283093	-43.0817	-0.046444	12.5857	1.84677	0							0.236632	-1.7642
-0.281927	-43.0729	-0.044112	12.586	1.85843	0							0.237797	-1.7642
-0.280762	-43.0652	-0.041781	12.5863	1.87009	0							0.238963	-1.7642
-0.279596	-43.0572	-0.039449	12.5866	1.88175	0							0.240129	-1.7642
-0.27843	-43.0488	-0.037118	12.5869	1.8934	0							0.241294	-1.7642
-0.277265	-43.0406	-0.034786	12.5872	1.90506	0							0.24246	-1.7642
-0.276099	-43.0333	-0.032455	12.5876	1.91672	0							0.243626	-1.7642
-0.274933	-43.0272	-0.030123	12.588	1.92838	0							0.244791	-1.7642
-0.273768	-43.0223	-0.027792	12.5883	1.94003	0							0.245957	-1.7642
-0.272602	-43.0176	-0.025461	12.5885	1.95169	0							0.247123	-1.7642
-0.271436	-43.0133	-0.023129	12.5889	1.96335	0							0.248288	-1.7642
-0.270271	-43.0086	-0.020798	12.5892	1.97501	0							0.249454	-1.7642
-0.269105	-43.005	-0.018466	12.5895	1.98666	0							0.25062	-1.7642
-0.267939	-43.0018	-0.016135	12.5898	1.99832	0							0.251785	-1.7642
-0.266774	-42.9993	-0.013803	12.5902	2.00998	0							0.252951	-1.7642
-0.265608	-42.9977	-0.011472	12.5905	2.02164	0							0.254117	-1.7642
-0.264442	-42.9968	-0.009141	12.5908	2.03329	0							0.255282	-1.7642
-0.263277	-42.9963	-0.006809	12.5911	2.04495	0							0.256448	-1.7642
-0.262111	-42.9958	-0.004478	12.5914	2.05661	0							0.257614	-1.7642
-0.260945	-42.9967	-0.002146	12.5917	2.06827	0							0.258779	-1.7642
-0.25978	-42.9965	0.000185	12.5944	2.07992	0							0.259945	-1.7642
-0.258614	-42.9967	0.002517	12.6015	2.09158	0							0.261111	-1.7642
-0.257448	-42.9976	0.004848	12.6059	2.10324	0							0.262276	-1.7642
-0.256283	-42.9989	0.007179	12.6091	2.1149	0							0.263442	-1.7642
-0.255117	-42.9989	0.009511	12.6114	2.12656	0							0.264608	-1.7642
-0.253951	-43.0001	0.011842	12.6135	2.13821	0							0.265773	-1.7642
-0.252786	-43.0008	0.014174	12.6154	2.14987	0							0.266939	-1.7642
-0.25162	-43.0021	0.016505	12.6173	2.16153	0							0.268105	-1.7642
-0.250454	-43.0037	0.018837	12.6191	2.17319	0							0.26927	-1.7642
-0.249289	-43.0054	0.021168	12.6208	2.18484	0							0.270436	-1.7642
-0.248123	-43.0074	0.023499	12.6223	2.1965	0							0.271602	-1.7642
-0.246957	-43.0098	0.025831	12.6238	2.20816	0							0.272767	-1.7642
-0.245792	-43.0109	0.028162	12.6252	2.21982	0							0.273933	-1.7642
-0.244626	-43.0122	0.030494	12.6267	2.23147	0							0.275099	-1.7642
-0.24346	-43.0146	0.032825	12.6281	2.24313	0							0.276264	-1.7642
-0.242295	-43.017	0.035157	12.6295	2.25479	0							0.27743	-1.7642
-0.241129	-43.0188	0.037488	12.6308	2.26645	0							0.278596	-1.7642
-0.239963	-43.0205	0.03982	12.6319	2.27811	0							0.279761	-1.7642
-0.238798	-43.0235	0.042151	12.6325	2.28976	0							0.280927	-1.7642
-0.237632	-43.0261	0.044482	12.6326	2.30142	0							0.282093	-1.7642
-0.236466	-43.0288	0.046814	12.6323	2.31308	0							0.283258	-1.7642
-0.235301	-43.0321	0.049145	12.6317	2.32473	0							0.284424	-1.7642
-0.234135	-43.0351	0.051477	12.631	2.33639	0							0.28559	-1.7642
-0.232969	-43.0375	0.053808	12.6304	2.34805	0							0.286756	-1.7642
-0.231804	-43.0404	0.05614	12.6297	2.35971	0							0.287921	-1.7642
-0.230638	-43.0428	0.058471	12.6292	2.37137	0							0.289087	-1.7642
-0.229472	-43.0455	0.060802	12.6289	2.38302	0							0.290253	-1.7642
-0.228307	-43.0488	0.063134	12.6287	2.39468	0							0.291418	-1.7642
-0.227141	-43.0519	0.065465	12.6284	2.40634	0							0.292584	-1.7642
-0.225975	-43.0549	0.067797	12.6282	2.418	0							0.29375	-1.7642
-0.224809	-43.0582	0.070128	12.628	2.42965	0							0.294915	-1.7642
-0.223644	-43.0613	0.07246	12.6278	2.44131	0							0.296081	-1.7642
-0.222478	-43.0637	0.074791	12.6276	2.45297	0							0.297247	-1.7642
-0.221312	-43.0671	0.077123	12.6276	2.46463	0							0.298412	-1.7642
-0.220147	-43.0705	0.079454	12.6275	2.47628	0							0.299578	-1.7642
-0.218981	-43.074	0.081785	12.6272	2.48794	0							0.300744	-1.7642
-0.217815	-43.0775	0.084117	12.6268	2.4996	0							0.301909	-1.7642
-0.21665	-43.0812	0.086448	12.6262	2.51126	0							0.303075	-1.7642
-0.215484	-43.0846	0.08878	12.6256	2.52291	0							0.304241	-1.7642
-0.214318	-43.0874	0.091111	12.625	2.53457	0							0.305406	-1.7642
-0.213153	-43.0897	0.093443	12.6244	2.54623	0							0.306572	-1.7642
-0.211987	-43.0929	0.095774	12.6235	2.55789	0							0.307738	-1.7642
-0.210821	-43.0962	0.098105	12.6225	2.56955	0							0.308903	-1.7642
-0.209656	-43.0996	0.100437	12.6214	2.5812	0							0.310069	-1.7642
-0.20849	-43.1031	0.102768	12.6201	2.59286	0							0.311235	-1.7642
-0.207324	-43.1065	0.1051	12.6187	2.60452	0							0.3124	-1.7642
-0.206159	-43.1092	0.107431	12.6173	2.61618	0							0.313566	-1.7642
-0.204993	-43.1126	0.109763	12.616	2.62783	0							0.314732	-1.7642
-0.203827	-43.1155	0.112094	12.6146	2.63949	0							0.315897	-1.7642
-0.202662	-43.119	0.114425	12.6132	2.65115	0							0.317063	-1.7642
-0.201496	-43.1224	0.116757	12.6119	2.66281	0							0.318229	-1.7642
-0.20033	-43.1254	0.119088	12.6106	2.67446	0							0.319394	-1.7642
-0.199165	-43.1288	0.12142	12.6093	2.68612	0							0.32056	-1.7642
-0.197999	-43.131	0.123751	12.608	2.69778	0							0.321726	-1.7642
-0.196833	-43.1339	0.126083	12.6069	2.70944	0							0.322891	-1.7642
-0.195668	-43.1368	0.128414	12.6057	2.72109	0							0.324057	-1.7642
-0.194502	-43.1395	0.130746	12.6047	2.73275	0							0.325223	-1.7642
-0.193336	-43.1421	0.133077	12.6038	2.74441	0							0.326388	-1.7642
-0.192171	-43.1448	0.135408	12.6029	2.75607	0							0.327554	-1.7642
-0.191005	-43.1486	0.13774	12.602	2.76772	0							0.32872	-1.7642
-0.189839	-43.1511	0.140071	12.6013	2.77938	0							0.329885	-1.7642
-0.188674	-43.1531	0.142403	12.6005	2.79104	0							0.331051	-1.7642
-0.187508	-43.1556	0.144734	12.5999	2.8027	0							0.332217	-1.7642
-0.186342	-43.1585	0.147066	12.5993	2.81435	0							0.333382	-1.7642
-0.185177	-43.1613	0.149397	12.5989	2.82601	0							0.334548	-1.7642
-0.184011	-43.1647	0.151728	12.5986	2.83767	0							0.335714	-1.7642
-0.182845	-43.1678	0.15406	12.5984	2.84933	0							0.336879	-1.7642
-0.18168	-43.1711	0.156391	12.5983	2.86099	0							0.338045	-1.7642
-0.180514	-43.1747	0.158723	12.5982	2.87264	0							0.339211	-1.7642
-0.179348	-43.1776	0.161054	12.5983	2.8843	0							0.340376	-1.7642
-0.178183	-43.1798	0.163386	12.5984	2.89596	0							0.341542	-1.7642
-0.177017	-43.1824	0.165717	12.5985	2.90762	0							0.342708	-1.7642
-0.175851	-43.1854	0.168048	12.5988	2.91927	0							0.343874	-1.7642
-0.174686	-43.1876	0.17038	12.5991	2.93093	0							0.345039	-1.7642
-0.17352	-43.1899	0.172711	12.5994	2.94259	0							0.346205	-1.7642
-0.172354	-43.1933	0.175043	12.5998	2.95425	0							0.347371	-1.7642
-0.171189	-43.1963	0.177374	12.6001	2.9659	0							0.348536	-1.7642
-0.170023	-43.1991	0.179706	12.6005	2.97756	0							0.349702	-1.7642
-0.168857	-43.2023	0.182037	12.6008	2.98922	0							0.350868	-1.7642
-0.167692	-43.2055	0.184368	12.6011	3.00088	0							0.352033	-1.7642
-0.166526	-43.2079	0.1867	12.6015	3.01254	0							0.353199	-1.7642
-0.16536	-43.2107	0.189031	12.6016	3.02419	0							0.354365	-1.7642
-0.164195	-43.2131	0.191363	12.6019	3.03585	0							0.35553	-1.7642
-0.163029	-43.216	0.193694	12.6023	3.04751	0							0.356696	-1.7642
-0.161863	-43.2191	0.196026	12.6029	3.05917	0							0.357862	-1.7642
-0.160698	-43.2221	0.198357	12.6036	3.07082	0							0.359027	-1.7642
-0.159532	-43.2251	0.200689	12.6042	3.08248	0							0.360193	-1.7642
-0.158366	-43.2282	0.20302	12.6049	3.09414	0							0.361359	-1.7642
-0.1572	-43.2308	0.205351	12.6056	3.1058	0							0.362524	-1.7642
-0.156035	-43.2346	0.207683	12.6062	3.11745	0							0.36369	-1.7642
-0.154869	-43.238	0.210014	12.6069	3.12911	0							0.364856	-1.7642
-0.153703	-43.2409	0.212346	12.6075	3.14077	0							0.366021	-1.7642
-0.152538	-43.2435	0.214677	12.6081	3.15243	0							0.367187	-1.7642
-0.151372	-43.2459	0.217009	12.6086	3.16408	0							0.368353	-1.7642
-0.150206	-43.2482	0.21934	12.6092	3.17574	0							0.369518	-1.7642
-0.149041	-43.2508	0.221671	12.6097	3.1874	0							0.370684	-1.7642
-0.147875	-43.2532	0.224003	12.6102	3.19906	0							0.37185	-1.7642
-0.146709	-43.2562	0.226334	12.6107	3.21071	0							0.373015	-1.7642
-0.145544	-43.2595	0.228666	12.6112	3.22237	0							0.374181	-1.7642
-0.144378	-43.2625	0.230997	12.6117	3.23403	0							0.375347	-1.7642
-0.143212	-43.2652	0.233329	12.6122	3.24569	0							0.376512	-1.7642
-0.142047	-43.2682	0.23566	12.6126	3.25734	0							0.377678	-1.7642
-0.140881	-43.2707	0.237992	12.613	3.269	0							0.378844	-1.7642
-0.139715	-43.2728	0.240323	12.6134	3.28066	0							0.380009	-1.7642
-0.13855	-43.2752	0.242654	12.6138	3.29232	0							0.381175	-1.7642
-0.137384	-43.2771	0.244986	12.6142	3.30398	0							0.382341	-1.7642
-0.136218	-43.2789	0.247317	12.6146	3.31563	0							0.383506	-1.7642
-0.135053	-43.2812	0.249649	12.6149	3.32729	0							0.384672	-1.7642
-0.133887	-43.2838	0.25198	12.6151	3.33895	0							0.385838	-1.7642
-0.132721	-43.2864	0.254312	12.6153	3.35061	0							0.387003	-1.7642
-0.131556	-43.2887	0.256643	12.6155	3.36226	0							0.388169	-1.7642
-0.13039	-43.2916	0.258974	12.6157	3.37392	0							0.389335	-1.7642
-0.129224	-43.2947	0.261306	12.6159	3.38558	0							0.3905	-1.7642
-0.128059	-43.2973	0.263637	12.6161	3.39724	0							0.391666	-1.7642
-0.126893	-43.2999	0.265969	12.6163	3.40889	0							0.392832	-1.7642
-0.125727	-43.3025	0.2683	12.6164	3.42055	0							0.393997	-1.7642
-0.124562	-43.3057	0.270632	12.6165	3.43221	0							0.395163	-1.7642
-0.123396	-43.3079	0.272963	12.6167	3.44387	0							0.396329	-1.7642
-0.12223	-43.3103	0.275294	12.6168	3.45552	0							0.397494	-1.7642
-0.121065	-43.313	0.277626	12.617	3.46718	0							0.39866	-1.7642
-0.119899	-43.3157	0.279957	12.6171	3.47884	0							0.399826	-1.7642
-0.118733	-43.3186	0.282289	12.6173	3.4905	0							0.400991	-1.7642
-0.117568	-43.3212	0.28462	12.6175	3.50216	0							0.402157	-1.7642
-0.116402	-43.324	0.286952	12.6177	3.51381	0							0.403323	-1.7642
-0.115236	-43.3262	0.289283	12.6179	3.52547	0							0.404488	-1.7642
-0.114071	-43.3285	0.291614	12.618	3.53713	0							0.405654	-1.7642
-0.112905	-43.3304	0.293946	12.6182	3.54879	0							0.40682	-1.7642
-0.111739	-43.3323	0.296277	12.6184	3.56044	0							0.407985	-1.7642
-0.110574	-43.335	0.298609	12.6186	3.5721	0							0.409151	-1.7642
-0.109408	-43.3384	0.30094	12.6186	3.58376	0							0.410317	-1.7642
-0.108242	-43.3414	0.303272	12.6188	3.59542	0							0.411483	-1.7642
-0.107077	-43.3446	0.305603	12.6189	3.60707	0							0.412648	-1.7642
-0.105911	-43.3474	0.307935	12.619	3.61873	0							0.413814	-1.7642
-0.104745	-43.3503	0.310266	12.6191	3.63039	0							0.41498	-1.7642
-0.10358	-43.3528	0.312597	12.6192	3.64205	0							0.416145	-1.7642
-0.102414	-43.355	0.314929	12.6193	3.6537	0							0.417311	-1.7642
-0.101248	-43.3569	0.31726	12.6193	3.66536	0							0.418477	-1.7642
-0.100083	-43.3593	0.319592	12.6194	3.67702	0							0.419642	-1.7642
-0.098917	-43.3618	0.321923	12.6195	3.68868	0							0.420808	-1.7642
-0.097751	-43.3648	0.324255	12.6195	3.70033	0							0.421974	-1.7642
-0.096586	-43.3675	0.326586	12.6197	3.71199	0							0.423139	-1.7642
-0.09542	-43.3697	0.328917	12.6198	3.72365	0							0.424305	-1.7642
-0.094254	-43.3719	0.331249	12.6199	3.73531	0							0.425471	-1.7642
-0.093088	-43.3743	0.33358	12.6201	3.74696	0							0.426636	-1.7642
-0.091923	-43.3769	0.335912	12.6203	3.75862	0							0.427802	-1.7642
-0.090757	-43.3792	0.338243	12.6205	3.77028	0							0.428968	-1.7642
-0.089591	-43.3815	0.340575	12.6207	3.78194	0							0.430133	-1.7642
-0.088426	-43.3839	0.342906	12.6209	3.79359	0							0.431299	-1.7642
-0.08726	-43.3864	0.345237	12.6212	3.80525	0							0.432465	-1.7642
-0.086094	-43.3886	0.347569	12.6214	3.81691	0							0.43363	-1.7642
-0.084929	-43.3907	0.3499	12.6216	3.82857	0							0.434796	-1.7642
-0.083763	-43.3928	0.352232	12.6217	3.84023	0							0.435962	-1.7642
-0.082597	-43.395	0.354563	12.6218	3.85188	0							0.437127	-1.7642
-0.081432	-43.3975	0.356895	12.622	3.86354	0							0.438293	-1.7642
-0.080266	-43.4004	0.359226	12.6221	3.8752	0							0.439459	-1.7642
-0.0791	-43.4036	0.361558	12.6222	3.88686	0							0.440624	-1.7642
-0.077935	-43.4054	0.363889	12.6223	3.89851	0							0.44179	-1.7642
-0.076769	-43.4083	0.36622	12.6223	3.91017	0							0.442956	-1.7642
-0.075603	-43.4115	0.368552	12.6223	3.92183	0							0.444121	-1.7642
-0.074438	-43.4144	0.370883	12.6223	3.93349	0							0.445287	-1.7642
-0.073272	-43.4169	0.373215	12.6223	3.94515	0							0.446453	-1.7642
-0.072106	-43.4193	0.375546	12.6223	3.9568	0							0.447618	-1.7642
-0.070941	-43.4215	0.377878	12.6224	3.96846	0							0.448784	-1.7642
-0.069775	-43.4245	0.380209	12.6224	3.98012	0							0.44995	-1.7642
-0.068609	-43.4269	0.38254	12.6225	3.99178	0							0.451115	-1.7642
-0.067444	-43.4294	0.384872	12.6226	4.00343	0							0.452281	-1.7642
-0.066278	-43.432	0.387203	12.6227	4.01509	0							0.453447	-1.7642
-0.065112	-43.4351	0.389535	12.6228	4.02675	0							0.454612	-1.7642
-0.063947	-43.4383	0.391866	12.623	4.03841	0							0.455778	-1.7642
-0.062781	-43.4409	0.394198	12.6231	4.05006	0							0.456944	-1.7642
-0.061615	-43.4425	0.396529	12.6232	4.06172	0							0.458109	-1.7642
-0.06045	-43.4457	0.39886	12.6233	4.07338	0							0.459275	-1.7642
-0.059284	-43.4478	0.401192	12.6235	4.08504	0							0.460441	-1.7642
-0.058118	-43.4501	0.403523	12.6236	4.09669	0							0.461606	-1.7642
-0.056953	-43.4524	0.405855	12.6237	4.10835	0							0.462772	-1.7642
-0.055787	-43.4548	0.408186	12.6238	4.12001	0							0.463938	-1.7642
-0.054621	-43.4574	0.410518	12.6239	4.13167	0							0.465103	-1.7642
-0.053456	-43.4601	0.412849	12.6239	4.14332	0							0.466269	-1.7642
-0.05229	-43.4635	0.415181	12.624	4.15498	0							0.467435	-1.7642
-0.051124	-43.4664	0.417512	12.6241	4.16664	0							0.4686	-1.7642
-0.049959	-43.4692	0.419843	12.6242	4.1783	0							0.469766	-1.7642
-0.048793	-43.4719	0.422175	12.6243	4.18996	0							0.470932	-1.7642
-0.047627	-43.4744	0.424506	12.6244	4.20161	0							0.472097	-1.7642
-0.046462	-43.4766	0.426838	12.6244	4.21327	0							0.473263	-1.7642
-0.045296	-43.4787	0.429169	12.6245	4.22493	0							0.474429	-1.7642
-0.04413	-43.4813	0.431501	12.6246	4.23658	0							0.475595	-1.7642
-0.042965	-43.4842	0.433832	12.6247	4.24824	0							0.47676	-1.7642
-0.041799	-43.4861	0.436163	12.6248	4.2599	0							0.477926	-1.7642
-0.040633	-43.4881	0.438495	12.6248	4.27156	0							0.479092	-1.7642
-0.039468	-43.4901	0.440826	12.625	4.28322	0							0.480257	-1.7642
-0.038302	-43.4924	0.443158	12.6251	4.29487	0							0.481423	-1.7642
-0.037136	-43.4957	0.445489	12.6252	4.30653	0							0.482589	-1.7642
-0.035971	-43.498	0.447821	12.6253	4.31819	0							0.483754	-1.7642
-0.034805	-43.5	0.450152	12.6255	4.32985	0							0.48492	-1.7642
-0.033639	-43.5022	0.452483	12.6257	4.3415	0							0.486086	-1.7642
-0.032474	-43.5042	0.454815	12.6258	4.35316	0							0.487251	-1.7642
-0.031308	-43.5063	0.457146	12.6261	4.36482	0							0.488417	-1.7642
-0.030142	-43.5085	0.459478	12.6264	4.37648	0							0.489583	-1.7642
-0.028976	-43.5109	0.461809	12.6265	4.38813	0							0.490748	-1.7642
-0.027811	-43.5133	0.464141	12.6268	4.39979	0							0.491914	-1.7642
-0.026645	-43.5164	0.466472	12.627	4.41145	0							0.49308	-1.7642
-0.025479	-43.519	0.468804	12.6273	4.42311	0							0.494245	-1.7642
-0.024314	-43.5214	0.471135	12.6276	4.43476	0							0.495411	-1.7642
-0.023148	-43.5235	0.473466	12.6279	4.44642	0							0.496577	-1.7642
-0.021982	-43.5255	0.475798	12.6282	4.45808	0							0.497742	-1.7642
-0.020817	-43.5281	0.478129	12.6285	4.46974	0							0.498908	-1.7642
-0.019651	-43.5294	0.480461	12.6288	4.4814	0							0.500074	-1.7642
-0.018485	-43.532	0.482792	12.6291	4.49305	0							0.501239	-1.7642
-0.01732	-43.5348	0.485124	12.6294	4.50471	0							0.502405	-1.7642
-0.016154	-43.5377	0.487455	12.6295	4.51637	0							0.503571	-1.7642
-0.014988	-43.5403	0.489786	12.6298	4.52803	0							0.504736	-1.7642
-0.013823	-43.5426	0.492118	12.63	4.53968	0							0.505902	-1.7642
-0.012657	-43.5445	0.494449	12.6301	4.55134	0							0.507068	-1.7642
-0.011491	-43.5459	0.496781	12.6302	4.563	0							0.508233	-1.7642
-0.010326	-10.4927	0.499112	12.6303	4.57466	0							0.509399	-1.7642
-0.00916	-0.001547	0.501444	12.6303	4.58631	0							0.510565	-1.7642
-0.007994	-0.003442	0.503775	12.6304	4.59797	0							0.51173	-1.7642
-0.006829	-0.005455	0.506106	12.6304	4.60963	0							0.512896	-1.7642
-0.005663	-0.007896	0.508438	12.6306	4.62129	0							0.514062	-1.7642
-0.004497	-0.010514	0.510769	12.6307	4.63295	0							0.515227	-1.7642
-0.003332	-0.013396	0.513101	12.6307	4.6446	0							0.516393	-1.7642
-0.002166	-0.01605	0.515432	12.6309	4.65626	0							0.517559	-1.7642
-0.001	-0.018297	0.517764	12.631	4.66792	0							0.518724	-1.7642
0.000165	-0.046188	0.520095	12.631	4.67957	0							0.51989	-1.7642
0.001331	-0.053139	0.522426	12.6311	4.69123	0							0.521056	-1.7642
0.002497	-0.056242	0.524758	12.6311	4.70289	0							0.522221	-1.7642
0.003662	-0.059734	0.527089	12.6312	4.71455	0							0.523387	-1.7642
0.004828	-0.062656	0.529421	12.6313	4.72621	0							0.524553	-1.7642
0.005994	-0.065258	0.531752	12.6313	4.73786	0							0.525718	-1.7642
0.007159	-0.067277	0.534084	12.6313	4.74952	0							0.526884	-1.7642
0.008325	-0.068686	0.536415	12.6314	4.76118	0							0.52805	-1.7642
0.009491	-0.070534	0.538747	12.6315	4.77284	0							0.529215	-1.7642
0.010656	-0.072523	0.541078	12.6316	4.78449	0							0.530381	-1.7642
0.011822	-0.074046	0.543409	12.6317	4.79615	0							0.531547	-1.7642
0.012988	-0.07544	0.545741	12.6318	4.80781	0							0.532712	-1.7642
0.014153	-0.076246	0.548072	12.6318	4.81947	0							0.533878	-1.7642
0.015319	-0.077059	0.550404	12.6319	4.83112	0							0.535044	-1.7642
0.016485	-0.0777	0.552735	12.6321	4.84278	0							0.536209	-1.7642
0.01765	-0.077972	0.555067	12.6322	4.85444	0							0.537375	-1.7642
0.018816	-0.077928	0.557398	12.6323	4.8661	0							0.538541	-1.7642
0.019982	-0.078634	0.559729	12.6324	4.87775	0							0.539706	-1.7642
0.021147	-0.080099	0.562061	12.6325	4.88941	0							0.540872	-1.7642
0.022313	-0.081349	0.564392	12.6327	4.90107	0							0.542038	-1.7642
0.023479	-0.082319	0.566724	12.6327	4.91273	0							0.543203	-1.7642
0.024644	-0.083179	0.569055	12.6328	4.92439	0							0.544369	-1.7642
0.02581	-0.083539	0.571387	12.6328	4.93604	0							0.545535	-1.7642
0.026976	-0.083704	0.573718	12.633	4.9477	0							0.546701	-1.7642
0.028141	-0.083743	0.576049	12.6331	4.95936	0							0.547866	-1.7642
0.029307	-0.084268	0.578381	12.6332	4.97102	0							0.549032	-1.7642
0.030473	-0.085462	0.580712	12.6333	4.98267	0							0.550198	-1.7642
0.031639	-0.08677	0.583044	12.6335	4.99433	0							0.551363	-1.7642
0.032804	-0.087822	0.585375	12.6336	5.00599	0							0.552529	-1.7642
0.03397	-0.088256	0.587707	12.6337	5.01765	0							0.553695	-1.7642
0.035136	-0.088451	0.590038	12.6338	5.0293	0							0.55486	-1.7642
0.036301	-0.088629	0.59237	12.6339	5.04096	0							0.556026	-1.7642
0.037467	-0.088769	0.594701	12.634	5.05262	0							0.557192	-1.7642
0.038633	-0.08939	0.597032	12.6341	5.06428	0							0.558357	-1.7642
0.039798	-0.089753	0.599364	12.6342	5.07593	0							0.559523	-1.7642
0.040964	-0.089387	0.601695	12.6345	5.08759	0							0.560689	-1.7642
0.04213	-0.088953	0.604027	12.6347	5.09925	0							0.561854	-1.7642
0.043295	-0.088891	0.606358	12.6349	5.11091	0							0.56302	-1.7642
0.044461	-0.089281	0.60869	12.6351	5.12256	0							0.564186	-1.7642
0.045627	-0.088769	0.611021	12.6353	5.13422	0							0.565351	-1.7642
0.046792	-0.088141	0.613352	12.6357	5.14588	0							0.566517	-1.7642
0.047958	-0.088382	0.615684	12.6361	5.15754	0							0.567683	-1.7642
0.049124	-0.088526	0.618015	12.6364	5.1692	0							0.568848	-1.7642
0.050289	-0.088203	0.620347	12.6366	5.18085	0							0.570014	-1.7642
0.051455	-0.088242	0.622678	12.637	5.19251	0							0.57118	-1.7642
0.052621	-0.088441	0.62501	12.6373	5.20417	0							0.572345	-1.7642
0.053786	-0.08856	0.627341	12.6377	5.21583	0							0.573511	-1.7642
0.054952	-0.088534	0.629673	12.638	5.22748	0							0.574677	-1.7642
0.056118	-0.088779	0.632004	12.6383	5.23914	0							0.575842	-1.7642
0.057283	-0.088921	0.634335	12.6386	5.2508	0							0.577008	-1.7642
0.058449	-0.088824	0.636667	12.6389	5.26246	0							0.578174	-1.7642
0.059615	-0.088701	0.638998	12.6392	5.27411	0							0.579339	-1.7642
0.06078	-0.088854	0.64133	12.6394	5.28577	0							0.580505	-1.7642
0.061946	-0.088767	0.643661	12.6396	5.29743	0							0.581671	-1.7642
0.063112	-0.088777	0.645993	12.6399	5.30909	0							0.582836	-1.7642
0.064277	-0.088911	0.648324	12.6402	5.32074	0							0.584002	-1.7642
0.065443	-0.088061	0.650655	12.6404	5.3324	0							0.585168	-1.7642
0.066609	-0.087099	0.652987	12.6406	5.34406	0							0.586333	-1.7642
0.067774	-0.087258	0.655318	12.6409	5.35572	0							0.587499	-1.7642
0.06894	-0.086977	0.65765	12.6411	5.36737	0							0.588665	-1.7642
0.070106	-0.086523	0.659981	12.6413	5.37903	0							0.58983	-1.7642
0.071271	-0.086238	0.662313	12.6415	5.39069	0							0.590996	-1.7642
0.072437	-0.085526	0.664644	12.6416	5.40235	0							0.592162	-1.7642
0.073603	-0.084905	0.666975	12.6417	5.41401	0							0.593327	-1.7642
0.074768	-0.085168	0.669307	12.6417	5.42566	0							0.594493	-1.7642
0.075934	-0.086187	0.671638	12.6417	5.43732	0							0.595659	-1.7642
0.0771	-0.087123	0.67397	12.6417	5.44898	0							0.596825	-1.7642
0.078265	-0.088221	0.676301	12.6415	5.46064	0							0.59799	-1.7642
0.079431	-0.088627	0.678633	12.6415	5.47229	0							0.599156	-1.7642
0.080597	-0.088675	0.680964	12.6414	5.48395	0							0.600322	-1.7642
0.081762	-0.08869	0.683295	12.6412	5.49561	0							0.601487	-1.7642
0.082928	-0.08819	0.685627	12.6411	5.50727	0							0.602653	-1.7642
0.084094	-0.088471	0.687958	12.6408	5.51892	0							0.603819	-1.7642
0.085259	-0.090311	0.69029	12.6405	5.53058	0							0.604984	-1.7642
0.086425	-0.09244	0.692621	12.6402	5.54224	0							0.60615	-1.7642
0.087591	-0.09379	0.694953	12.6399	5.5539	0							0.607316	-1.7642
0.088756	-0.09434	0.697284	12.6397	5.56555	0							0.608481	-1.7642
0.089922	-0.094869	0.699615	12.6394	5.57721	0							0.609647	-1.7642
0.091088	-0.095408	0.701947	12.639	5.58887	0							0.610813	-1.7642
0.092254	-0.095861	0.704278	12.6387	5.60053	0							0.611978	-1.7642
0.093419	-0.096502	0.70661	12.6384	5.61219	0							0.613144	-1.7642
0.094585	-0.096977	0.708941	12.6381	5.62384	0							0.61431	-1.7642
0.095751	-0.097184	0.711273	12.6379	5.6355	0							0.615475	-1.7642
0.096916	-0.097469	0.713604	12.6377	5.64716	0							0.616641	-1.7642
0.098082	-0.09814	0.715936	12.6376	5.65881	0							0.617807	-1.7642
0.099248	-0.099186	0.718267	12.6376	5.67047	0							0.618972	-1.7642
0.100413	-0.099929	0.720598	12.6376	5.68213	0							0.620138	-1.7642
0.101579	-0.099946	0.72293	12.6377	5.69379	0							0.621304	-1.7642
0.102745	-0.100101	0.725261	12.6377	5.70545	0							0.622469	-1.7642
0.10391	-0.100706	0.727593	12.6378	5.7171	0							0.623635	-1.7642
0.105076	-0.101303	0.729924	12.6379	5.72876	0							0.624801	-1.7642
0.106242	-0.101922	0.732256	12.638	5.74042	0							0.625966	-1.7642
0.107407	-0.103108	0.734587	12.6382	5.75208	0							0.627132	-1.7642
0.108573	-0.104459	0.736918	12.6384	5.76373	0							0.628298	-1.7642
0.109739	-0.105132	0.73925	12.6387	5.77539	0							0.629463	-1.7642
0.110904	-0.105796	0.741581	12.639	5.78705	0							0.630629	-1.7642
0.11207	-0.107157	0.743913	12.6392	5.79871	0							0.631795	-1.7642
0.113236	-0.108594	0.746244	12.6395	5.81036	0							0.63296	-1.7642
0.114401	-0.109974	0.748576	12.6398	5.82202	0							0.634126	-1.7642
0.115567	-0.111805	0.750907	12.6401	5.83368	0							0.635292	-1.7642
0.116733	-0.113938	0.753239	12.6404	5.84534	0							0.636457	-1.7642
0.117898	-0.115611	0.75557	12.6408	5.857	0							0.637623	-1.7642
0.119064	-0.116851	0.757901	12.641	5.86865	0							0.638789	-1.7642
0.12023	-0.118401	0.760233	12.6412	5.88031	0							0.639954	-1.7642
0.121395	-0.12015	0.762564	12.6415	5.89197	0							0.64112	-1.7642
0.122561	-0.12194	0.764896	12.6418	5.90362	0							0.642286	-1.7642
0.123727	-0.124333	0.767227	12.6421	5.91528	0							0.643451	-1.7642
0.124892	-0.126427	0.769559	12.6425	5.92694	0							0.644617	-1.7642
0.126058	-0.128132	0.77189	12.6427	5.9386	0							0.645783	-1.7642
0.127224	-0.130466	0.774221	12.6429	5.95026	0							0.646948	-1.7642
0.128389	-0.133637	0.776553	12.6432	5.96191	0							0.648114	-1.7642
0.129555	-0.136506	0.778884	12.6435	5.97357	0							0.64928	-1.7642
0.130721	-0.139796	0.781216	12.6439	5.98523	0							0.650445	-1.7642
0.131886	-0.143262	0.783547	12.6442	5.99689	0							0.651611	-1.7642
0.133052	-0.146103	0.785879	12.6445	6.00854	0							0.652777	-1.7642
0.134218	-0.148069	0.78821	12.6448	6.0202	0							0.653942	-1.7642
0.135383	-0.150327	0.790542	12.6452	6.03186	0							0.655108	-1.7642
0.136549	-0.152497	0.792873	12.6454	6.04352	0							0.656274	-1.7642
0.137715	-0.154286	0.795204	12.6457	6.05517	0							0.657439	-1.7642
0.13888	-0.15628	0.797536	12.6459	6.06683	0							0.658605	-1.7642
0.140046	-0.158367	0.799867	12.6462	6.07849	0							0.659771	-1.7642
0.141212	-0.160749	0.802199	12.6465	6.09015	0							0.660936	-1.7642
0.142377	-0.163333	0.80453	12.6467	6.1018	0							0.662102	-1.7642
0.143543	-0.165055	0.806862	12.6469	6.11346	0							0.663268	-1.7642
0.144709	-0.16653	0.809193	12.6472	6.12512	0							0.664433	-1.7642
0.145874	-0.168168	0.811524	12.6474	6.13678	0							0.665599	-1.7642
0.14704	-0.169882	0.813856	12.6476	6.14844	0							0.666765	-1.7642
0.148206	-0.171299	0.816187	12.6476	6.16009	0							0.66793	-1.7642
0.149371	-0.172712	0.818519	12.6476	6.17175	0							0.669096	-1.7642
0.150537	-0.174631	0.82085	12.6476	6.18341	0							0.670262	-1.7642
0.151703	-0.176398	0.823182	12.6475	6.19507	0							0.671427	-1.7642
0.152868	-0.178644	0.825513	12.6474	6.20672	0							0.672593	-1.7642
0.154034	-0.180982	0.827844	12.6472	6.21838	0							0.673759	-1.7642
0.1552	-0.183087	0.830176	12.6472	6.23004	0							0.674924	-1.7642
0.156366	-0.185417	0.832507	12.6471	6.2417	0							0.67609	-1.7642
0.157531	-0.187903	0.834839	12.6471	6.25335	0							0.677256	-1.7642
0.158697	-0.190623	0.83717	12.6471	6.26501	0							0.678422	-1.7642
0.159863	-0.193625	0.839502	12.6472	6.27667	0							0.679587	-1.7642
0.161028	-0.196849	0.841833	12.6472	6.28833	0							0.680753	-1.7642
0.162194	-0.199999	0.844164	12.6472	6.29998	0							0.681919	-1.7642
0.16336	-0.202902	0.846496	12.6473	6.31164	0							0.683084	-1.7642
0.164525	-0.204827	0.848827	12.6474	6.3233	0							0.68425	-1.7642
0.165691	-0.207076	0.851159	12.6475	6.33496	0							0.685416	-1.7642
0.166857	-0.209512	0.85349	12.6475	6.34661	0							0.686581	-1.7642
0.168022	-0.211712	0.855822	12.6475	6.35827	0							0.687747	-1.7642
0.169188	-0.213703	0.858153	12.6475	6.36993	0							0.688913	-1.7642
0.170354	-0.215252	0.860484	12.6476	6.38159	0							0.690078	-1.7642
0.171519	-0.216841	0.862816	12.6476	6.39325	0							0.691244	-1.7642
0.172685	-0.219034	0.865147	12.6475	6.4049	0							0.69241	-1.7642
0.173851	-0.221049	0.867479	12.6475	6.41656	0							0.693575	-1.7642
0.175016	-0.221988	0.86981	12.6476	6.42822	0							0.694741	-1.7642
0.176182	-0.223521	0.872142	12.6476	6.43988	0							0.695907	-1.7642
0.177348	-0.225726	0.874473	12.6477	6.45153	0							0.697072	-1.7642
0.178513	-0.227719	0.876805	12.6478	6.46319	0							0.698238	-1.7642
0.179679	-0.229758	0.879136	12.6479	6.47485	0							0.699404	-1.7642
0.180845	-0.2314	0.881467	12.6479	6.48651	0							0.700569	-1.7642
0.18201	-0.232697	0.883799	12.648	6.49816	0							0.701735	-1.7642
0.183176	-0.23375	0.88613	12.6482	6.50982	0							0.702901	-1.7642
0.184342	-0.234858	0.888462	12.6484	6.52148	0							0.704066	-1.7642
0.185507	-0.236056	0.890793	12.6486	6.53314	0							0.705232	-1.7642
0.186673	-0.237124	0.893125	12.6488	6.54479	0							0.706398	-1.7642
0.187839	-0.238727	0.895456	12.649	6.55645	0							0.707563	-1.7642
0.189004	-0.240206	0.897787	12.6492	6.56811	0							0.708729	-1.7642
0.19017	-0.241148	0.900119	12.6494	6.57977	0							0.709895	-1.7642
0.191336	-0.24204	0.90245	12.6496	6.59143	0							0.71106	-1.7642
0.192501	-0.243286	0.904782	12.6498	6.60308	0							0.712226	-1.7642
0.193667	-0.244197	0.907113	12.6498	6.61474	0							0.713392	-1.7642
0.194833	-0.244633	0.909445	12.65	6.6264	0							0.714557	-1.7642
0.195998	-0.244946	0.911776	12.6502	6.63805	0							0.715723	-1.7642
0.197164	-0.245668	0.914107	12.6504	6.64971	0							0.716889	-1.7642
0.19833	-0.24617	0.916439	12.6506	6.66137	0							0.718054	-1.7642
0.199495	-0.246392	0.91877	12.6508	6.67303	0							0.71922	-1.7642
0.200661	-0.246459	0.921102	12.6509	6.68469	0							0.720386	-1.7642
0.201827	-0.246268	0.923433	12.6512	6.69634	0							0.721551	-1.7642
0.202992	-0.245708	0.925765	12.6514	6.708	0							0.722717	-1.7642
0.204158	-0.245097	0.928096	12.6517	6.71966	0							0.723883	-1.7642
0.205324	-0.244141	0.930428	12.6519	6.73132	0							0.725048	-1.7642
0.206489	-0.242828	0.932759	12.6521	6.74297	0							0.726214	-1.7642
0.207655	-0.241767	0.93509	12.6522	6.75463	0							0.72738	-1.7642
0.208821	-0.240703	0.937422	12.6524	6.76629	0							0.728546	-1.7642
0.209986	-0.23976	0.939753	12.6526	6.77795	0							0.729711	-1.7642
0.211152	-0.23807	0.942085	12.6527	6.7896	0							0.730877	-1.7642
0.212318	-0.235991	0.944416	12.653	6.80126	0							0.732043	-1.7642
0.213483	-0.233732	0.946748	12.6532	6.81292	0							0.733208	-1.7642
0.214649	-0.23094	0.949079	12.6534	6.82458	0							0.734374	-1.7642
0.215815	-0.227579	0.95141	12.6536	6.83624	0							0.73554	-1.7642
0.21698	-0.224058	0.953742	12.6538	6.84789	0							0.736705	-1.7642
0.218146	-0.22065	0.956073	12.6539	6.85955	0							0.737871	-1.7642
0.219312	-0.216016	0.958405	12.654	6.87121	0							0.739037	-1.7642
0.220478	-0.210725	0.960736	12.6542	6.88286	0							0.740202	-1.7642
0.221643	-0.205814	0.963068	12.6544	6.89452	0							0.741368	-1.7642
0.222809	-0.201324	0.965399	12.6546	6.90618	0							0.742534	-1.7642
0.223975	-0.195972	0.967731	12.6547	6.91784	0							0.743699	-1.7642
0.22514	-0.189054	0.970062	12.6549	6.9295	0							0.744865	-1.7642
0.226306	-0.182569	0.972393	12.655	6.94115	0							0.746031	-1.7642
0.227472	-0.17594	0.974725	12.6551	6.95281	0							0.747196	-1.7642
0.228637	-0.169478	0.977056	12.6553	6.96447	0							0.748362	-1.7642
0.229803	-0.162075	0.979388	12.6555	6.97613	0							0.749528	-1.7642
0.230969	-0.153796	0.981719	12.6557	6.98778	0							0.750693	-1.7642
0.232134	-0.145623	0.984051	12.6558	6.99944	0							0.751859	-1.7642
0.2333	-0.137703	0.986382	12.6561	7.0111	0							0.753025	-1.7642
0.234466	-0.129222	0.988713	12.6562	7.02276	0							0.75419	-1.7642
0.235631	-0.120371	0.991045	12.6564	7.03442	0							0.755356	-1.7642
0.236797	-0.111148	0.993376	12.6566	7.04607	0							0.756522	-1.7642
0.237963	-0.101415	0.995708	12.6566	7.05773	0							0.757687	-1.7642
0.239128	-0.091875	0.998039	12.6567	7.06939	0							0.758853	-1.7642
0.240294	-0.083022	1.00037	12.6567	7.08104	0							0.760019	-1.7642
0.24146	-0.074222	1.0027	12.6568	7.0927	0							0.761184	-1.7642
0.242625	-0.065265	1.00503	12.6568	7.10436	0							0.76235	-1.7642
0.243791	-0.055987	1.00737	12.6569	7.11602	0							0.763516	-1.7642
0.244957	-0.046233	1.0097	12.6569	7.12768	0							0.764681	-1.7642
0.246122	-0.035789	1.01203	12.6569	7.13933	0							0.765847	-1.7642
0.247288	-0.02564	1.01436	12.6569	7.15099	0							0.767013	-1.7642
0.248454	-0.01549	1.01669	12.6569	7.16265	0							0.768178	-1.7642
0.249619	-0.005681	1.01902	12.6569	7.17431	0							0.769344	-1.7642
0.250785	0.003647	1.02135	12.6569	7.18596	0							0.77051	-1.7642
0.251951	0.013294	1.02368	12.6569	7.19762	0							0.771675	-1.7642
0.253116	0.022974	1.02602	12.6568	7.20928	0							0.772841	-1.7642
0.254282	0.03255	1.02835	12.6569	7.22094	0							0.774007	-1.7642
0.255448	0.041839	1.03068	12.6569	7.23259	0							0.775172	-1.7642
0.256613	0.051055	1.03301	12.6568	7.24425	0							0.776338	-1.7642
0.257779	0.060396	1.03534	12.6568	7.25591	0							0.777504	-1.7642
0.258945	0.06965	1.03767	12.6568	7.26757	0							0.778669	-1.7642
0.26011	0.079077	1.04001	12.6568	7.27923	0							0.779835	-1.7642
0.261276	0.088187	1.04234	12.6568	7.29088	0							0.781001	-1.7642
0.262442	0.096402	1.04467	12.6568	7.30254	0							0.782166	-1.7642
0.263607	0.104217	1.047	12.6567	7.3142	0							0.783332	-1.7642
0.264773	0.111305	1.04933	12.6567	7.32585	0							0.784498	-1.7642
0.265939	0.118742	1.05166	12.6567	7.33751	0							0.785663	-1.7642
0.267104	0.126782	1.05399	12.6566	7.34917	0							0.786829	-1.7642
0.26827	0.134228	1.05632	12.6565	7.36083	0							0.787995	-1.7642
0.269436	0.141516	1.05866	12.6565	7.37249	0							0.78916	-1.7642
0.270601	0.148679	1.06099	12.6564	7.38414	0							0.790326	-1.7642
0.271767	0.155248	1.06332	12.6564	7.3958	0							0.791492	-1.7642
0.272933	0.161351	1.06565	12.6564	7.40746	0							0.792657	-1.7642
0.274098	0.167079	1.06798	12.6564	7.41912	0							0.793823	-1.7642
0.275264	0.172622	1.07031	12.6564	7.43077	0							0.794989	-1.7642
0.27643	0.177861	1.07265	12.6565	7.44243	0							0.796154	-1.7642
0.277595	0.182321	1.07498	12.6565	7.45409	0							0.79732	-1.7642
0.278761	0.186344	1.07731	12.6566	7.46575	0							0.798486	-1.7642
0.279927	0.190821	1.07964	12.6567	7.4774	0							0.799652	-1.7642
0.281092	0.195193	1.08197	12.6569	7.48906	0							0.800817	-1.7642
0.282258	0.198684	1.0843	12.6571	7.50072	0							0.801983	-1.7642
0.283424	0.201675	1.08663	12.6573	7.51238	0							0.803149	-1.7642
0.284589	0.204505	1.08896	12.6576	7.52403	0							0.804314	-1.7642
0.285755	0.206794	1.0913	12.6578	7.53569	0							0.80548	-1.7642
0.286921	0.209255	1.09363	12.658	7.54735	0							0.806646	-1.7642
0.288087	0.210635	1.09596	12.6582	7.55901	0							0.807811	-1.7642
0.289252	0.211825	1.09829	12.6584	7.57066	0							0.808977	-1.7642
0.290418	0.212258	1.10062	12.6586	7.58232	0							0.810143	-1.7642
0.291584	0.211985	1.10295	12.6588	7.59398	0							0.811308	-1.7642
0.292749	0.211729	1.10529	12.659	7.60564	0							0.812474	-1.7642
0.293915	0.21115	1.10762	12.6592	7.6173	0							0.81364	-1.7642
0.295081	0.210424	1.10995	12.6593	7.62895	0							0.814805	-1.7642
0.296246	0.209597	1.11228	12.6594	7.64061	0							0.815971	-1.7642
0.297412	0.20889	1.11461	12.6596	7.65227	0							0.817137	-1.7642
0.298578	0.208756	1.11694	12.6597	7.66393	0							0.818302	-1.7642
0.299743	0.207564	1.11927	12.6597	7.67558	0							0.819468	-1.7642
0.300909	0.206063	1.1216	12.6598	7.68724	0							0.820634	-1.7642
0.302075	0.205041	1.12394	12.66	7.6989	0							0.821799	-1.7642
0.30324	0.203657	1.12627	12.6601	7.71056	0							0.822965	-1.7642
0.304406	0.201697	1.1286	12.6604	7.72222	0							0.824131	-1.7642
0.305572	0.199824	1.13093	12.6606	7.73387	0							0.825296	-1.7642
0.306737	0.197625	1.13326	12.6607	7.74553	0							0.826462	-1.7642
0.307903	0.19581	1.13559	12.6608	7.75719	0							0.827628	-1.7642
0.309069	0.194585	1.13793	12.6609	7.76884	0							0.828793	-1.7642
0.310234	0.192791	1.14026	12.661	7.7805	0							0.829959	-1.7642
0.3114	0.191058	1.14259	12.6613	7.79216	0							0.831125	-1.7642
0.312566	0.189023	1.14492	12.6613	7.80382	0							0.83229	-1.7642
0.313731	0.186906	1.14725	12.6613	7.81548	0							0.833456	-1.7642
0.314897	0.184033	1.14958	12.6614	7.82713	0							0.834622	-1.7642
0.316063	0.180638	1.15191	12.6615	7.83879	0							0.835787	-1.7642
0.317228	0.177961	1.15424	12.6616	7.85045	0							0.836953	-1.7642
0.318394	0.175282	1.15658	12.6617	7.8621	0							0.838119	-1.7642
0.31956	0.172727	1.15891	12.6617	7.87376	0							0.839284	-1.7642
0.320725	0.170368	1.16124	12.6618	7.88542	0							0.84045	-1.7642
0.321891	0.168279	1.16357	12.6618	7.89708	0							0.841616	-1.7642
0.323057	0.166238	1.1659	12.6619	7.90874	0							0.842781	-1.7642
0.324222	0.163705	1.16823	12.662	7.92039	0							0.843947	-1.7642
0.325388	0.160935	1.17057	12.6621	7.93205	0							0.845113	-1.7642
0.326554	0.158623	1.1729	12.6621	7.94371	0							0.846278	-1.7642
0.327719	0.155763	1.17523	12.662	7.95537	0							0.847444	-1.7642
0.328885	0.15236	1.17756	12.6619	7.96702	0							0.84861	-1.7642
0.330051	0.149343	1.17989	12.6619	7.97868	0							0.849775	-1.7642
0.331216	0.146929	1.18222	12.6619	7.99034	0							0.850941	-1.7642
0.332382	0.145479	1.18455	12.6619	8.002	0							0.852107	-1.7642
0.333548	0.142957	1.18688	12.6621	8.01365	0							0.853272	-1.7642
0.334713	0.139293	1.18922	12.6622	8.02531	0							0.854438	-1.7642
0.335879	0.136357	1.19155	12.6622	8.03697	0							0.855604	-1.7642
0.337045	0.133519	1.19388	12.6623	8.04863	0							0.856769	-1.7642
0.33821	0.130727	1.19621	12.6623	8.06029	0							0.857935	-1.7642
0.339376	0.127754	1.19854	12.6624	8.07194	0							0.859101	-1.7642
0.340542	0.124433	1.20087	12.6625	8.0836	0							0.860267	-1.7642
0.341707	0.121122	1.20321	12.6626	8.09526	0							0.861432	-1.7642
0.342873	0.117029	1.20554	12.6628	8.10692	0							0.862598	-1.7642
0.344039	0.113107	1.20787	12.6629	8.11857	0							0.863764	-1.7642
0.345204	0.109757	1.2102	12.6629	8.13023	0							0.864929	-1.7642
0.34637	0.106542	1.21253	12.663	8.14189	0							0.866095	-1.7642
0.347536	0.103656	1.21486	12.6631	8.15355	0							0.867261	-1.7642
0.348701	0.101266	1.21719	12.6633	8.1652	0							0.868426	-1.7642
0.349867	0.098484	1.21952	12.6634	8.17686	0							0.869592	-1.7642
0.351033	0.095966	1.22186	12.6635	8.18852	0							0.870758	-1.7642
0.352199	0.09433	1.22419	12.6636	8.20018	0							0.871923	-1.7642
0.353364	0.092054	1.22652	12.6637	8.21184	0							0.873089	-1.7642
0.35453	0.089194	1.22885	12.6639	8.22349	0							0.874255	-1.7642
0.355696	0.086613	1.23118	12.664	8.23515	0							0.87542	-1.7642
0.356861	0.083799	1.23351	12.6642	8.24681	0							0.876586	-1.7642
0.358027	0.079663	1.23585	12.6644	8.25846	0							0.877752	-1.7642
0.359193	0.075912	1.23818	12.6645	8.27012	0							0.878917	-1.7642
0.360358	0.072368	1.24051	12.6646	8.28178	0							0.880083	-1.7642
0.361524	0.069025	1.24284	12.6647	8.29344	0							0.881249	-1.7642
0.36269	0.065922	1.24517	12.6648	8.3051	0							0.882414	-1.7642
0.363855	0.063105	1.2475	12.6649	8.31675	0							0.88358	-1.7642
0.365021	0.060456	1.24983	12.6651	8.32841	0							0.884746	-1.7642
0.366187	0.057261	1.25217	12.6652	8.34007	0							0.885911	-1.7642
0.367352	0.054114	1.2545	12.6653	8.35173	0							0.887077	-1.7642
0.368518	0.051199	1.25683	12.6654	8.36338	0							0.888243	-1.7642
0.369684	0.047993	1.25916	12.6656	8.37504	0							0.889408	-1.7642
0.370849	0.044591	1.26149	12.6657	8.3867	0							0.890574	-1.7642
0.372015	0.041156	1.26382	12.6659	8.39836	0							0.89174	-1.7642
0.373181	0.038573	1.26615	12.666	8.41001	0							0.892905	-1.7642
0.374346	0.036734	1.26849	12.6662	8.42167	0							0.894071	-1.7642
0.375512	0.034395	1.27082	12.6663	8.43333	0							0.895237	-1.7642
0.376678	0.031385	1.27315	12.6664	8.44499	0							0.896402	-1.7642
0.377843	0.028132	1.27548	12.6665	8.45664	0							0.897568	-1.7642
0.379009	0.02536	1.27781	12.6665	8.4683	0							0.898734	-1.7642
0.380175	0.021874	1.28014	12.6666	8.47996	0							0.899899	-1.7642
0.38134	0.018818	1.28247	12.6667	8.49162	0							0.901065	-1.7642
0.382506	0.016699	1.28481	12.6667	8.50328	0							0.902231	-1.7642
0.383672	0.014211	1.28714	12.6668	8.51493	0							0.903396	-1.7642
0.384837	0.011412	1.28947	12.6669	8.52659	0							0.904562	-1.7642
0.386003	0.008557	1.2918	12.6671	8.53825	0							0.905728	-1.7642
0.387169	0.006137	1.29413	12.6673	8.54991	0							0.906893	-1.7642
0.388334	0.004253	1.29646	12.6674	8.56156	0							0.908059	-1.7642
0.3895	0.00155	1.29879	12.6675	8.57322	0							0.909225	-1.7642
0.390666	-0.001306	1.30113	12.6676	8.58488	0							0.91039	-1.7642
0.391831	-0.004422	1.30346	12.6678	8.59654	0							0.911556	-1.7642
0.392997	-0.006628	1.30579	12.668	8.60819	0							0.912722	-1.7642
0.394163	-0.00863	1.30812	12.6682	8.61985	0							0.913888	-1.7642
0.395328	-0.011546	1.31045	12.6683	8.63151	0							0.915053	-1.7642
0.396494	-0.015283	1.31278	12.6685	8.64317	0							0.916219	-1.7642
0.39766	-0.018591	1.31511	12.6687	8.65482	0							0.917385	-1.7642
0.398825	-0.021318	1.31745	12.669	8.66648	0							0.91855	-1.7642
0.399991	-0.023594	1.31978	12.6691	8.67814	0							0.919716	-1.7642
0.401157	-0.025288	1.32211	12.6691	8.6898	0							0.920882	-1.7642
0.402322	-0.026638	1.32444	12.6692	8.70145	0							0.922047	-1.7642
0.403488	-0.029503	1.32677	12.6693	8.71311	0							0.923213	-1.7642
0.404654	-0.031701	1.3291	12.6693	8.72477	0							0.924379	-1.7642
0.405819	-0.034148	1.33143	12.6694	8.73643	0							0.925544	-1.7642
0.406985	-0.036967	1.33377	12.6694	8.74808	0							0.92671	-1.7642
0.408151	-0.038863	1.3361	12.6695	8.75974	0							0.927876	-1.7642
0.409316	-0.04171	1.33843	12.6694	8.7714	0							0.929041	-1.7642
0.410482	-0.04556	1.34076	12.6695	8.78306	0							0.930207	-1.7642
0.411648	-0.048887	1.34309	12.6695	8.79472	0							0.931373	-1.7642
0.412813	-0.051674	1.34542	12.6695	8.80637	0							0.932538	-1.7642
0.413979	-0.05473	1.34775	12.6696	8.81803	0							0.933704	-1.7642
0.415145	-0.05774	1.35009	12.6696	8.82969	0							0.93487	-1.7642
0.416311	-0.059332	1.35242	12.6697	8.84135	0							0.936035	-1.7642
0.417476	-0.060686	1.35475	12.6698	8.853	0							0.937201	-1.7642
0.418642	-0.062786	1.35708	12.6698	8.86466	0							0.938367	-1.7642
0.419808	-0.065068	1.35941	12.6699	8.87632	0							0.939532	-1.7642
0.420973	-0.067172	1.36174	12.67	8.88798	0							0.940698	-1.7642
0.422139	-0.069594	1.36407	12.6701	8.89963	0							0.941864	-1.7642
0.423305	-0.072034	1.36641	12.6701	8.91129	0							0.943029	-1.7642
0.42447	-0.074179	1.36874	12.6701	8.92295	0							0.944195	-1.7642
0.425636	-0.076479	1.37107	12.6701	8.93461	0							0.945361	-1.7642
0.426802	-0.079188	1.3734	12.6703	8.94626	0							0.946526	-1.7642
0.427967	-0.082057	1.37573	12.6704	8.95792	0							0.947692	-1.7642
0.429133	-0.084216	1.37806	12.6704	8.96958	0							0.948858	-1.7642
0.430299	-0.086221	1.38039	12.6704	8.98124	0							0.950023	-1.7642
0.431464	-0.088345	1.38273	12.6704	8.9929	0							0.951189	-1.7642
0.43263	-0.090937	1.38506	12.6704	9.00455	0							0.952355	-1.7642
0.433796	-0.093539	1.38739	12.6704	9.01621	0							0.95352	-1.7642
0.434961	-0.096051	1.38972	12.6705	9.02787	0							0.954686	-1.7642
0.436127	-0.098259	1.39205	12.6705	9.03953	0							0.955852	-1.7642
0.437293	-0.100466	1.39438	12.6706	9.05118	0							0.957017	-1.7642
0.438458	-0.102487	1.39671	12.6706	9.06284	0							0.958183	-1.7642
0.439624	-0.104947	1.39905	12.6706	9.0745	0							0.959349	-1.7642
0.44079	-0.107103	1.40138	12.6707	9.08616	0							0.960514	-1.7642
0.441955	-0.109286	1.40371	12.6708	9.09781	0							0.96168	-1.7642
0.443121	-0.111794	1.40604	12.6709	9.10947	0							0.962846	-1.7642
0.444287	-0.11358	1.40837	12.671	9.12113	0							0.964011	-1.7642
0.445452	-0.116174	1.4107	12.6711	9.13279	0							0.965177	-1.7642
0.446618	-0.11847	1.41303	12.6712	9.14444	0							0.966343	-1.7642
0.447784	-0.120699	1.41537	12.6712	9.1561	0							0.967508	-1.7642
0.448949	-0.123914	1.4177	12.6713	9.16776	0							0.968674	-1.7642
0.450115	-0.126408	1.42003	12.6713	9.17942	0							0.96984	-1.7642
0.451281	-0.129236	1.42236	12.6714	9.19107	0							0.971005	-1.7642
0.452446	-0.131897	1.42469	12.6715	9.20273	0							0.972171	-1.7642
0.453612	-0.133337	1.42702	12.6715	9.21439	0							0.973337	-1.7642
0.454778	-0.134939	1.42935	12.6715	9.22605	0							0.974502	-1.7642
0.455943	-0.137552	1.43169	12.6715	9.23771	0							0.975668	-1.7642
0.457109	-0.139315	1.43402	12.6716	9.24936	0							0.976834	-1.7642
0.458275	-0.141886	1.43635	12.6716	9.26102	0							0.977999	-1.7642
0.45944	-0.14498	1.43868	12.6717	9.27268	0							0.979165	-1.7642
0.460606	-0.147428	1.44101	12.6717	9.28434	0							0.980331	-1.7642
0.461772	-0.14956	1.44334	12.6719	9.29599	0							0.981496	-1.7642
0.462937	-0.152309	1.44568	12.672	9.30765	0							0.982662	-1.7642
0.464103	-0.155148	1.44801	12.6721	9.31931	0							0.983828	-1.7642
0.465269	-0.157589	1.45034	12.6722	9.33097	0							0.984993	-1.7642
0.466434	-0.160166	1.45267	12.6723	9.34262	0							0.986159	-1.7642
0.4676	-0.161789	1.455	12.6724	9.35428	0							0.987325	-1.7642
0.468766	-0.163347	1.45733	12.6725	9.36594	0							0.988491	-1.7642
0.469931	-0.165316	1.45966	12.6725	9.3776	0							0.989656	-1.7642
0.471097	-0.167737	1.46199	12.6725	9.38926	0							0.990822	-1.7642
0.472263	-0.170611	1.46433	12.6725	9.40091	0							0.991988	-1.7642
0.473428	-0.173556	1.46666	12.6726	9.41257	0							0.993153	-1.7642
0.474594	-0.175814	1.46899	12.6727	9.42423	0							0.994319	-1.7642
0.47576	-0.177737	1.47132	12.6727	9.43588	0							0.995485	-1.7642
0.476925	-0.179783	1.47365	12.6728	9.44754	0							0.99665	-1.7642
0.478091	-0.181645	1.47598	12.6728	9.4592	0							0.997816	-1.7642
0.479257	-0.183721	1.47832	12.6727	9.47086	0							0.998982	-1.7642
0.480422	-0.185344	1.48065	12.6727	9.48251	0							1.00015	-1.7642
0.481588	-0.187189	1.48298	12.6727	9.49417	0							1.00131	-1.7642
0.482754	-0.189175	1.48531	12.6727	9.50583	0							1.00248	-1.7642
0.48392	-0.191127	1.48764	12.6727	9.51749	0							1.00364	-1.7642
0.485085	-0.193278	1.48997	12.6727	9.52915	0							1.00481	-1.7642
0.486251	-0.195211	1.4923	12.6728	9.5408	0							1.00598	-1.7642
0.487417	-0.197492	1.49463	12.6729	9.55246	0							1.00714	-1.7642
0.488582	-0.199623	1.49697	12.6728	9.56412	0							1.00831	-1.7642
0.489748	-0.201526	1.4993	12.673	9.57578	0							1.00947	-1.7642
0.490914	-0.203478	1.50163	12.6731	9.58743	0							1.01064	-1.7642
0.492079	-0.206153	1.50396	12.6732	9.59909	0							1.0118	-1.7642
0.493245	-0.208671	1.50629	12.6733	9.61075	0							1.01297	-1.7642
0.494411	-0.211037	1.50862	12.6734	9.62241	0							1.01414	-1.7642
0.495576	-0.213699	1.51096	12.6736	9.63406	0							1.0153	-1.7642
0.496742	-0.216082	1.51329	12.6737	9.64572	0							1.01647	-1.7642
0.497908	-0.218011	1.51562	12.6738	9.65738	0							1.01763	-1.7642
0.499073	-0.2212	1.51795	12.674	9.66904	0							1.0188	-1.7642
0.500239	-0.223798	1.52028	12.674	9.6807	0							1.01996	-1.7642
0.501405	-0.226781	1.52261	12.6742	9.69235	0							1.02113	-1.7642
0.50257	-0.229681	1.52494	12.6744	9.70401	0							1.02229	-1.7642
0.503736	-0.231937	1.52727	12.6746	9.71567	0							1.02346	-1.7642
0.504902	-0.234694	1.52961	12.6748	9.72733	0							1.02463	-1.7642
0.506067	-0.237751	1.53194	12.675	9.73898	0							1.02579	-1.7642
0.507233	-0.24034	1.53427	12.6751	9.75064	0							1.02696	-1.7642
0.508399	-0.242533	1.5366	12.6752	9.7623	0							1.02812	-1.7642
0.509564	-0.244201	1.53893	12.6753	9.77396	0							1.02929	-1.7642
0.51073	-0.246621	1.54126	12.6756	9.78561	0							1.03045	-1.7642
0.511896	-0.249584	1.5436	12.6757	9.79727	0							1.03162	-1.7642
0.513061	-0.252252	1.54593	12.6758	9.80893	0							1.03279	-1.7642
0.514227	-0.254049	1.54826	12.676	9.82059	0							1.03395	-1.7642
0.515393	-0.256705	1.55059	12.6762	9.83224	0							1.03512	-1.7642
0.516558	-0.259042	1.55292	12.6763	9.8439	0							1.03628	-1.7642
0.517724	-0.261158	1.55525	12.6764	9.85556	0							1.03745	-1.7642
0.51889	-0.26398	1.55758	12.6765	9.86722	0							1.03862	-1.7642
0.520055	-0.266259	1.55991	12.6766	9.87888	0							1.03978	-1.7642
0.521221	-0.268708	1.56225	12.6767	9.89053	0							1.04095	-1.7642
0.522387	-0.271157	1.56458	12.6768	9.90219	0							1.04211	-1.7642
0.523552	-0.273667	1.56691	12.6768	9.91385	0							1.04328	-1.7642
0.524718	-0.275742	1.56924	12.6767	9.9255	0							1.04444	-1.7642
0.525884	-0.27792	1.57157	12.6766	9.93716	0							1.04561	-1.7642
0.527049	-0.279869	1.5739	12.6766	9.94882	0							1.04677	-1.7642
0.528215	-0.282219	1.57624	12.6765	9.96048	0							1.04794	-1.7642
0.529381	-0.284287	1.57857	12.6765	9.97214	0							1.04911	-1.7642
0.530546	-0.285672	1.5809	12.6764	9.98379	0							1.05027	-1.7642
0.531712	-0.287867	1.58323	12.6765	9.99545	0							1.05144	-1.7642
0.532878	-0.29067	1.58556	12.6766	10.0071	0							1.0526	-1.7642
0.534043	-0.293347	1.58789	12.6766	10.0188	0							1.05377	-1.7642
0.535209	-0.295574	1.59022	12.6766	10.0304	0							1.05493	-1.7642
0.536375	-0.297731	1.59255	12.6766	10.0421	0							1.0561	-1.7642
0.53754	-0.299997	1.59489	12.6766	10.0537	0							1.05726	-1.7642
0.538706	-0.303234	1.59722	12.6766	10.0654	0							1.05843	-1.7642
0.539872	-0.306417	1.59955	12.6766	10.0771	0							1.0596	-1.7642
0.541038	-0.309379	1.60188	12.6766	10.0887	0							1.06076	-1.7642
0.542203	-0.311907	1.60421	12.6767	10.1004	0							1.06193	-1.7642
0.543369	-0.313395	1.60654	12.6767	10.112	0							1.06309	-1.7642
0.544535	-0.316371	1.60888	12.6766	10.1237	0							1.06426	-1.7642
0.5457	-0.318676	1.61121	12.6766	10.1353	0							1.06543	-1.7642
0.546866	-0.320797	1.61354	12.6765	10.147	0							1.06659	-1.7642
0.548032	-0.323095	1.61587	12.6765	10.1587	0							1.06776	-1.7642
0.549197	-0.325572	1.6182	12.6765	10.1703	0							1.06892	-1.7642
0.550363	-0.32732	1.62053	12.6765	10.182	0							1.07009	-1.7642
0.551529	-0.32861	1.62286	12.6765	10.1936	0							1.07125	-1.7642
0.552694	-0.330618	1.62519	12.6765	10.2053	0							1.07242	-1.7642
0.55386	-0.332196	1.62753	12.6766	10.2169	0							1.07359	-1.7642
0.555026	-0.334584	1.62986	12.6767	10.2286	0							1.07475	-1.7642
0.556191	-0.337431	1.63219	12.6768	10.2403	0							1.07592	-1.7642
0.557357	-0.340076	1.63452	12.6769	10.2519	0							1.07708	-1.7642
0.558523	-0.342915	1.63685	12.6769	10.2636	0							1.07825	-1.7642
0.559688	-0.34469	1.63918	12.6769	10.2752	0							1.07941	-1.7642
0.560854	-0.346901	1.64152	12.6771	10.2869	0							1.08058	-1.7642
0.56202	-0.348702	1.64385	12.6772	10.2985	0							1.08174	-1.7642
0.563185	-0.351477	1.64618	12.6773	10.3102	0							1.08291	-1.7642
0.564351	-0.353575	1.64851	12.6774	10.3219	0							1.08408	-1.7642
0.565517	-0.35499	1.65084	12.6775	10.3335	0							1.08524	-1.7642
0.566682	-0.356423	1.65317	12.6776	10.3452	0							1.08641	-1.7642
0.567848	-0.357438	1.6555	12.6777	10.3568	0							1.08757	-1.7642
0.569014	-0.359435	1.65783	12.6779	10.3685	0							1.08874	-1.7642
0.570179	-0.3618	1.66017	12.678	10.3802	0							1.0899	-1.7642
0.571345	-0.363874	1.6625	12.6781	10.3918	0							1.09107	-1.7642
0.572511	-0.365974	1.66483	12.6782	10.4035	0							1.09224	-1.7642
0.573676	-0.36732	1.66716	12.6783	10.4151	0							1.0934	-1.7642
0.574842	-0.368917	1.66949	12.6783	10.4268	0							1.09457	-1.7642
0.576008	-0.37052	1.67182	12.6784	10.4384	0							1.09573	-1.7642
0.577173	-0.372782	1.67416	12.6786	10.4501	0							1.0969	-1.7642
0.578339	-0.37487	1.67649	12.6786	10.4618	0							1.09806	-1.7642
0.579505	-0.376826	1.67882	12.6787	10.4734	0							1.09923	-1.7642
0.58067	-0.37944	1.68115	12.6787	10.4851	0							1.1004	-1.7642
0.581836	-0.381099	1.68348	12.6788	10.4967	0							1.10156	-1.7642
0.583002	-0.383084	1.68581	12.6788	10.5084	0							1.10273	-1.7642
0.584167	-0.385912	1.68814	12.6788	10.52	0							1.10389	-1.7642
0.585333	-0.389186	1.69047	12.6789	10.5317	0							1.10506	-1.7642
0.586499	-0.392119	1.69281	12.6789	10.5434	0							1.10622	-1.7642
0.587664	-0.394074	1.69514	12.6789	10.555	0							1.10739	-1.7642
0.58883	-0.396686	1.69747	12.679	10.5667	0							1.10855	-1.7642
0.589996	-0.398464	1.6998	12.679	10.5783	0							1.10972	-1.7642
0.591161	-0.399795	1.70213	12.679	10.59	0							1.11089	-1.7642
0.592327	-0.401758	1.70446	12.679	10.6016	0							1.11205	-1.7642
0.593493	-0.404159	1.7068	12.679	10.6133	0							1.11322	-1.7642
0.594658	-0.407301	1.70913	12.679	10.625	0							1.11438	-1.7642
0.595824	-0.410103	1.71146	12.679	10.6366	0							1.11555	-1.7642
0.59699	-0.41176	1.71379	12.679	10.6483	0							1.11671	-1.7642
0.598155	-0.413692	1.71612	12.6789	10.6599	0							1.11788	-1.7642
0.599321	-0.415646	1.71845	12.679	10.6716	0							1.11905	-1.7642
0.600487	-0.417341	1.72078	12.679	10.6832	0							1.12021	-1.7642
0.601653	-0.420007	1.72311	12.6791	10.6949	0							1.12138	-1.7642
0.602818	-0.421081	1.72545	12.6792	10.7066	0							1.12254	-1.7642
0.603984	-0.423147	1.72778	12.6793	10.7182	0							1.12371	-1.7642
0.60515	-0.425934	1.73011	12.6794	10.7299	0							1.12487	-1.7642
0.606315	-0.428303	1.73244	12.6795	10.7415	0							1.12604	-1.7642
0.607481	-0.430612	1.73477	12.6795	10.7532	0							1.12721	-1.7642
0.608647	-0.432749	1.7371	12.6795	10.7649	0							1.12837	-1.7642
0.609812	-0.435334	1.73944	12.6796	10.7765	0							1.12954	-1.7642
0.610978	-0.436925	1.74177	12.6796	10.7882	0							1.1307	-1.7642
0.612144	-0.439382	1.7441	12.6796	10.7998	0							1.13187	-1.7642
0.613309	-0.441547	1.74643	12.6795	10.8115	0							1.13303	-1.7642
0.614475	-0.44273	1.74876	12.6794	10.8231	0							1.1342	-1.7642
0.615641	-0.443764	1.75109	12.6793	10.8348	0							1.13536	-1.7642
0.616806	-0.445552	1.75342	12.6793	10.8465	0							1.13653	-1.7642
0.617972	-0.447436	1.75575	12.6792	10.8581	0							1.1377	-1.7642
0.619138	-0.448863	1.75809	12.6792	10.8698	0							1.13886	-1.7642
0.620303	-0.450412	1.76042	12.6793	10.8814	0							1.14003	-1.7642
0.621469	-0.451789	1.76275	12.6794	10.8931	0							1.14119	-1.7642
0.622635	-0.453423	1.76508	12.6794	10.9047	0							1.14236	-1.7642
0.6238	-0.455875	1.76741	12.6794	10.9164	0							1.14352	-1.7642
0.624966	-0.459126	1.76974	12.6795	10.9281	0							1.14469	-1.7642
0.626132	-0.462822	1.77208	12.6796	10.9397	0							1.14586	-1.7642
0.627297	-0.465518	1.77441	12.6797	10.9514	0							1.14702	-1.7642
0.628463	-0.468443	1.77674	12.6798	10.963	0							1.14819	-1.7642
0.629629	-0.470757	1.77907	12.6799	10.9747	0							1.14935	-1.7642
0.630794	-0.472875	1.7814	12.68	10.9863	0							1.15052	-1.7642
0.63196	-0.476021	1.78373	12.6801	10.998	0							1.15169	-1.7642
0.633126	-0.478174	1.78606	12.6803	11.0097	0							1.15285	-1.7642
0.634291	-0.480136	1.7884	12.6804	11.0213	0							1.15402	-1.7642
0.635457	-0.48172	1.79073	12.6805	11.033	0							1.15518	-1.7642
0.636623	-0.483499	1.79306	12.6806	11.0446	0							1.15635	-1.7642
0.637788	-0.485299	1.79539	12.6808	11.0563	0							1.15751	-1.7642
0.638954	-0.486396	1.79772	12.6809	11.068	0							1.15868	-1.7642
0.64012	-0.488235	1.80005	12.681	11.0796	0							1.15984	-1.7642
0.641285	-0.490085	1.80238	12.6811	11.0913	0							1.16101	-1.7642
0.642451	-0.491921	1.80472	12.6813	11.1029	0							1.16218	-1.7642
0.643617	-0.493007	1.80705	12.6814	11.1146	0							1.16334	-1.7642
0.644782	-0.49322	1.80938	12.6815	11.1262	0							1.16451	-1.7642
0.645948	-0.493761	1.81171	12.6816	11.1379	0							1.16567	-1.7642
0.647114	-0.494467	1.81404	12.6817	11.1496	0							1.16684	-1.7642
0.648279	-0.496015	1.81637	12.6819	11.1612	0							1.168	-1.7642
0.649445	-0.498379	1.8187	12.682	11.1729	0							1.16917	-1.7642
0.650611	-0.499994	1.82104	12.6822	11.1845	0							1.17034	-1.7642
0.651776	-0.501529	1.82337	12.6822	11.1962	0							1.1715	-1.7642
0.652942	-0.501989	1.8257	12.6823	11.2078	0							1.17267	-1.7642
0.654108	-0.50357	1.82803	12.6825	11.2195	0							1.17383	-1.7642
0.655273	-0.505401	1.83036	12.6826	11.2312	0							1.175	-1.7642
0.656439	-0.507118	1.83269	12.6828	11.2428	0							1.17616	-1.7642
0.657605	-0.508265	1.83502	12.6829	11.2545	0							1.17733	-1.7642
0.65877	-0.50934	1.83736	12.6831	11.2661	0							1.1785	-1.7642
0.659936	-0.511349	1.83969	12.6832	11.2778	0							1.17966	-1.7642
0.661102	-0.513343	1.84202	12.6832	11.2894	0							1.18083	-1.7642
0.662267	-0.515435	1.84435	12.6833	11.3011	0							1.18199	-1.7642
0.663433	-0.516709	1.84668	12.6833	11.3128	0							1.18316	-1.7642
0.664599	-0.518037	1.84901	12.6833	11.3244	0							1.18432	-1.7642
0.665764	-0.519954	1.85134	12.6833	11.3361	0							1.18549	-1.7642
0.66693	-0.521683	1.85368	12.6833	11.3477	0							1.18666	-1.7642
0.668096	-0.523074	1.85601	12.6833	11.3594	0							1.18782	-1.7642
0.669262	-0.525079	1.85834	12.6834	11.3711	0							1.18899	-1.7642
0.670427	-0.527236	1.86067	12.6835	11.3827	0							1.19015	-1.7642
0.671593	-0.529227	1.863	12.6835	11.3944	0							1.19132	-1.7642
0.672759	-0.530923	1.86533	12.6836	11.406	0							1.19248	-1.7642
0.673924	-0.532306	1.86766	12.6836	11.4177	0							1.19365	-1.7642
0.67509	-0.533429	1.87	12.6836	11.4293	0							1.19481	-1.7642
0.676256	-0.534656	1.87233	12.6837	11.441	0							1.19598	-1.7642
0.677421	-0.536991	1.87466	12.6838	11.4527	0							1.19715	-1.7642
0.678587	-0.53943	1.87699	12.6838	11.4643	0							1.19831	-1.76419
0.679753	-0.540804	1.87932	12.6839	11.476	0							1.19948	-1.76419
0.680918	-0.54249	1.88165	12.6839	11.4876	0							1.20064	-1.76419
0.682084	-0.543663	1.88398	12.6839	11.4993	0							1.20181	-1.76419
0.68325	-0.544512	1.88632	12.6839	11.5109	0							1.20297	-1.76419
0.684415	-0.545535	1.88865	12.6839	11.5226	0							1.20414	-1.76419
0.685581	-0.546365	1.89098	12.6839	11.5343	0							1.20531	-1.76419
0.686747	-0.546759	1.89331	12.684	11.5459	0							1.20647	-1.76419
0.687912	-0.547675	1.89564	12.684	11.5576	0							1.20764	-1.76419
0.689078	-0.548606	1.89797	12.684	11.5692	0							1.2088	-1.76419
0.690244	-0.548919	1.9003	12.684	11.5809	0							1.20997	-1.76419
0.691409	-0.550607	1.90264	12.684	11.5925	0							1.21113	-1.76419
0.692575	-0.552886	1.90497	12.684	11.6042	0							1.2123	-1.76419
0.693741	-0.554658	1.9073	12.684	11.6159	0							1.21347	-1.76419
0.694906	-0.555964	1.90963	12.684	11.6275	0							1.21463	-1.76419
0.696072	-0.556837	1.91196	12.684	11.6392	0							1.2158	-1.76419
0.697238	-0.558864	1.91429	12.684	11.6508	0							1.21696	-1.76419
0.698403	-0.560301	1.91662	12.6841	11.6625	0							1.21813	-1.76419
0.699569	-0.562087	1.91896	12.6841	11.6741	0							1.21929	-1.76419
0.700735	-0.564318	1.92129	12.684	11.6858	0							1.22046	-1.76419
0.7019	-0.566253	1.92362	12.684	11.6975	0							1.22162	-1.76419
0.703066	-0.568546	1.92595	12.6839	11.7091	0							1.22279	-1.76419
0.704232	-0.570978	1.92828	12.6839	11.7208	0							1.22396	-1.76419
0.705397	-0.574128	1.93061	12.6839	11.7324	0							1.22512	-1.76419
0.706563	-0.575855	1.93294	12.6839	11.7441	0							1.22629	-1.76419
0.707729	-0.576658	1.93528	12.6839	11.7558	0							1.22745	-1.76419
0.708894	-0.578897	1.93761	12.684	11.7674	0							1.22862	-1.76419
0.71006	-0.580049	1.93994	12.684	11.7791	0							1.22978	-1.76419
0.711226	-0.582306	1.94227	12.684	11.7907	0							1.23095	-1.76419
0.712391	-0.58345	1.9446	12.684	11.8024	0							1.23212	-1.76419
0.713557	-0.584601	1.94693	12.684	11.814	0							1.23328	-1.76419
0.714723	-0.585016	1.94926	12.6841	11.8257	0							1.23445	-1.76419
0.715888	-0.586227	1.9516	12.6841	11.8374	0							1.23561	-1.76419
0.717054	-0.588152	1.95393	12.684	11.849	0							1.23678	-1.76419
0.71822	-0.589732	1.95626	12.6839	11.8607	0							1.23794	-1.76419
0.719386	-0.590454	1.95859	12.6838	11.8723	0							1.23911	-1.76419
0.720551	-0.592045	1.96092	12.6837	11.884	0							1.24028	-1.76419
0.721717	-0.593674	1.96325	12.6837	11.8956	0							1.24144	-1.76419
0.722883	-0.594452	1.96558	12.6837	11.9073	0							1.24261	-1.76419
0.724048	-0.594435	1.96792	12.6837	11.919	0							1.24377	-1.76419
0.725214	-0.595302	1.97025	12.6836	11.9306	0							1.24494	-1.76419
0.72638	-0.597211	1.97258	12.6836	11.9423	0							1.2461	-1.76419
0.727545	-0.59846	1.97491	12.6836	11.9539	0							1.24727	-1.76419
0.728711	-0.598762	1.97724	12.6836	11.9656	0							1.24843	-1.76419
0.729877	-0.600013	1.97957	12.6836	11.9772	0							1.2496	-1.76419
0.731042	-0.601222	1.98191	12.6836	11.9889	0							1.25077	-1.76419
0.732208	-0.60306	1.98424	12.6836	12.0006	0							1.25193	-1.76419
0.733374	-0.604329	1.98657	12.6836	12.0122	0							1.2531	-1.76419
0.734539	-0.60508	1.9889	12.6836	12.0239	0							1.25426	-1.76419
0.735705	-0.606209	1.99123	12.6836	12.0355	0							1.25543	-1.76419
0.736871	-0.608081	1.99356	12.6835	12.0472	0							1.25659	-1.76419
0.738036	-0.609265	1.99589	12.6836	12.0588	0							1.25776	-1.76419
0.739202	-0.609927	1.99822	12.6836	12.0705	0							1.25893	-1.76419
0.740368	-0.611529	2.00056	12.6835	12.0822	0							1.26009	-1.76419
0.741533	-0.613358	2.00289	12.6835	12.0938	0							1.26126	-1.76419
0.742699	-0.615157	2.00522	12.6835	12.1055	0							1.26242	-1.76419
0.743865	-0.617059	2.00755	12.6835	12.1171	0							1.26359	-1.76419
0.74503	-0.618256	2.00988	12.6834	12.1288	0							1.26476	-1.76419
0.746196	-0.619731	2.01221	12.6834	12.1405	0							1.26592	-1.76419
0.747362	-0.621537	2.01454	12.6834	12.1521	0							1.26709	-1.76419
0.748527	-0.623483	2.01688	12.6834	12.1638	0							1.26825	-1.76419
0.749693	-0.62489	2.01921	12.6834	12.1754	0							1.26942	-1.76419
0.750859	-0.625527	2.02154	12.6834	12.1871	0							1.27058	-1.76419
0.752024	-0.627042	2.02387	12.6834	12.1987	0							1.27175	-1.76419
0.75319	-0.629249	2.0262	12.6834	12.2104	0							1.27292	-1.76419
0.754356	-0.631275	2.02853	12.6835	12.2221	0							1.27408	-1.76419
0.755521	-0.632193	2.03086	12.6835	12.2337	0							1.27525	-1.76419
0.756687	-0.633183	2.0332	12.6836	12.2454	0							1.27641	-1.76419
0.757853	-0.63423	2.03553	12.6836	12.257	0							1.27758	-1.76419
0.759018	-0.635053	2.03786	12.6837	12.2687	0							1.27874	-1.76419
0.760184	-0.637012	2.04019	12.6837	12.2803	0							1.27991	-1.76419
0.76135	-0.638586	2.04252	12.6837	12.292	0							1.28107	-1.76419
0.762515	-0.639994	2.04485	12.6838	12.3037	0							1.28224	-1.76419
0.763681	-0.641405	2.04718	12.6838	12.3153	0							1.28341	-1.76419
0.764847	-0.642235	2.04952	12.6839	12.327	0							1.28457	-1.76419
0.766012	-0.643165	2.05185	12.6839	12.3386	0							1.28574	-1.76419
0.767178	-0.643807	2.05418	12.684	12.3503	0							1.2869	-1.76419
0.768344	-0.645773	2.05651	12.684	12.3619	0							1.28807	-1.76419
0.769509	-0.647204	2.05884	12.6841	12.3736	0							1.28923	-1.76419
0.770675	-0.648517	2.06117	12.6841	12.3853	0							1.2904	-1.76419
0.771841	-0.649084	2.06351	12.6842	12.3969	0							1.29157	-1.76419
0.773006	-0.651051	2.06584	12.6843	12.4086	0							1.29273	-1.76419
0.774172	-0.652807	2.06817	12.6844	12.4202	0							1.2939	-1.76419
0.775338	-0.654553	2.0705	12.6844	12.4319	0							1.29506	-1.76419
0.776503	-0.656294	2.07283	12.6845	12.4436	0							1.29623	-1.76419
0.777669	-0.658707	2.07516	12.6846	12.4552	0							1.29739	-1.76419
0.778835	-0.660176	2.07749	12.6847	12.4669	0							1.29856	-1.76419
0.78	-0.661188	2.07983	12.6849	12.4785	0							1.29973	-1.76419
0.781166	-0.663772	2.08216	12.6851	12.4902	0							1.30089	-1.76419
0.782332	-0.66564	2.08449	12.6852	12.5018	0							1.30206	-1.76419
0.783497	-0.667659	2.08682	12.6852	12.5135	0							1.30322	-1.76419
0.784663	-0.668013	2.08915	12.6853	12.5252	0							1.30439	-1.76419
0.785829	-0.669716	2.09148	12.6854	12.5368	0							1.30555	-1.76419
0.786994	-0.671846	2.09381	12.6855	12.5485	0							1.30672	-1.76419
0.78816	-0.672448	2.09614	12.6856	12.5601	0							1.30788	-1.76419
0.789326	-0.674646	2.09848	12.6856	12.5718	0							1.30905	-1.76419
0.790491	-0.676222	2.10081	12.6857	12.5834	0							1.31022	-1.76419
0.791657	-0.678696	2.10314	12.6858	12.5951	0							1.31138	-1.76419
0.792823	-0.6811	2.10547	12.6859	12.6068	0							1.31255	-1.76419
0.793988	-0.682064	2.1078	12.686	12.6184	0							1.31371	-1.76419
0.795154	-0.682657	2.11013	12.686	12.6301	0							1.31488	-1.76419
0.79632	-0.684855	2.11246	12.686	12.6417	0							1.31604	-1.76419
0.797485	-0.686826	2.1148	12.686	12.6534	0							1.31721	-1.76419
0.798651	-0.688515	2.11713	12.686	12.665	0							1.31838	-1.76419
0.799817	-0.689485	2.11946	12.6859	12.6767	0							1.31954	-1.76419
0.800983	-0.690076	2.12179	12.6859	12.6884	0							1.32071	-1.76419
0.802148	-0.690688	2.12412	12.6859	12.7	0							1.32187	-1.76419
0.803314	-0.692518	2.12645	12.6858	12.7117	0							1.32304	-1.76419
0.80448	-0.694122	2.12879	12.6859	12.7233	0							1.3242	-1.76419
0.805645	-0.695739	2.13112	12.686	12.735	0							1.32537	-1.76419
0.806811	-0.696057	2.13345	12.686	12.7467	0							1.32654	-1.76419
0.807977	-0.697439	2.13578	12.686	12.7583	0							1.3277	-1.76419
0.809142	-0.699678	2.13811	12.686	12.77	0							1.32887	-1.76419
0.810308	-0.700743	2.14044	12.686	12.7816	0							1.33003	-1.76419
0.811474	-0.702041	2.14277	12.6859	12.7933	0							1.3312	-1.76419
0.812639	-0.702511	2.14511	12.6859	12.8049	0							1.33236	-1.76419
0.813805	-0.703815	2.14744	12.6858	12.8166	0							1.33353	-1.76419
0.814971	-0.705595	2.14977	12.6857	12.8283	0							1.33469	-1.76419
0.816136	-0.707188	2.1521	12.6857	12.8399	0							1.33586	-1.76419
0.817302	-0.707644	2.15443	12.6857	12.8516	0							1.33703	-1.76419
0.818468	-0.707489	2.15676	12.6857	12.8632	0							1.33819	-1.76419
0.819633	-0.708156	2.15909	12.6858	12.8749	0							1.33936	-1.76419
0.820799	-0.710096	2.16142	12.6859	12.8865	0							1.34052	-1.76419
0.821965	-0.71068	2.16376	12.6859	12.8982	0							1.34169	-1.76419
0.82313	-0.71332	2.16609	12.686	12.9099	0							1.34285	-1.76419
0.824296	-0.714633	2.16842	12.686	12.9215	0							1.34402	-1.76419
0.825462	-0.71592	2.17075	12.6861	12.9332	0							1.34519	-1.76419
0.826627	-0.716777	2.17308	12.6861	12.9448	0							1.34635	-1.76419
0.827793	-0.717706	2.17541	12.6861	12.9565	0							1.34752	-1.76419
0.828959	-0.718555	2.17774	12.6861	12.9681	0							1.34868	-1.76419
0.830124	-0.720324	2.18008	12.6861	12.9798	0							1.34985	-1.76419
0.83129	-0.722421	2.18241	12.6861	12.9915	0							1.35102	-1.76419
0.832456	-0.723714	2.18474	12.6861	13.0031	0							1.35218	-1.76419
0.833621	-0.723948	2.18707	12.6863	13.0148	0							1.35335	-1.76419
0.834787	-0.724961	2.1894	12.6864	13.0264	0							1.35451	-1.76419
0.835953	-0.725743	2.19173	12.6866	13.0381	0							1.35568	-1.76419
0.837118	-0.726502	2.19407	12.6868	13.0497	0							1.35684	-1.76419
0.838284	-0.727549	2.1964	12.6869	13.0614	0							1.35801	-1.76419
0.83945	-0.727386	2.19873	12.687	13.0731	0							1.35917	-1.76419
0.840615	-0.729129	2.20106	12.687	13.0847	0							1.36034	-1.76419
0.841781	-0.729189	2.20339	12.687	13.0964	0							1.36151	-1.76419
0.842947	-0.731027	2.20572	12.6869	13.108	0							1.36267	-1.76419
0.844112	-0.731683	2.20805	12.6869	13.1197	0							1.36384	-1.76419
0.845278	-0.732775	2.21039	12.687	13.1314	0							1.365	-1.76419
0.846444	-0.734502	2.21272	12.687	13.143	0							1.36617	-1.76419
0.847609	-0.73554	2.21505	12.687	13.1547	0							1.36733	-1.76419
0.848775	-0.735586	2.21738	12.687	13.1663	0							1.3685	-1.76419
0.849941	-0.736218	2.21971	12.6871	13.178	0							1.36967	-1.76419
0.851107	-0.737311	2.22204	12.6871	13.1896	0							1.37083	-1.76419
0.852272	-0.738798	2.22437	12.6872	13.2013	0							1.372	-1.76419
0.853438	-0.73975	2.2267	12.6872	13.213	0							1.37316	-1.76419
0.854604	-0.739884	2.22904	12.6873	13.2246	0							1.37433	-1.76419
0.855769	-0.74083	2.23137	12.6873	13.2363	0							1.37549	-1.76419
0.856935	-0.741893	2.2337	12.6873	13.2479	0							1.37666	-1.76419
0.858101	-0.743204	2.23603	12.6872	13.2596	0							1.37783	-1.76419
0.859266	-0.74423	2.23836	12.6871	13.2712	0							1.37899	-1.76419
0.860432	-0.745574	2.24069	12.6871	13.2829	0							1.38016	-1.76419
0.861598	-0.745711	2.24302	12.6871	13.2946	0							1.38132	-1.76419
0.862763	-0.746743	2.24536	12.687	13.3062	0							1.38249	-1.76419
0.863929	-0.747529	2.24769	12.687	13.3179	0							1.38365	-1.76419
0.865095	-0.749338	2.25002	12.6869	13.3295	0							1.38482	-1.76419
0.86626	-0.750657	2.25235	12.6869	13.3412	0							1.38599	-1.76419
0.867426	-0.750205	2.25468	12.6869	13.3528	0							1.38715	-1.76419
0.868592	-0.751324	2.25701	12.6869	13.3645	0							1.38832	-1.76419
0.869757	-0.752423	2.25935	12.687	13.3762	0							1.38948	-1.76419
0.870923	-0.754128	2.26168	12.687	13.3878	0							1.39065	-1.76419
0.872089	-0.755945	2.26401	12.687	13.3995	0							1.39181	-1.76419
0.873254	-0.757382	2.26634	12.687	13.4111	0							1.39298	-1.76419
0.87442	-0.759454	2.26867	12.6871	13.4228	0							1.39414	-1.76419
0.875586	-0.761058	2.271	12.6871	13.4344	0							1.39531	-1.76419
0.876751	-0.763667	2.27333	12.6872	13.4461	0							1.39648	-1.76419
0.877917	-0.764762	2.27567	12.6872	13.4578	0							1.39764	-1.76419
0.879083	-0.764992	2.278	12.6872	13.4694	0							1.39881	-1.76419
0.880248	-0.765795	2.28033	12.6873	13.4811	0							1.39997	-1.76419
0.881414	-0.766581	2.28266	12.6872	13.4927	0							1.40114	-1.76419
0.88258	-0.768212	2.28499	12.6872	13.5044	0							1.4023	-1.76419
0.883745	-0.768962	2.28732	12.6872	13.5161	0							1.40347	-1.76419
0.884911	-0.769831	2.28965	12.6872	13.5277	0							1.40464	-1.76419
0.886077	-0.770607	2.29199	12.6873	13.5394	0							1.4058	-1.76419
0.887242	-0.771757	2.29432	12.6874	13.551	0							1.40697	-1.76419
0.888408	-0.772944	2.29665	12.6874	13.5627	0							1.40813	-1.76419
0.889574	-0.774253	2.29898	12.6874	13.5743	0							1.4093	-1.76419
0.890739	-0.775022	2.30131	12.6873	13.586	0							1.41046	-1.76419
0.891905	-0.776776	2.30364	12.6873	13.5977	0							1.41163	-1.76419
0.893071	-0.7782	2.30597	12.6874	13.6093	0							1.4128	-1.76419
0.894236	-0.779975	2.3083	12.6873	13.621	0							1.41396	-1.76419
0.895402	-0.781774	2.31064	12.6874	13.6326	0							1.41513	-1.76419
0.896568	-0.782894	2.31297	12.6874	13.6443	0							1.41629	-1.76419
0.897733	-0.785458	2.3153	12.6874	13.6559	0							1.41746	-1.76419
0.898899	-0.786579	2.31763	12.6875	13.6676	0							1.41862	-1.76419
0.900065	-0.78887	2.31996	12.6876	13.6793	0							1.41979	-1.76419
0.90123	-0.789558	2.32229	12.6877	13.6909	0							1.42095	-1.76419
0.902396	-0.791435	2.32463	12.6878	13.7026	0							1.42212	-1.76419
0.903562	-0.792206	2.32696	12.6878	13.7142	0							1.42329	-1.76419
0.904727	-0.792674	2.32929	12.6878	13.7259	0							1.42445	-1.76419
0.905893	-0.794011	2.33162	12.6878	13.7375	0							1.42562	-1.76419
0.907059	-0.7963	2.33395	12.6878	13.7492	0							1.42678	-1.76419
0.908224	-0.79801	2.33628	12.6878	13.7609	0							1.42795	-1.76419
0.90939	-0.79945	2.33861	12.6878	13.7725	0							1.42911	-1.76419
0.910556	-0.800652	2.34095	12.6878	13.7842	0							1.43028	-1.76419
0.911721	-0.801218	2.34328	12.6878	13.7958	0							1.43145	-1.76419
0.912887	-0.802748	2.34561	12.6878	13.8075	0							1.43261	-1.76418
0.914053	-0.804126	2.34794	12.6877	13.8192	0							1.43378	-1.76418
0.915218	-0.804351	2.35027	12.6877	13.8308	0							1.43494	-1.76418
0.916384	-0.804825	2.3526	12.6877	13.8425	0							1.43611	-1.76418
0.91755	-0.805682	2.35493	12.6877	13.8541	0							1.43728	-1.76418
0.918715	-0.807171	2.35726	12.6877	13.8658	0							1.43844	-1.76418
0.919881	-0.809203	2.3596	12.6878	13.8774	0							1.43961	-1.76418
0.921047	-0.810696	2.36193	12.6878	13.8891	0							1.44077	-1.76418
0.922212	-0.811637	2.36426	12.6877	13.9008	0							1.44194	-1.76418
0.923378	-0.812606	2.36659	12.6877	13.9124	0							1.4431	-1.76418
0.924544	-0.81382	2.36892	12.6878	13.9241	0							1.44427	-1.76418
0.925709	-0.814773	2.37125	12.6878	13.9357	0							1.44543	-1.76418
0.926875	-0.815823	2.37359	12.6879	13.9474	0							1.4466	-1.76418
0.928041	-0.816655	2.37592	12.6879	13.959	0							1.44777	-1.76418
0.929206	-0.817884	2.37825	12.688	13.9707	0							1.44893	-1.76418
0.930372	-0.818384	2.38058	12.688	13.9824	0							1.4501	-1.76418
0.931538	-0.819188	2.38291	12.6881	13.994	0							1.45126	-1.76418
0.932704	-0.81928	2.38524	12.6883	14.0057	0							1.45243	-1.76418
0.933869	-0.819605	2.38757	12.6884	14.0173	0							1.45359	-1.76418
0.935035	-0.819527	2.38991	12.6885	14.029	0							1.45476	-1.76418
0.936201	-0.820251	2.39224	12.6886	14.0406	0							1.45592	-1.76418
0.937366	-0.821469	2.39457	12.6887	14.0523	0							1.45709	-1.76418
0.938532	-0.822198	2.3969	12.6889	14.064	0							1.45826	-1.76418
0.939698	-0.822869	2.39923	12.6891	14.0756	0							1.45942	-1.76418
0.940863	-0.8233	2.40156	12.6892	14.0873	0							1.46059	-1.76418
0.942029	-0.825278	2.40389	12.6893	14.0989	0							1.46175	-1.76418
0.943195	-0.82713	2.40623	12.6895	14.1106	0							1.46292	-1.76418
0.94436	-0.82893	2.40856	12.6897	14.1222	0							1.46409	-1.76418
0.945526	-0.830538	2.41089	12.6898	14.1339	0							1.46525	-1.76418
0.946692	-0.831716	2.41322	12.6899	14.1456	0							1.46642	-1.76418
0.947857	-0.831804	2.41555	12.69	14.1572	0							1.46758	-1.76418
0.949023	-0.8332	2.41788	12.6901	14.1689	0							1.46875	-1.76418
0.950189	-0.834352	2.42021	12.6902	14.1805	0							1.46991	-1.76418
0.951354	-0.834676	2.42254	12.6904	14.1922	0							1.47108	-1.76418
0.95252	-0.834855	2.42488	12.6905	14.2039	0							1.47225	-1.76418
0.953686	-0.834688	2.42721	12.6906	14.2155	0							1.47341	-1.76418
0.954851	-0.836283	2.42954	12.6907	14.2272	0							1.47458	-1.76418
0.956017	-0.837523	2.43187	12.6907	14.2388	0							1.47574	-1.76418
0.957183	-0.837926	2.4342	12.6908	14.2505	0							1.47691	-1.76418
0.958348	-0.838432	2.43653	12.6908	14.2621	0							1.47807	-1.76418
0.959514	-0.839509	2.43887	12.6908	14.2738	0							1.47924	-1.76418
0.96068	-0.839542	2.4412	12.6909	14.2855	0							1.4804	-1.76418
0.961845	-0.841199	2.44353	12.691	14.2971	0							1.48157	-1.76418
0.963011	-0.842236	2.44586	12.691	14.3088	0							1.48274	-1.76418
0.964177	-0.84245	2.44819	12.6911	14.3204	0							1.4839	-1.76418
0.965342	-0.843339	2.45052	12.691	14.3321	0							1.48507	-1.76418
0.966508	-0.843862	2.45285	12.691	14.3437	0							1.48623	-1.76418
0.967674	-0.844333	2.45519	12.691	14.3554	0							1.4874	-1.76418
0.968839	-0.845491	2.45752	12.6911	14.3671	0							1.48856	-1.76418
0.970005	-0.846877	2.45985	12.6911	14.3787	0							1.48973	-1.76418
0.971171	-0.847508	2.46218	12.6911	14.3904	0							1.4909	-1.76418
0.972336	-0.848118	2.46451	12.6911	14.402	0							1.49206	-1.76418
0.973502	-0.849689	2.46684	12.6911	14.4137	0							1.49323	-1.76418
0.974668	-0.851201	2.46917	12.6912	14.4253	0							1.49439	-1.76418
0.975833	-0.853198	2.47151	12.6912	14.437	0							1.49556	-1.76418
0.976999	-0.853409	2.47384	12.6912	14.4487	0							1.49672	-1.76418
0.978165	-0.853777	2.47617	12.6912	14.4603	0							1.49789	-1.76418
0.97933	-0.853893	2.4785	12.6913	14.472	0							1.49906	-1.76418
0.980496	-0.854318	2.48083	12.6913	14.4836	0							1.50022	-1.76418
0.981662	-0.855378	2.48316	12.6913	14.4953	0							1.50139	-1.76418
0.982828	-0.856551	2.48549	12.6914	14.5069	0							1.50255	-1.76418
0.983993	-0.858462	2.48783	12.6914	14.5186	0							1.50372	-1.76418
0.985159	-0.859463	2.49016	12.6914	14.5303	0							1.50488	-1.76418
0.986325	-0.859226	2.49249	12.6914	14.5419	0							1.50605	-1.76418
0.98749	-0.860292	2.49482	12.6913	14.5536	0							1.50721	-1.76418
0.988656	-0.86121	2.49715	12.6913	14.5652	0							1.50838	-1.76418
0.989822	-0.86248	2.49948	12.6914	14.5769	0							1.50955	-1.76418
0.990987	-0.863548	2.50181	12.6915	14.5886	0							1.51071	-1.76418
0.992153	-0.864749	2.50415	12.6915	14.6002	0							1.51188	-1.76418
0.993319	-0.864884	2.50648	12.6915	14.6119	0							1.51304	-1.76418
0.994484	-0.866181	2.50881	12.6915	14.6235	0							1.51421	-1.76418
0.99565	-0.866824	2.51114	12.6916	14.6352	0							1.51537	-1.76418
0.996816	-0.868441	2.51347	12.6917	14.6468	0							1.51654	-1.76418
0.997981	-0.86889	2.5158	12.6917	14.6585	0							1.51771	-1.76418
0.999147	-0.870325	2.51814	12.6917	14.6702	0							1.51887	-1.76418
1.00031	-0.870745	2.52047	12.6917	14.6818	0							1.52004	-1.76418
1.00148	-0.871025	2.5228	12.6917	14.6935	0							1.5212	-1.76418
1.00264	-0.870974	2.52513	12.6918	14.7051	0							1.52237	-1.76418
1.00381	-0.872416	2.52746	12.6919	14.7168	0							1.52353	-1.76418
1.00497	-0.87359	2.52979	12.6919	14.7284	0							1.5247	-1.76418
1.00614	-0.874268	2.53212	12.692	14.7401	0							1.52587	-1.76418
1.00731	-0.875336	2.53445	12.6922	14.7518	0							1.52703	-1.76418
1.00847	-0.87547	2.53679	12.6922	14.7634	0							1.5282	-1.76418
1.00964	-0.875753	2.53912	12.6923	14.7751	0							1.52936	-1.76418
1.0108	-0.877152	2.54145	12.6924	14.7867	0							1.53053	-1.76418
1.01197	-0.878155	2.54378	12.6924	14.7984	0							1.53169	-1.76418
1.01313	-0.878048	2.54611	12.6925	14.81	0							1.53286	-1.76418
1.0143	-0.878418	2.54844	12.6926	14.8217	0							1.53402	-1.76418
1.01547	-0.879599	2.55077	12.6927	14.8334	0							1.53519	-1.76418
1.01663	-0.880454	2.55311	12.6927	14.845	0							1.53636	-1.76418
1.0178	-0.881242	2.55544	12.6927	14.8567	0							1.53752	-1.76418
1.01896	-0.883056	2.55777	12.6928	14.8683	0							1.53869	-1.76418
1.02013	-0.883193	2.5601	12.6928	14.88	0							1.53985	-1.76418
1.0213	-0.884599	2.56243	12.6928	14.8917	0							1.54102	-1.76418
1.02246	-0.885509	2.56476	12.6927	14.9033	0							1.54218	-1.76418
1.02363	-0.886092	2.5671	12.6927	14.915	0							1.54335	-1.76418
1.02479	-0.886255	2.56943	12.6927	14.9266	0							1.54452	-1.76418
1.02596	-0.887591	2.57176	12.6927	14.9383	0							1.54568	-1.76418
1.02712	-0.888838	2.57409	12.6927	14.9499	0							1.54685	-1.76418
1.02829	-0.889862	2.57642	12.6927	14.9616	0							1.54801	-1.76418
1.02945	-0.891076	2.57875	12.6927	14.9733	0							1.54918	-1.76418
1.03062	-0.892421	2.58108	12.6928	14.9849	0							1.55035	-1.76418
1.03179	-0.892824	2.58342	12.6928	14.9966	0							1.55151	-1.76418
1.03295	-0.893422	2.58575	12.6928	15.0082	0							1.55268	-1.76418
1.03412	-0.894519	2.58808	12.6927	15.0199	0							1.55384	-1.76418
1.03528	-0.896213	2.59041	12.6927	15.0315	0							1.55501	-1.76418
1.03645	-0.897288	2.59274	12.6926	15.0432	0							1.55617	-1.76418
1.03761	-0.897648	2.59507	12.6926	15.0549	0							1.55734	-1.76418
1.03878	-0.898442	2.5974	12.6926	15.0665	0							1.5585	-1.76418
1.03994	-0.899265	2.59973	12.6926	15.0782	0							1.55967	-1.76418
1.04111	-0.900086	2.60207	12.6926	15.0898	0							1.56084	-1.76418
1.04228	-0.900967	2.6044	12.6926	15.1015	0							1.562	-1.76418
1.04344	-0.901671	2.60673	12.6926	15.1131	0							1.56317	-1.76418
1.04461	-0.90307	2.60906	12.6926	15.1248	0							1.56433	-1.76418
1.04577	-0.902424	2.61139	12.6926	15.1365	0							1.5655	-1.76418
1.04694	-0.902672	2.61372	12.6926	15.1481	0							1.56666	-1.76418
1.04811	-0.903293	2.61605	12.6926	15.1598	0							1.56783	-1.76418
1.04927	-0.904427	2.61839	12.6925	15.1714	0							1.569	-1.76418
1.05044	-0.905078	2.62072	12.6924	15.1831	0							1.57016	-1.76418
1.0516	-0.90665	2.62305	12.6923	15.1948	0							1.57133	-1.76418
1.05277	-0.907525	2.62538	12.6923	15.2064	0							1.57249	-1.76418
1.05393	-0.908335	2.62771	12.6922	15.2181	0							1.57366	-1.76418
1.0551	-0.909386	2.63004	12.6921	15.2297	0							1.57482	-1.76418
1.05627	-0.910682	2.63238	12.692	15.2414	0							1.57599	-1.76418
1.05743	-0.911594	2.63471	12.6919	15.253	0							1.57716	-1.76418
1.0586	-0.912329	2.63704	12.6919	15.2647	0							1.57832	-1.76418
1.05976	-0.913638	2.63937	12.6918	15.2764	0							1.57949	-1.76418
1.06093	-0.914943	2.6417	12.6918	15.288	0							1.58065	-1.76418
1.06209	-0.915167	2.64403	12.6918	15.2997	0							1.58182	-1.76418
1.06326	-0.915835	2.64636	12.6918	15.3113	0							1.58298	-1.76418
1.06442	-0.917372	2.6487	12.6918	15.323	0							1.58415	-1.76418
1.06559	-0.918262	2.65103	12.6918	15.3346	0							1.58532	-1.76418
1.06676	-0.919236	2.65336	12.6918	15.3463	0							1.58648	-1.76418
1.06792	-0.920872	2.65569	12.6918	15.358	0							1.58765	-1.76418
1.06909	-0.921091	2.65802	12.6918	15.3696	0							1.58881	-1.76418
1.07025	-0.921892	2.66035	12.6918	15.3813	0							1.58998	-1.76418
1.07142	-0.923108	2.66268	12.6919	15.3929	0							1.59114	-1.76418
1.07258	-0.923649	2.66501	12.6919	15.4046	0							1.59231	-1.76418
1.07375	-0.924093	2.66735	12.6919	15.4162	0							1.59347	-1.76418
1.07492	-0.925326	2.66968	12.6919	15.4279	0							1.59464	-1.76418
1.07608	-0.926783	2.67201	12.6919	15.4396	0							1.59581	-1.76418
1.07725	-0.927234	2.67434	12.6919	15.4512	0							1.59697	-1.76418
1.07841	-0.927986	2.67667	12.6919	15.4629	0							1.59814	-1.76418
1.07958	-0.92843	2.679	12.6919	15.4745	0							1.5993	-1.76418
1.08074	-0.929095	2.68133	12.692	15.4862	0							1.60047	-1.76418
1.08191	-0.930278	2.68367	12.692	15.4978	0							1.60163	-1.76418
1.08308	-0.931808	2.686	12.6921	15.5095	0							1.6028	-1.76418
1.08424	-0.9325	2.68833	12.6922	15.5212	0							1.60397	-1.76418
1.08541	-0.932363	2.69066	12.6923	15.5328	0							1.60513	-1.76418
1.08657	-0.934042	2.69299	12.6924	15.5445	0							1.6063	-1.76418
1.08774	-0.934884	2.69532	12.6926	15.5561	0							1.60746	-1.76418
1.0889	-0.93521	2.69766	12.6927	15.5678	0							1.60863	-1.76417
1.09007	-0.936532	2.69999	12.6928	15.5795	0							1.60979	-1.76417
1.09123	-0.937626	2.70232	12.693	15.5911	0							1.61096	-1.76417
1.0924	-0.937795	2.70465	12.6931	15.6028	0							1.61213	-1.76417
1.09357	-0.938084	2.70698	12.6932	15.6144	0							1.61329	-1.76417
1.09473	-0.938977	2.70931	12.6933	15.6261	0							1.61446	-1.76417
1.0959	-0.940828	2.71164	12.6935	15.6377	0							1.61562	-1.76417
1.09706	-0.942452	2.71398	12.6936	15.6494	0							1.61679	-1.76417
1.09823	-0.94375	2.71631	12.6937	15.6611	0							1.61795	-1.76417
1.09939	-0.944287	2.71864	12.6938	15.6727	0							1.61912	-1.76417
1.10056	-0.945485	2.72097	12.6939	15.6844	0							1.62028	-1.76417
1.10173	-0.946254	2.7233	12.694	15.696	0							1.62145	-1.76417
1.10289	-0.94795	2.72563	12.694	15.7077	0							1.62262	-1.76417
1.10406	-0.950099	2.72796	12.694	15.7193	0							1.62378	-1.76417
1.10522	-0.951737	2.73029	12.6941	15.731	0							1.62495	-1.76417
1.10639	-0.951713	2.73263	12.6941	15.7427	0							1.62611	-1.76417
1.10755	-0.951832	2.73496	12.6942	15.7543	0							1.62728	-1.76417
1.10872	-0.952769	2.73729	12.6943	15.766	0							1.62844	-1.76417
1.10989	-0.953551	2.73962	12.6944	15.7776	0							1.62961	-1.76417
1.11105	-0.953944	2.74195	12.6945	15.7893	0							1.63078	-1.76417
1.11222	-0.954982	2.74428	12.6946	15.8009	0							1.63194	-1.76417
1.11338	-0.955567	2.74661	12.6948	15.8126	0							1.63311	-1.76417
1.11455	-0.956808	2.74895	12.695	15.8243	0							1.63427	-1.76417
1.11571	-0.957126	2.75128	12.6952	15.8359	0							1.63544	-1.76417
1.11688	-0.959145	2.75361	12.6953	15.8476	0							1.63661	-1.76417
1.11805	-0.960228	2.75594	12.6955	15.8592	0							1.63777	-1.76417
1.11921	-0.960861	2.75827	12.6957	15.8709	0							1.63894	-1.76417
1.12038	-0.961711	2.7606	12.6959	15.8826	0							1.6401	-1.76417
1.12154	-0.962475	2.76294	12.6962	15.8942	0							1.64127	-1.76417
1.12271	-0.962285	2.76527	12.6964	15.9059	0							1.64243	-1.76417
1.12387	-0.963458	2.7676	12.6966	15.9175	0							1.6436	-1.76417
1.12504	-0.964773	2.76993	12.6967	15.9292	0							1.64476	-1.76417
1.1262	-0.965432	2.77226	12.6968	15.9408	0							1.64593	-1.76417
1.12737	-0.967145	2.77459	12.6968	15.9525	0							1.6471	-1.76417
1.12854	-0.968293	2.77692	12.6967	15.9642	0							1.64826	-1.76417
1.1297	-0.968661	2.77926	12.6967	15.9758	0							1.64943	-1.76417
1.13087	-0.968746	2.78159	12.6967	15.9875	0							1.65059	-1.76417
1.13203	-0.970401	2.78392	12.6967	15.9991	0							1.65176	-1.76417
1.1332	-0.972108	2.78625	12.6967	16.0108	0							1.65292	-1.76417
1.13437	-0.972729	2.78858	12.6966	16.0224	0							1.65409	-1.76417
1.13553	-0.973653	2.79091	12.6966	16.0341	0							1.65525	-1.76417
1.1367	-0.974763	2.79324	12.6965	16.0458	0							1.65642	-1.76417
1.13786	-0.976064	2.79557	12.6964	16.0574	0							1.65759	-1.76417
1.13903	-0.976377	2.79791	12.6964	16.0691	0							1.65875	-1.76417
1.14019	-0.976269	2.80024	12.6964	16.0807	0							1.65992	-1.76417
1.14136	-0.976676	2.80257	12.6964	16.0924	0							1.66108	-1.76417
1.14253	-0.977389	2.8049	12.6964	16.104	0							1.66225	-1.76417
1.14369	-0.978425	2.80723	12.6964	16.1157	0							1.66342	-1.76417
1.14486	-0.978468	2.80956	12.6963	16.1274	0							1.66458	-1.76417
1.14602	-0.979431	2.81189	12.6962	16.139	0							1.66575	-1.76417
1.14719	-0.980366	2.81423	12.6961	16.1507	0							1.66691	-1.76417
1.14835	-0.981757	2.81656	12.696	16.1623	0							1.66808	-1.76417
1.14952	-0.982007	2.81889	12.696	16.174	0							1.66924	-1.76417
1.15068	-0.982947	2.82122	12.6959	16.1856	0							1.67041	-1.76417
1.15185	-0.984148	2.82355	12.6958	16.1973	0							1.67158	-1.76417
1.15302	-0.985213	2.82588	12.6957	16.209	0							1.67274	-1.76417
1.15418	-0.986054	2.82822	12.6956	16.2206	0							1.67391	-1.76417
1.15535	-0.986821	2.83055	12.6955	16.2323	0							1.67507	-1.76417
1.15651	-0.987512	2.83288	12.6953	16.2439	0							1.67624	-1.76417
1.15768	-0.988963	2.83521	12.6952	16.2556	0							1.6774	-1.76417
1.15884	-0.988962	2.83754	12.6952	16.2673	0							1.67857	-1.76417
1.16001	-0.989306	2.83987	12.6951	16.2789	0							1.67973	-1.76417
1.16118	-0.989753	2.8422	12.695	16.2906	0							1.6809	-1.76417
1.16234	-0.990614	2.84454	12.6948	16.3022	0							1.68207	-1.76417
1.16351	-0.991478	2.84687	12.6946	16.3139	0							1.68323	-1.76417
1.16467	-0.993261	2.8492	12.6945	16.3255	0							1.6844	-1.76417
1.16584	-0.994639	2.85153	12.6943	16.3372	0							1.68556	-1.76417
1.167	-0.995958	2.85386	12.6942	16.3489	0							1.68673	-1.76417
1.16817	-0.996728	2.85619	12.6939	16.3605	0							1.68789	-1.76417
1.16934	-0.997742	2.85852	12.6937	16.3722	0							1.68906	-1.76417
1.1705	-0.998814	2.86085	12.6935	16.3838	0							1.69023	-1.76417
1.17167	-0.999709	2.86319	12.6934	16.3955	0							1.69139	-1.76417
1.17283	-0.999402	2.86552	12.6932	16.4071	0							1.69256	-1.76417
1.174	-1.00055	2.86785	12.693	16.4188	0							1.69372	-1.76417
1.17516	-1.00015	2.87018	12.6929	16.4305	0							1.69489	-1.76417
1.17633	-1.00074	2.87251	12.6928	16.4421	0							1.69605	-1.76417
1.17749	-1.00125	2.87484	12.6927	16.4538	0							1.69722	-1.76417
1.17866	-1.0016	2.87717	12.6926	16.4654	0							1.69839	-1.76417
1.17983	-1.00251	2.87951	12.6925	16.4771	0							1.69955	-1.76417
1.18099	-1.00454	2.88184	12.6924	16.4887	0							1.70072	-1.76417
1.18216	-1.005	2.88417	12.6924	16.5004	0							1.70188	-1.76417
1.18332	-1.00611	2.8865	12.6923	16.5121	0							1.70305	-1.76417
1.18449	-1.00676	2.88883	12.6922	16.5237	0							1.70421	-1.76417
1.18565	-1.00679	2.89116	12.6921	16.5354	0							1.70538	-1.76417
1.18682	-1.00697	2.8935	12.6921	16.547	0							1.70654	-1.76417
1.18799	-1.00782	2.89583	12.6921	16.5587	0							1.70771	-1.76417
1.18915	-1.00921	2.89816	12.6921	16.5704	0							1.70888	-1.76417
1.19032	-1.00913	2.90049	12.6922	16.582	0							1.71004	-1.76417
1.19148	-1.00906	2.90282	12.6923	16.5937	0							1.71121	-1.76417
1.19265	-1.00974	2.90515	12.6924	16.6053	0							1.71237	-1.76417
1.19381	-1.0102	2.90748	12.6925	16.617	0							1.71354	-1.76417
1.19498	-1.01072	2.90982	12.6926	16.6286	0							1.7147	-1.76417
1.19615	-1.01117	2.91215	12.6927	16.6403	0							1.71587	-1.76417
1.19731	-1.01272	2.91448	12.6928	16.652	0							1.71704	-1.76417
1.19848	-1.01367	2.91681	12.6929	16.6636	0							1.7182	-1.76417
1.19964	-1.01387	2.91914	12.6929	16.6753	0							1.71937	-1.76417
1.20081	-1.0139	2.92147	12.6929	16.6869	0							1.72053	-1.76417
1.20197	-1.01403	2.9238	12.6929	16.6986	0							1.7217	-1.76417
1.20314	-1.01473	2.92614	12.693	16.7102	0							1.72286	-1.76417
1.2043	-1.015	2.92847	12.6931	16.7219	0							1.72403	-1.76417
1.20547	-1.0156	2.9308	12.6933	16.7336	0							1.7252	-1.76417
1.20664	-1.0157	2.93313	12.6934	16.7452	0							1.72636	-1.76417
1.2078	-1.01699	2.93546	12.6936	16.7569	0							1.72753	-1.76417
1.20897	-1.01712	2.93779	12.6937	16.7685	0							1.72869	-1.76417
1.21013	-1.01737	2.94012	12.6939	16.7802	0							1.72986	-1.76417
1.2113	-1.01785	2.94245	12.6941	16.7918	0							1.73102	-1.76417
1.21246	-1.01829	2.94479	12.6942	16.8035	0							1.73219	-1.76417
1.21363	-1.0187	2.94712	12.6944	16.8152	0							1.73335	-1.76417
1.2148	-1.01969	2.94945	12.6946	16.8268	0							1.73452	-1.76417
1.21596	-1.01981	2.95178	12.6948	16.8385	0							1.73569	-1.76417
1.21713	-1.01999	2.95411	12.695	16.8501	0							1.73685	-1.76416
1.21829	-1.02034	2.95644	12.6951	16.8618	0							1.73802	-1.76416
1.21946	-1.02082	2.95878	12.6953	16.8734	0							1.73918	-1.76416
1.22063	-1.0207	2.96111	12.6955	16.8851	0							1.74035	-1.76416
1.22179	-1.02067	2.96344	12.6957	16.8968	0							1.74151	-1.76416
1.22296	-1.02103	2.96577	12.6959	16.9084	0							1.74268	-1.76416
1.22412	-1.02215	2.9681	12.6962	16.9201	0							1.74385	-1.76416
1.22529	-1.02283	2.97043	12.6963	16.9317	0							1.74501	-1.76416
1.22645	-1.02434	2.97276	12.6965	16.9434	0							1.74618	-1.76416
1.22762	-1.02502	2.9751	12.6967	16.9551	0							1.74734	-1.76416
1.22878	-1.02548	2.97743	12.6969	16.9667	0							1.74851	-1.76416
1.22995	-1.02577	2.97976	12.6971	16.9784	0							1.74968	-1.76416
1.23112	-1.02729	2.98209	12.6973	16.99	0							1.75084	-1.76416
1.23228	-1.02811	2.98442	12.6975	17.0017	0							1.75201	-1.76416
1.23345	-1.02908	2.98675	12.6977	17.0133	0							1.75317	-1.76416
1.23461	-1.02937	2.98908	12.6979	17.025	0							1.75434	-1.76416
1.23578	-1.03015	2.99142	12.6981	17.0367	0							1.7555	-1.76416
1.23694	-1.0312	2.99375	12.6983	17.0483	0							1.75667	-1.76416
1.23811	-1.03245	2.99608	12.6985	17.06	0							1.75784	-1.76416
1.23927	-1.03323	2.99841	12.6987	17.0716	0							1.759	-1.76416
1.24044	-1.03337	3.00074	12.6989	17.0833	0							1.76017	-1.76416
1.24161	-1.03323	3.00307	12.699	17.0949	0							1.76133	-1.76416
1.24277	-1.03326	3.0054	12.6992	17.1066	0							1.7625	-1.76416
1.24394	-1.03427	3.00774	12.6993	17.1183	0							1.76366	-1.76416
1.2451	-1.03601	3.01007	12.6994	17.1299	0							1.76483	-1.76416
1.24627	-1.03742	3.0124	12.6995	17.1416	0							1.76599	-1.76416
1.24744	-1.03808	3.01473	12.6996	17.1532	0							1.76716	-1.76416
1.2486	-1.03903	3.01706	12.6997	17.1649	0							1.76833	-1.76416
1.24977	-1.03936	3.01939	12.6998	17.1765	0							1.76949	-1.76416
1.25093	-1.03977	3.02172	12.6999	17.1882	0							1.77066	-1.76416
1.2521	-1.04036	3.02406	12.7	17.1999	0							1.77182	-1.76416
1.25326	-1.0407	3.02639	12.7	17.2115	0							1.77299	-1.76416
1.25443	-1.041	3.02872	12.7001	17.2232	0							1.77415	-1.76416
1.2556	-1.0413	3.03105	12.7001	17.2348	0							1.77532	-1.76416
1.25676	-1.04262	3.03338	12.7001	17.2465	0							1.77649	-1.76416
1.25793	-1.04364	3.03571	12.7002	17.2582	0							1.77765	-1.76416
1.25909	-1.0449	3.03804	12.7002	17.2698	0							1.77882	-1.76416
1.26026	-1.0468	3.04038	12.7003	17.2815	0							1.77998	-1.76416
1.26142	-1.04751	3.04271	12.7003	17.2931	0							1.78115	-1.76416
1.26259	-1.04903	3.04504	12.7004	17.3048	0							1.78231	-1.76416
1.26375	-1.0503	3.04737	12.7003	17.3164	0							1.78348	-1.76416
1.26492	-1.05054	3.0497	12.7003	17.3281	0							1.78465	-1.76416
1.26609	-1.05066	3.05203	12.7003	17.3398	0							1.78581	-1.76416
1.26725	-1.05137	3.05436	12.7003	17.3514	0							1.78698	-1.76416
1.26842	-1.05184	3.0567	12.7003	17.3631	0							1.78814	-1.76416
1.26958	-1.05203	3.05903	12.7003	17.3747	0							1.78931	-1.76416
1.27075	-1.05215	3.06136	12.7003	17.3864	0							1.79047	-1.76416
1.27191	-1.0532	3.06369	12.7003	17.398	0							1.79164	-1.76416
1.27308	-1.05348	3.06602	12.7003	17.4097	0							1.7928	-1.76416
1.27425	-1.05475	3.06835	12.7004	17.4214	0							1.79397	-1.76416
1.27541	-1.05556	3.07068	12.7004	17.433	0							1.79514	-1.76416
1.27658	-1.05709	3.07302	12.7004	17.4447	0							1.7963	-1.76416
1.27774	-1.05817	3.07535	12.7004	17.4563	0							1.79747	-1.76416
1.27891	-1.05929	3.07768	12.7004	17.468	0							1.79863	-1.76416
1.28007	-1.06065	3.08001	12.7005	17.4796	0							1.7998	-1.76416
1.28124	-1.06202	3.08234	12.7006	17.4913	0							1.80096	-1.76416
1.28241	-1.06233	3.08467	12.7007	17.503	0							1.80213	-1.76416
1.28357	-1.06315	3.087	12.7007	17.5146	0							1.8033	-1.76416
1.28474	-1.06356	3.08934	12.7008	17.5263	0							1.80446	-1.76416
1.2859	-1.06436	3.09167	12.7007	17.5379	0							1.80563	-1.76416
1.28707	-1.06603	3.094	12.7008	17.5496	0							1.80679	-1.76416
1.28823	-1.06744	3.09633	12.7008	17.5612	0							1.80796	-1.76416
1.2894	-1.06719	3.09866	12.7009	17.5729	0							1.80912	-1.76416
1.29056	-1.06719	3.10099	12.701	17.5846	0							1.81029	-1.76416
1.29173	-1.06773	3.10332	12.7011	17.5962	0							1.81146	-1.76416
1.2929	-1.06875	3.10566	12.7012	17.6079	0							1.81262	-1.76416
1.29406	-1.06957	3.10799	12.7012	17.6195	0							1.81379	-1.76416
1.29523	-1.07013	3.11032	12.7013	17.6312	0							1.81495	-1.76416
1.29639	-1.07014	3.11265	12.7014	17.6429	0							1.81612	-1.76416
1.29756	-1.07024	3.11498	12.7015	17.6545	0							1.81728	-1.76416
1.29872	-1.07108	3.11731	12.7016	17.6662	0							1.81845	-1.76416
1.29989	-1.07233	3.11964	12.7016	17.6778	0							1.81961	-1.76416
1.30106	-1.07377	3.12198	12.7017	17.6895	0							1.82078	-1.76416
1.30222	-1.0743	3.12431	12.7018	17.7011	0							1.82195	-1.76416
1.30339	-1.07426	3.12664	12.7019	17.7128	0							1.82311	-1.76416
1.30455	-1.07444	3.12897	12.702	17.7245	0							1.82428	-1.76416
1.30572	-1.07511	3.1313	12.7021	17.7361	0							1.82544	-1.76416
1.30689	-1.07559	3.13363	12.7022	17.7478	0							1.82661	-1.76416
1.30805	-1.07631	3.13596	12.7022	17.7594	0							1.82777	-1.76416
1.30922	-1.07659	3.1383	12.7022	17.7711	0							1.82894	-1.76416
1.31038	-1.07704	3.14063	12.7022	17.7827	0							1.83011	-1.76416
1.31155	-1.07803	3.14296	12.7022	17.7944	0							1.83127	-1.76416
1.31271	-1.07919	3.14529	12.7022	17.8061	0							1.83244	-1.76416
1.31388	-1.08023	3.14762	12.7022	17.8177	0							1.8336	-1.76416
1.31504	-1.08064	3.14995	12.7021	17.8294	0							1.83477	-1.76416
1.31621	-1.08149	3.15229	12.7021	17.841	0							1.83594	-1.76416
1.31738	-1.08216	3.15462	12.702	17.8527	0							1.8371	-1.76416
1.31854	-1.08157	3.15695	12.702	17.8643	0							1.83827	-1.76416
1.31971	-1.08226	3.15928	12.7019	17.876	0							1.83943	-1.76416
1.32087	-1.08249	3.16161	12.7018	17.8877	0							1.8406	-1.76416
1.32204	-1.08272	3.16394	12.7018	17.8993	0							1.84176	-1.76416
1.3232	-1.08333	3.16627	12.7018	17.911	0							1.84293	-1.76416
1.32437	-1.08404	3.1686	12.7017	17.9226	0							1.84409	-1.76415
1.32553	-1.08493	3.17094	12.7017	17.9343	0							1.84526	-1.76415
1.3267	-1.08644	3.17327	12.7016	17.9459	0							1.84643	-1.76415
1.32787	-1.08712	3.1756	12.7015	17.9576	0							1.84759	-1.76415
1.32903	-1.08831	3.17793	12.7015	17.9693	0							1.84876	-1.76415
1.3302	-1.0886	3.18026	12.7016	17.9809	0							1.84992	-1.76415
1.33136	-1.08909	3.18259	12.7015	17.9926	0							1.85109	-1.76415
1.33253	-1.0886	3.18492	12.7015	18.0042	0							1.85225	-1.76415
1.3337	-1.08881	3.18726	12.7014	18.0159	0							1.85342	-1.76415
1.33486	-1.08924	3.18959	12.7015	18.0276	0							1.85458	-1.76415
1.33603	-1.08931	3.19192	12.7015	18.0392	0							1.85575	-1.76415
1.33719	-1.09043	3.19425	12.7014	18.0509	0							1.85692	-1.76415
1.33836	-1.09083	3.19658	12.7015	18.0625	0							1.85808	-1.76415
1.33952	-1.09072	3.19891	12.7015	18.0742	0							1.85925	-1.76415
1.34069	-1.09187	3.20125	12.7015	18.0858	0							1.86041	-1.76415
1.34186	-1.09272	3.20358	12.7014	18.0975	0							1.86158	-1.76415
1.34302	-1.09318	3.20591	12.7015	18.1092	0							1.86275	-1.76415
1.34419	-1.09375	3.20824	12.7015	18.1208	0							1.86391	-1.76415
1.34535	-1.09377	3.21057	12.7015	18.1325	0							1.86508	-1.76415
1.34652	-1.09374	3.2129	12.7015	18.1441	0							1.86624	-1.76415
1.34768	-1.09503	3.21523	12.7015	18.1558	0							1.86741	-1.76415
1.34885	-1.09604	3.21757	12.7015	18.1674	0							1.86857	-1.76415
1.35001	-1.09624	3.2199	12.7015	18.1791	0							1.86974	-1.76415
1.35118	-1.09618	3.22223	12.7015	18.1908	0							1.87091	-1.76415
1.35235	-1.09606	3.22456	12.7015	18.2024	0							1.87207	-1.76415
1.35351	-1.09603	3.22689	12.7015	18.2141	0							1.87324	-1.76415
1.35468	-1.09638	3.22922	12.7015	18.2257	0							1.8744	-1.76415
1.35584	-1.09669	3.23155	12.7016	18.2374	0							1.87557	-1.76415
1.35701	-1.0977	3.23388	12.7015	18.249	0							1.87673	-1.76415
1.35817	-1.09864	3.23622	12.7015	18.2607	0							1.8779	-1.76415
1.35934	-1.09941	3.23855	12.7015	18.2724	0							1.87906	-1.76415
1.36051	-1.10016	3.24088	12.7015	18.284	0							1.88023	-1.76415
1.36167	-1.10092	3.24321	12.7014	18.2957	0							1.8814	-1.76415
1.36284	-1.10189	3.24554	12.7014	18.3073	0							1.88256	-1.76415
1.364	-1.10271	3.24787	12.7014	18.319	0							1.88373	-1.76415
1.36517	-1.1038	3.2502	12.7015	18.3307	0							1.88489	-1.76415
1.36633	-1.10467	3.25254	12.7014	18.3423	0							1.88606	-1.76415
1.3675	-1.10562	3.25487	12.7013	18.354	0							1.88722	-1.76415
1.36867	-1.107	3.2572	12.7013	18.3656	0							1.88839	-1.76415
1.36983	-1.10766	3.25953	12.7013	18.3773	0							1.88956	-1.76415
1.371	-1.1081	3.26186	12.7014	18.3889	0							1.89072	-1.76415
1.37216	-1.10889	3.26419	12.7015	18.4006	0							1.89189	-1.76415
1.37333	-1.10945	3.26653	12.7016	18.4123	0							1.89305	-1.76415
1.37449	-1.10959	3.26886	12.7016	18.4239	0							1.89422	-1.76415
1.37566	-1.10989	3.27119	12.7016	18.4356	0							1.89538	-1.76415
1.37682	-1.11062	3.27352	12.7017	18.4472	0							1.89655	-1.76415
1.37799	-1.111	3.27585	12.7018	18.4589	0							1.89772	-1.76415
1.37916	-1.1113	3.27818	12.7019	18.4705	0							1.89888	-1.76415
1.38032	-1.11197	3.28051	12.702	18.4822	0							1.90005	-1.76415
1.38149	-1.11288	3.28285	12.702	18.4939	0							1.90121	-1.76415
1.38265	-1.11426	3.28518	12.7021	18.5055	0							1.90238	-1.76415
1.38382	-1.11542	3.28751	12.7021	18.5172	0							1.90354	-1.76415
1.38498	-1.11538	3.28984	12.7021	18.5288	0							1.90471	-1.76415
1.38615	-1.11656	3.29217	12.7021	18.5405	0							1.90587	-1.76415
1.38732	-1.11653	3.2945	12.7021	18.5521	0							1.90704	-1.76415
1.38848	-1.11644	3.29683	12.702	18.5638	0							1.90821	-1.76415
1.38965	-1.11672	3.29916	12.702	18.5755	0							1.90937	-1.76415
1.39081	-1.11717	3.3015	12.7019	18.5871	0							1.91054	-1.76415
1.39198	-1.11818	3.30383	12.7018	18.5988	0							1.9117	-1.76415
1.39314	-1.11857	3.30616	12.7018	18.6104	0							1.91287	-1.76415
1.39431	-1.11917	3.30849	12.7017	18.6221	0							1.91403	-1.76415
1.39548	-1.11856	3.31082	12.7017	18.6338	0							1.9152	-1.76415
1.39664	-1.11893	3.31315	12.7017	18.6454	0							1.91637	-1.76415
1.39781	-1.11907	3.31548	12.7017	18.6571	0							1.91753	-1.76415
1.39897	-1.11895	3.31782	12.7018	18.6687	0							1.9187	-1.76415
1.40014	-1.11942	3.32015	12.7018	18.6804	0							1.91986	-1.76415
1.4013	-1.12006	3.32248	12.7019	18.692	0							1.92103	-1.76415
1.40247	-1.12071	3.32481	12.702	18.7037	0							1.92219	-1.76415
1.40363	-1.12152	3.32714	12.7021	18.7154	0							1.92336	-1.76415
1.4048	-1.12216	3.32947	12.7022	18.727	0							1.92453	-1.76415
1.40597	-1.12237	3.33181	12.7023	18.7387	0							1.92569	-1.76415
1.40713	-1.12269	3.33414	12.7024	18.7503	0							1.92686	-1.76415
1.4083	-1.1232	3.33647	12.7025	18.762	0							1.92802	-1.76415
1.40946	-1.12382	3.3388	12.7027	18.7736	0							1.92919	-1.76415
1.41063	-1.12452	3.34113	12.7028	18.7853	0							1.93035	-1.76415
1.41179	-1.12517	3.34346	12.7029	18.797	0							1.93152	-1.76415
1.41296	-1.12594	3.34579	12.703	18.8086	0							1.93268	-1.76415
1.41413	-1.12637	3.34813	12.7031	18.8203	0							1.93385	-1.76415
1.41529	-1.12661	3.35046	12.7031	18.8319	0							1.93502	-1.76415
1.41646	-1.12707	3.35279	12.7033	18.8436	0							1.93618	-1.76415
1.41762	-1.12738	3.35512	12.7034	18.8552	0							1.93735	-1.76415
1.41879	-1.12756	3.35745	12.7036	18.8669	0							1.93851	-1.76415
1.41996	-1.12819	3.35978	12.7037	18.8786	0							1.93968	-1.76415
1.42112	-1.1284	3.36211	12.7038	18.8902	0							1.94084	-1.76415
1.42229	-1.12905	3.36444	12.7038	18.9019	0							1.94201	-1.76415
1.42345	-1.12968	3.36678	12.7038	18.9135	0							1.94318	-1.76415
1.42462	-1.13042	3.36911	12.7038	18.9252	0							1.94434	-1.76415
1.42578	-1.13124	3.37144	12.7038	18.9368	0							1.94551	-1.76415
1.42695	-1.13191	3.37377	12.7038	18.9485	0							1.94667	-1.76415
1.42812	-1.13233	3.3761	12.7038	18.9602	0							1.94784	-1.76415
1.42928	-1.13287	3.37843	12.7038	18.9718	0							1.94901	-1.76415
1.43045	-1.13255	3.38076	12.7037	18.9835	0							1.95017	-1.76415
1.43161	-1.13259	3.3831	12.7036	18.9951	0							1.95134	-1.76415
1.43278	-1.1339	3.38543	12.7035	19.0068	0							1.9525	-1.76415
1.43394	-1.13475	3.38776	12.7035	19.0185	0							1.95367	-1.76415
1.43511	-1.13537	3.39009	12.7035	19.0301	0							1.95483	-1.76415
1.43627	-1.13541	3.39242	12.7035	19.0418	0							1.956	-1.76415
1.43744	-1.13609	3.39475	12.7035	19.0534	0							1.95717	-1.76415
1.43861	-1.13604	3.39709	12.7035	19.0651	0							1.95833	-1.76415
1.43977	-1.13652	3.39942	12.7036	19.0767	0							1.9595	-1.76415
1.44094	-1.1366	3.40175	12.7037	19.0884	0							1.96066	-1.76415
1.4421	-1.13653	3.40408	12.7038	19.1001	0							1.96183	-1.76415
1.44327	-1.13675	3.40641	12.7039	19.1117	0							1.96299	-1.76414
1.44443	-1.13652	3.40874	12.7039	19.1234	0							1.96416	-1.76414
1.4456	-1.13719	3.41107	12.704	19.135	0							1.96532	-1.76414
1.44677	-1.13789	3.41341	12.704	19.1467	0							1.96649	-1.76414
1.44793	-1.13876	3.41574	12.7041	19.1583	0							1.96766	-1.76414
1.4491	-1.13939	3.41807	12.7042	19.17	0							1.96882	-1.76414
1.45026	-1.13987	3.4204	12.7043	19.1817	0							1.96999	-1.76414
1.45143	-1.13984	3.42273	12.7043	19.1933	0							1.97115	-1.76414
1.45259	-1.14021	3.42506	12.7043	19.205	0							1.97232	-1.76414
1.45376	-1.14164	3.42739	12.7044	19.2166	0							1.97348	-1.76414
1.45493	-1.14224	3.42972	12.7043	19.2283	0							1.97465	-1.76414
1.45609	-1.14302	3.43206	12.7044	19.2399	0							1.97582	-1.76414
1.45726	-1.14333	3.43439	12.7045	19.2516	0							1.97698	-1.76414
1.45842	-1.14295	3.43672	12.7046	19.2633	0							1.97815	-1.76414
1.45959	-1.14355	3.43905	12.7046	19.2749	0							1.97931	-1.76414
1.46075	-1.14438	3.44138	12.7047	19.2866	0							1.98048	-1.76414
1.46192	-1.14501	3.44371	12.7048	19.2982	0							1.98164	-1.76414
1.46308	-1.14525	3.44604	12.7048	19.3099	0							1.98281	-1.76414
1.46425	-1.1453	3.44838	12.7048	19.3215	0							1.98398	-1.76414
1.46542	-1.14614	3.45071	12.7049	19.3332	0							1.98514	-1.76414
1.46658	-1.14776	3.45304	12.705	19.3449	0							1.98631	-1.76414
1.46775	-1.14848	3.45537	12.705	19.3565	0							1.98747	-1.76414
1.46891	-1.14884	3.4577	12.7051	19.3682	0							1.98864	-1.76414
1.47008	-1.14945	3.46003	12.7052	19.3798	0							1.9898	-1.76414
1.47124	-1.14951	3.46237	12.7052	19.3915	0							1.99097	-1.76414
1.47241	-1.15013	3.4647	12.7053	19.4032	0							1.99213	-1.76414
1.47358	-1.15084	3.46703	12.7054	19.4148	0							1.9933	-1.76414
1.47474	-1.15131	3.46936	12.7055	19.4265	0							1.99447	-1.76414
1.47591	-1.15178	3.47169	12.7055	19.4381	0							1.99563	-1.76414
1.47707	-1.15227	3.47402	12.7054	19.4498	0							1.9968	-1.76414
1.47824	-1.15241	3.47635	12.7054	19.4614	0							1.99796	-1.76414
1.4794	-1.15304	3.47869	12.7053	19.4731	0							1.99913	-1.76414
1.48057	-1.15337	3.48102	12.7053	19.4848	0							2.00029	-1.76414
1.48174	-1.15303	3.48335	12.7052	19.4964	0							2.00146	-1.76414
1.4829	-1.15324	3.48568	12.7052	19.5081	0							2.00263	-1.76414
1.48407	-1.1541	3.48801	12.7052	19.5197	0							2.00379	-1.76414
1.48523	-1.15379	3.49034	12.7052	19.5314	0							2.00496	-1.76414
1.4864	-1.15433	3.49267	12.7052	19.543	0							2.00612	-1.76414
1.48756	-1.15505	3.49501	12.7051	19.5547	0							2.00729	-1.76414
1.48873	-1.15628	3.49734	12.705	19.5664	0							2.00845	-1.76414
1.48989	-1.15745	3.49967	12.705	19.578	0							2.00962	-1.76414
1.49106	-1.15792	3.502	12.7049	19.5897	0							2.01079	-1.76414
1.49223	-1.15805	3.50433	12.7049	19.6013	0							2.01195	-1.76414
1.49339	-1.15855	3.50666	12.705	19.613	0							2.01312	-1.76414
1.49456	-1.15899	3.50899	12.7049	19.6246	0							2.01428	-1.76414
1.49572	-1.15886	3.51132	12.7049	19.6363	0							2.01545	-1.76414
1.49689	-1.15987	3.51366	12.7048	19.648	0							2.01661	-1.76414
1.49805	-1.16098	3.51599	12.7049	19.6596	0							2.01778	-1.76414
1.49922	-1.16188	3.51832	12.705	19.6713	0							2.01894	-1.76414
1.50039	-1.16236	3.52065	12.7051	19.6829	0							2.02011	-1.76414
1.50155	-1.16318	3.52298	12.7051	19.6946	0							2.02128	-1.76414
1.50272	-1.16437	3.52531	12.7051	19.7063	0							2.02244	-1.76414
1.50388	-1.1651	3.52765	12.7051	19.7179	0							2.02361	-1.76414
1.50505	-1.16579	3.52998	12.7051	19.7296	0							2.02477	-1.76414
1.50621	-1.16628	3.53231	12.7052	19.7412	0							2.02594	-1.76414
1.50738	-1.1671	3.53464	12.7053	19.7529	0							2.02711	-1.76414
1.50855	-1.1681	3.53697	12.7054	19.7645	0							2.02827	-1.76414
1.50971	-1.16971	3.5393	12.7055	19.7762	0							2.02944	-1.76414
1.51088	-1.17073	3.54163	12.7056	19.7879	0							2.0306	-1.76414
1.51204	-1.17074	3.54397	12.7056	19.7995	0							2.03177	-1.76414
1.51321	-1.17135	3.5463	12.7056	19.8112	0							2.03293	-1.76414
1.51437	-1.17152	3.54863	12.7056	19.8228	0							2.0341	-1.76414
1.51554	-1.17207	3.55096	12.7057	19.8345	0							2.03526	-1.76414
1.51671	-1.17261	3.55329	12.7057	19.8461	0							2.03643	-1.76414
1.51787	-1.17224	3.55562	12.7058	19.8578	0							2.0376	-1.76414
1.51904	-1.1721	3.55795	12.7058	19.8695	0							2.03876	-1.76414
1.5202	-1.17215	3.56029	12.7059	19.8811	0							2.03993	-1.76414
1.52137	-1.17225	3.56262	12.706	19.8928	0							2.04109	-1.76414
1.52253	-1.17274	3.56495	12.706	19.9044	0							2.04226	-1.76414
1.5237	-1.17296	3.56728	12.706	19.9161	0							2.04343	-1.76414
1.52486	-1.17267	3.56961	12.706	19.9277	0							2.04459	-1.76414
1.52603	-1.17326	3.57194	12.706	19.9394	0							2.04576	-1.76414
1.5272	-1.17478	3.57427	12.7061	19.9511	0							2.04692	-1.76414
1.52836	-1.17571	3.57661	12.7062	19.9627	0							2.04809	-1.76414
1.52953	-1.17648	3.57894	12.7062	19.9744	0							2.04925	-1.76414
1.53069	-1.17742	3.58127	12.7063	19.986	0							2.05042	-1.76413
1.53186	-1.17803	3.5836	12.7063	19.9977	0							2.05158	-1.76413
1.53303	-1.1781	3.58593	12.7064	20.0094	0							2.05275	-1.76413
1.53419	-1.17811	3.58826	12.7064	20.021	0							2.05392	-1.76413
1.53536	-1.1784	3.59059	12.7063	20.0327	0							2.05508	-1.76413
1.53652	-1.17956	3.59293	12.7063	20.0443	0							2.05625	-1.76413
1.53769	-1.18053	3.59526	12.7064	20.056	0							2.05741	-1.76413
1.53885	-1.18055	3.59759	12.7065	20.0676	0							2.05858	-1.76413
1.54002	-1.18107	3.59992	12.7066	20.0793	0							2.05974	-1.76413
1.54119	-1.18211	3.60225	12.7067	20.091	0							2.06091	-1.76413
1.54235	-1.18247	3.60458	12.7068	20.1026	0							2.06208	-1.76413
1.54352	-1.18352	3.60691	12.7069	20.1143	0							2.06324	-1.76413
1.54468	-1.18366	3.60925	12.7071	20.1259	0							2.06441	-1.76413
1.54585	-1.18367	3.61158	12.7073	20.1376	0							2.06557	-1.76413
1.54701	-1.18395	3.61391	12.7073	20.1492	0							2.06674	-1.76413
1.54818	-1.18442	3.61624	12.7073	20.1609	0							2.0679	-1.76413
1.54934	-1.1846	3.61857	12.7073	20.1726	0							2.06907	-1.76413
1.55051	-1.18506	3.6209	12.7074	20.1842	0							2.07023	-1.76413
1.55168	-1.18557	3.62323	12.7074	20.1959	0							2.0714	-1.76413
1.55284	-1.1866	3.62557	12.7073	20.2075	0							2.07257	-1.76413
1.55401	-1.18763	3.6279	12.7072	20.2192	0							2.07373	-1.76413
1.55517	-1.18844	3.63023	12.7072	20.2308	0							2.0749	-1.76413
1.55634	-1.18877	3.63256	12.7072	20.2425	0							2.07606	-1.76413
1.5575	-1.18862	3.63489	12.7072	20.2542	0							2.07723	-1.76413
1.55867	-1.18855	3.63722	12.7071	20.2658	0							2.07839	-1.76413
1.55984	-1.18889	3.63956	12.7071	20.2775	0							2.07956	-1.76413
1.561	-1.1891	3.64189	12.707	20.2891	0							2.08073	-1.76413
1.56217	-1.18969	3.64422	12.707	20.3008	0							2.08189	-1.76413
1.56333	-1.19053	3.64655	12.707	20.3124	0							2.08306	-1.76413
1.5645	-1.19108	3.64888	12.707	20.3241	0							2.08422	-1.76413
1.56566	-1.19153	3.65121	12.7071	20.3358	0							2.08539	-1.76413
1.56683	-1.19169	3.65354	12.7071	20.3474	0							2.08656	-1.76413
1.568	-1.19152	3.65587	12.7071	20.3591	0							2.08772	-1.76413
1.56916	-1.19117	3.65821	12.7072	20.3707	0							2.08889	-1.76413
1.57033	-1.19115	3.66054	12.7073	20.3824	0							2.09005	-1.76413
1.57149	-1.19152	3.66287	12.7073	20.3941	0							2.09122	-1.76413
1.57266	-1.19239	3.6652	12.7073	20.4057	0							2.09238	-1.76413
1.57382	-1.19317	3.66753	12.7073	20.4174	0							2.09355	-1.76413
1.57499	-1.19339	3.66986	12.7073	20.429	0							2.09471	-1.76413
1.57615	-1.19403	3.67219	12.7074	20.4407	0							2.09588	-1.76413
1.57732	-1.19507	3.67453	12.7075	20.4523	0							2.09705	-1.76413
1.57849	-1.19602	3.67686	12.7075	20.464	0							2.09821	-1.76413
1.57965	-1.19755	3.67919	12.7075	20.4757	0							2.09938	-1.76413
1.58082	-1.19856	3.68152	12.7076	20.4873	0							2.10054	-1.76413
1.58198	-1.19924	3.68385	12.7076	20.499	0							2.10171	-1.76413
1.58315	-1.20006	3.68618	12.7077	20.5106	0							2.10287	-1.76413
1.58431	-1.20064	3.68851	12.7078	20.5223	0							2.10404	-1.76413
1.58548	-1.20103	3.69085	12.7079	20.5339	0							2.10521	-1.76413
1.58665	-1.20139	3.69318	12.7079	20.5456	0							2.10637	-1.76413
1.58781	-1.20201	3.69551	12.7079	20.5573	0							2.10754	-1.76413
1.58898	-1.20217	3.69784	12.7079	20.5689	0							2.1087	-1.76413
1.59014	-1.20196	3.70017	12.708	20.5806	0							2.10987	-1.76413
1.59131	-1.20232	3.7025	12.708	20.5922	0							2.11103	-1.76413
1.59247	-1.2028	3.70483	12.7081	20.6039	0							2.1122	-1.76413
1.59364	-1.2036	3.70717	12.7081	20.6155	0							2.11336	-1.76413
1.59481	-1.20379	3.7095	12.7082	20.6272	0							2.11453	-1.76413
1.59597	-1.20349	3.71183	12.7083	20.6389	0							2.1157	-1.76413
1.59714	-1.20408	3.71416	12.7083	20.6505	0							2.11686	-1.76413
1.5983	-1.20481	3.71649	12.7083	20.6622	0							2.11803	-1.76413
1.59947	-1.20437	3.71882	12.7083	20.6738	0							2.11919	-1.76413
1.60063	-1.20434	3.72115	12.7083	20.6855	0							2.12036	-1.76413
1.6018	-1.20472	3.72349	12.7082	20.6971	0							2.12152	-1.76413
1.60296	-1.20519	3.72582	12.7083	20.7088	0							2.12269	-1.76413
1.60413	-1.20585	3.72815	12.7084	20.7205	0							2.12386	-1.76413
1.6053	-1.20615	3.73048	12.7084	20.7321	0							2.12502	-1.76413
1.60646	-1.20652	3.73281	12.7084	20.7438	0							2.12619	-1.76413
1.60763	-1.20689	3.73514	12.7084	20.7554	0							2.12735	-1.76413
1.60879	-1.20741	3.73747	12.7083	20.7671	0							2.12852	-1.76413
1.60996	-1.20769	3.73981	12.7083	20.7788	0							2.12968	-1.76413
1.61112	-1.20756	3.74214	12.7083	20.7904	0							2.13085	-1.76413
1.61229	-1.20777	3.74447	12.7083	20.8021	0							2.13202	-1.76413
1.61346	-1.20838	3.7468	12.7083	20.8137	0							2.13318	-1.76412
1.61462	-1.20881	3.74913	12.7082	20.8254	0							2.13435	-1.76412
1.61579	-1.20939	3.75146	12.7082	20.837	0							2.13551	-1.76412
1.61695	-1.21047	3.7538	12.7081	20.8487	0							2.13668	-1.76412
1.61812	-1.21124	3.75613	12.7082	20.8604	0							2.13784	-1.76412
1.61929	-1.2113	3.75846	12.7082	20.872	0							2.13901	-1.76412
1.62045	-1.21152	3.76079	12.7081	20.8837	0							2.14018	-1.76412
1.62162	-1.21206	3.76312	12.7082	20.8953	0							2.14134	-1.76412
1.62278	-1.21269	3.76545	12.7082	20.907	0							2.14251	-1.76412
1.62395	-1.21299	3.76778	12.7081	20.9186	0							2.14367	-1.76412
1.62511	-1.21337	3.77012	12.7082	20.9303	0							2.14484	-1.76412
1.62628	-1.21333	3.77245	12.7082	20.942	0							2.146	-1.76412
1.62745	-1.21373	3.77478	12.7082	20.9536	0							2.14717	-1.76412
1.62861	-1.21461	3.77711	12.7082	20.9653	0							2.14833	-1.76412
1.62978	-1.21539	3.77944	12.7083	20.9769	0							2.1495	-1.76412
1.63094	-1.21555	3.78177	12.7083	20.9886	0							2.15067	-1.76412
1.63211	-1.21536	3.7841	12.7083	21.0002	0							2.15183	-1.76412
1.63327	-1.21645	3.78643	12.7083	21.0119	0							2.153	-1.76412
1.63444	-1.21753	3.78877	12.7083	21.0236	0							2.15416	-1.76412
1.6356	-1.21707	3.7911	12.7084	21.0352	0							2.15533	-1.76412
1.63677	-1.2165	3.79343	12.7085	21.0469	0							2.1565	-1.76412
1.63794	-1.21646	3.79576	12.7086	21.0585	0							2.15766	-1.76412
1.6391	-1.21683	3.79809	12.7087	21.0702	0							2.15883	-1.76412
1.64027	-1.2174	3.80042	12.7087	21.0818	0							2.15999	-1.76412
1.64143	-1.21777	3.80275	12.7087	21.0935	0							2.16116	-1.76412
1.6426	-1.21818	3.80509	12.7088	21.1052	0							2.16232	-1.76412
1.64376	-1.21851	3.80742	12.7087	21.1168	0							2.16349	-1.76412
1.64493	-1.21889	3.80975	12.7087	21.1285	0							2.16465	-1.76412
1.6461	-1.21921	3.81208	12.7088	21.1401	0							2.16582	-1.76412
1.64726	-1.21933	3.81441	12.7088	21.1518	0							2.16699	-1.76412
1.64843	-1.21999	3.81674	12.7088	21.1635	0							2.16815	-1.76412
1.64959	-1.2209	3.81908	12.7087	21.1751	0							2.16932	-1.76412
1.65076	-1.22152	3.82141	12.7087	21.1868	0							2.17048	-1.76412
1.65192	-1.22199	3.82374	12.7086	21.1984	0							2.17165	-1.76412
1.65309	-1.22268	3.82607	12.7086	21.2101	0							2.17281	-1.76412
1.65426	-1.2234	3.8284	12.7086	21.2217	0							2.17398	-1.76412
1.65542	-1.22392	3.83073	12.7086	21.2334	0							2.17515	-1.76412
1.65659	-1.22449	3.83306	12.7086	21.2451	0							2.17631	-1.76412
1.65775	-1.22563	3.8354	12.7086	21.2567	0							2.17748	-1.76412
1.65892	-1.22676	3.83773	12.7085	21.2684	0							2.17864	-1.76412
1.66008	-1.22713	3.84006	12.7086	21.28	0							2.17981	-1.76412
1.66125	-1.22789	3.84239	12.7087	21.2917	0							2.18097	-1.76412
1.66241	-1.22875	3.84472	12.7088	21.3033	0							2.18214	-1.76412
1.66358	-1.22934	3.84705	12.7089	21.315	0							2.1833	-1.76412
1.66475	-1.22972	3.84938	12.7088	21.3267	0							2.18447	-1.76412
1.66591	-1.23008	3.85171	12.7088	21.3383	0							2.18564	-1.76412
1.66708	-1.2309	3.85405	12.709	21.35	0							2.1868	-1.76412
1.66824	-1.23172	3.85638	12.7092	21.3616	0							2.18797	-1.76412
1.66941	-1.23271	3.85871	12.7093	21.3733	0							2.18913	-1.76412
1.67057	-1.2331	3.86104	12.7094	21.3849	0							2.1903	-1.76412
1.67174	-1.23331	3.86337	12.7096	21.3966	0							2.19146	-1.76412
1.67291	-1.23393	3.8657	12.7097	21.4083	0							2.19263	-1.76412
1.67407	-1.23449	3.86803	12.7098	21.4199	0							2.1938	-1.76412
1.67524	-1.23427	3.87037	12.71	21.4316	0							2.19496	-1.76412
1.6764	-1.23388	3.8727	12.71	21.4432	0							2.19613	-1.76412
1.67757	-1.23474	3.87503	12.7101	21.4549	0							2.19729	-1.76412
1.67873	-1.23528	3.87736	12.7101	21.4666	0							2.19846	-1.76412
1.6799	-1.23546	3.87969	12.7101	21.4782	0							2.19963	-1.76412
1.68107	-1.23608	3.88202	12.7102	21.4899	0							2.20079	-1.76412
1.68223	-1.23673	3.88435	12.7103	21.5015	0							2.20196	-1.76412
1.6834	-1.23722	3.88669	12.7103	21.5132	0							2.20312	-1.76412
1.68456	-1.23819	3.88902	12.7104	21.5248	0							2.20429	-1.76412
1.68573	-1.23886	3.89135	12.7104	21.5365	0							2.20545	-1.76412
1.68689	-1.23886	3.89368	12.7104	21.5482	0							2.20662	-1.76412
1.68806	-1.23914	3.89601	12.7104	21.5598	0							2.20778	-1.76412
1.68922	-1.24049	3.89834	12.7104	21.5715	0							2.20895	-1.76412
1.69039	-1.2418	3.90068	12.7104	21.5831	0							2.21012	-1.76412
1.69156	-1.24252	3.90301	12.7105	21.5948	0							2.21128	-1.76412
1.69272	-1.24309	3.90534	12.7104	21.6064	0							2.21245	-1.76412
1.69389	-1.24393	3.90767	12.7104	21.6181	0							2.21361	-1.76412
1.69505	-1.24446	3.91	12.7103	21.6298	0							2.21478	-1.76412
1.69622	-1.24467	3.91233	12.7103	21.6414	0							2.21594	-1.76412
1.69738	-1.24474	3.91466	12.7103	21.6531	0							2.21711	-1.76412
1.69855	-1.24479	3.917	12.7103	21.6647	0							2.21828	-1.76411
1.69972	-1.24518	3.91933	12.7104	21.6764	0							2.21944	-1.76411
1.70088	-1.2458	3.92166	12.7103	21.688	0							2.22061	-1.76411
1.70205	-1.24663	3.92399	12.7103	21.6997	0							2.22177	-1.76411
1.70321	-1.24738	3.92632	12.7102	21.7114	0							2.22294	-1.76411
1.70438	-1.24798	3.92865	12.7101	21.723	0							2.2241	-1.76411
1.70555	-1.24866	3.93098	12.71	21.7347	0							2.22527	-1.76411
1.70671	-1.24892	3.93331	12.71	21.7463	0							2.22643	-1.76411
1.70788	-1.24905	3.93565	12.7099	21.758	0							2.2276	-1.76411
1.70904	-1.24921	3.93798	12.7098	21.7697	0							2.22877	-1.76411
1.71021	-1.24915	3.94031	12.7097	21.7813	0							2.22993	-1.76411
1.71137	-1.24922	3.94264	12.7096	21.793	0							2.2311	-1.76411
1.71254	-1.2496	3.94497	12.7097	21.8046	0							2.23226	-1.76411
1.7137	-1.25012	3.9473	12.7098	21.8163	0							2.23343	-1.76411
1.71487	-1.25063	3.94963	12.7097	21.8279	0							2.2346	-1.76411
1.71604	-1.25046	3.95197	12.7097	21.8396	0							2.23576	-1.76411
1.7172	-1.24976	3.9543	12.7098	21.8513	0							2.23693	-1.76411
1.71837	-1.24978	3.95663	12.7097	21.8629	0							2.23809	-1.76411
1.71953	-1.25042	3.95896	12.7097	21.8746	0							2.23926	-1.76411
1.7207	-1.25041	3.96129	12.7097	21.8862	0							2.24042	-1.76411
1.72186	-1.25095	3.96362	12.7098	21.8979	0							2.24159	-1.76411
1.72303	-1.25141	3.96596	12.7098	21.9095	0							2.24275	-1.76411
1.72419	-1.25204	3.96829	12.7098	21.9212	0							2.24392	-1.76411
1.72536	-1.2526	3.97062	12.7098	21.9329	0							2.24509	-1.76411
1.72653	-1.25271	3.97295	12.7097	21.9445	0							2.24625	-1.76411
1.72769	-1.25264	3.97528	12.7097	21.9562	0							2.24742	-1.76411
1.72886	-1.25264	3.97761	12.7097	21.9678	0							2.24858	-1.76411
1.73002	-1.25237	3.97994	12.7095	21.9795	0							2.24975	-1.76411
1.73119	-1.25217	3.98228	12.7094	21.9911	0							2.25091	-1.76411
1.73236	-1.25252	3.98461	12.7093	22.0028	0							2.25208	-1.76411
1.73352	-1.25335	3.98694	12.7092	22.0145	0							2.25325	-1.76411
1.73469	-1.25442	3.98927	12.7091	22.0261	0							2.25441	-1.76411
1.73585	-1.25401	3.9916	12.7091	22.0378	0							2.25558	-1.76411
1.73702	-1.25398	3.99393	12.709	22.0494	0							2.25674	-1.76411
1.73818	-1.25479	3.99626	12.709	22.0611	0							2.25791	-1.76411
1.73935	-1.2551	3.99859	12.709	22.0727	0							2.25907	-1.76411
1.74052	-1.25518	4.00093	12.7089	22.0844	0							2.26024	-1.76411
1.74168	-1.25551	4.00326	12.7089	22.0961	0							2.2614	-1.76411
1.74285	-1.25588	4.00559	12.7088	22.1077	0							2.26257	-1.76411
1.74401	-1.25572	4.00792	12.7088	22.1194	0							2.26374	-1.76411
1.74518	-1.25656	4.01025	12.7087	22.131	0							2.2649	-1.76411
1.74634	-1.25678	4.01258	12.7087	22.1427	0							2.26607	-1.76411
1.74751	-1.25582	4.01492	12.7087	22.1544	0							2.26723	-1.76411
1.74867	-1.25536	4.01725	12.7086	22.166	0							2.2684	-1.76411
1.74984	-1.25549	4.01958	12.7085	22.1777	0							2.26957	-1.76411
1.75101	-1.25546	4.02191	12.7084	22.1893	0							2.27073	-1.76411
1.75217	-1.25565	4.02424	12.7084	22.201	0							2.2719	-1.76411
1.75334	-1.25672	4.02657	12.7082	22.2126	0							2.27306	-1.76411
1.7545	-1.25768	4.0289	12.7081	22.2243	0							2.27423	-1.76411
1.75567	-1.2587	4.03123	12.708	22.236	0							2.27539	-1.76411
1.75683	-1.25961	4.03357	12.7078	22.2476	0							2.27656	-1.76411
1.758	-1.25977	4.0359	12.7076	22.2593	0							2.27773	-1.76411
1.75917	-1.25991	4.03823	12.7075	22.2709	0							2.27889	-1.76411
1.76033	-1.25977	4.04056	12.7073	22.2826	0							2.28006	-1.76411
1.7615	-1.2594	4.04289	12.7072	22.2942	0							2.28122	-1.76411
1.76266	-1.2596	4.04522	12.7071	22.3059	0							2.28239	-1.76411
1.76383	-1.26037	4.04756	12.707	22.3176	0							2.28355	-1.76411
1.76499	-1.2612	4.04989	12.7068	22.3292	0							2.28472	-1.76411
1.76616	-1.26161	4.05222	12.7066	22.3409	0							2.28588	-1.76411
1.76733	-1.26228	4.05455	12.7064	22.3525	0							2.28705	-1.76411
1.76849	-1.2629	4.05688	12.7062	22.3642	0							2.28822	-1.76411
1.76966	-1.26288	4.05921	12.706	22.3758	0							2.28938	-1.7641
1.77082	-1.26297	4.06154	12.7059	22.3875	0							2.29055	-1.7641
1.77199	-1.26348	4.06388	12.7058	22.3992	0							2.29171	-1.7641
1.77315	-1.264	4.06621	12.7056	22.4108	0							2.29288	-1.7641
1.77432	-1.26482	4.06854	12.7055	22.4225	0							2.29404	-1.7641
1.77548	-1.26549	4.07087	12.7052	22.4341	0							2.29521	-1.7641
1.77665	-1.2659	4.0732	12.705	22.4458	0							2.29637	-1.7641
1.77782	-1.2664	4.07553	12.7049	22.4575	0							2.29754	-1.7641
1.77898	-1.26676	4.07786	12.7049	22.4691	0							2.29871	-1.7641
1.78015	-1.26664	4.08019	12.7048	22.4808	0							2.29987	-1.7641
1.78131	-1.26713	4.08253	12.7048	22.4924	0							2.30104	-1.7641
1.78248	-1.26718	4.08486	12.7047	22.5041	0							2.3022	-1.7641
1.78364	-1.2673	4.08719	12.7047	22.5157	0							2.30337	-1.7641
1.78481	-1.26778	4.08952	12.7046	22.5274	0							2.30454	-1.7641
1.78598	-1.26851	4.09185	12.7045	22.5391	0							2.3057	-1.7641
1.78714	-1.26938	4.09418	12.7045	22.5507	0							2.30687	-1.7641
1.78831	-1.27068	4.09652	12.7045	22.5624	0							2.30803	-1.7641
1.78947	-1.27125	4.09885	12.7045	22.574	0							2.3092	-1.7641
1.79064	-1.27191	4.10118	12.7044	22.5857	0							2.31036	-1.7641
1.7918	-1.27303	4.10351	12.7044	22.5973	0							2.31153	-1.7641
1.79297	-1.27322	4.10584	12.7045	22.609	0							2.3127	-1.7641
1.79414	-1.2736	4.10817	12.7046	22.6207	0							2.31386	-1.7641
1.7953	-1.27399	4.1105	12.7047	22.6323	0							2.31503	-1.7641
1.79647	-1.27354	4.11283	12.7049	22.644	0							2.31619	-1.7641
1.79763	-1.27318	4.11517	12.705	22.6556	0							2.31736	-1.7641
1.7988	-1.27374	4.1175	12.7051	22.6673	0							2.31852	-1.7641
1.79996	-1.27436	4.11983	12.7053	22.6789	0							2.31969	-1.7641
1.80113	-1.27513	4.12216	12.7054	22.6906	0							2.32085	-1.7641
1.8023	-1.27693	4.12449	12.7055	22.7023	0							2.32202	-1.7641
1.80346	-1.2771	4.12682	12.7056	22.7139	0							2.32319	-1.7641
1.80463	-1.27734	4.12916	12.7058	22.7256	0							2.32435	-1.7641
1.80579	-1.27864	4.13149	12.7059	22.7372	0							2.32552	-1.7641
1.80696	-1.28025	4.13382	12.706	22.7489	0							2.32668	-1.7641
[truncated: 24,179 more rows]

## Sheet: Supp Fig 1E
Column1	Column2	Column3	Column4	Column5	Column6
Run Name	210129 CCK_mGsQ_cleaved
Run Date	09:58:13 AM 01-29-21
Method Name	PUMP A fSEC 0.8mil/min 0.3ml fractions
Export Format Version	1
Method ID	273
Points/Second	1
Number of Records	1705
Offset from Run Start Time	00:00:00
Run End Time	00:28:12
Time	Second
UV	AU
Conductivity	mS/cm
Gradient Pump	<Not Selected>
SIM1 Signal	AU
Trace 4	<Not Available>
Trace 5	<Not Available>
Trace 6	<Not Available>
GP Pressure	<Not Selected>
Volume	ml
Fraction	Tube Number
Time	UV	Conductivity	SIM1 Signal	Volume	Fraction
0	0.108954	7.024	1.745	0	0
1	0.10149	7.024	1.745	0	0
2	0.093635	7.024	1.745	0	0
3	0.085726	7.024	1.745	0	0
4	0.075806	7.01	1.745	0.1	0
5	0.062222	6.981	1.653	0.1	0
6	0.051008	6.953	1.745	0.1	0
7	0.041891	6.939	1.745	0.1	0
8	0.033515	6.925	1.745	0.1	0
9	0.023912	6.911	1.653	0.1	0
10	0.01697	6.897	1.653	0.1	0
11	0.011692	6.897	1.745	0.1	0
12	0.009281	6.883	1.745	0.2	0
13	0.00523	6.883	1.653	0.2	0
14	-0.002639	6.883	1.653	0.2	0
15	-0.011461	6.883	1.653	0.2	0
16	-0.017783	6.901	1.745	0.2	0
17	-0.019818	6.901	1.745	0.2	0
18	-0.02078	6.901	1.745	0.2	0
19	-0.021486	6.901	1.745	0.3	0
20	-0.021119	6.915	1.745	0.3	0
21	-0.020498	6.901	1.653	0.3	0
22	-0.019559	6.901	1.745	0.3	0
23	-0.018874	6.915	1.745	0.3	0
24	-0.018556	6.915	1.745	0.3	0
25	-0.018385	6.901	1.837	0.3	0
26	-0.017847	6.901	1.745	0.3	0
27	-0.017299	6.901	1.745	0.4	0
28	-0.016614	6.913	1.745	0.4	0
29	-0.015965	6.913	1.837	0.4	0
30	-0.015314	6.913	1.745	0.4	0
31	-0.014947	6.913	1.745	0.4	0
32	-0.014533	6.913	1.745	0.4	0
33	-0.013821	6.913	1.745	0.4	0
34	-0.013162	6.913	1.745	0.5	0
35	-0.012851	6.913	1.745	0.5	0
36	-0.012621	6.913	1.745	0.5	0
37	-0.01238	6.899	1.745	0.5	0
38	-0.012031	6.899	1.745	0.5	0
39	-0.011629	6.884	1.653	0.5	0
40	-0.011079	6.884	1.745	0.5	0
41	-0.010855	6.884	1.745	0.5	0
42	-0.010591	6.884	1.745	0.6	0
43	-0.01042	6.899	1.653	0.6	0
44	-0.010073	6.91	1.745	0.6	0
45	-0.009799	6.91	1.745	0.6	0
46	-0.009633	6.896	1.745	0.6	0
47	-0.009501	6.896	1.745	0.6	0
48	-0.009068	6.882	1.837	0.6	0
49	-0.008791	6.882	1.745	0.7	0
50	-0.008633	6.882	1.745	0.7	0
51	-0.008247	6.882	1.745	0.7	0
52	-0.008045	6.896	1.745	0.7	0
53	-0.008042	6.896	1.745	0.7	0
54	-0.008022	6.896	1.745	0.7	0
55	-0.007754	6.896	1.745	0.7	0
56	-0.007713	6.882	1.745	0.7	0
57	-0.007363	6.882	1.653	0.8	0
58	-0.006908	6.882	1.745	0.8	0
59	-0.006886	6.868	1.745	0.8	0
60	-0.006797	6.882	1.745	0.8	0
61	-0.006777	6.868	1.745	0.8	0
62	-0.006487	6.882	1.837	0.8	0
63	-0.006394	6.882	1.745	0.8	0
64	-0.006001	6.882	1.837	0.9	0
65	-0.006028	6.882	1.745	0.9	0
66	-0.005783	6.868	1.745	0.9	0
67	-0.005635	6.868	1.745	0.9	0
68	-0.005756	6.868	1.745	0.9	0
69	-0.005937	6.9	1.745	0.9	0
70	-0.005709	6.9	1.745	0.9	0
71	-0.005413	6.9	1.745	0.9	0
72	-0.005227	6.9	1.745	1	0
73	-0.004954	6.9	1.745	1	0
74	-0.004663	6.9	1.745	1	0
75	-0.004588	6.9	1.745	1	0
76	0	6.9	1.745	1	0
77	0	6.885	1.745	1	0
78	-0.000268	6.885	1.745	1	0
79	-0.000712	6.885	1.837	1.1	0
80	-0.001033	6.885	1.745	1.1	0
81	-0.001253	6.9	1.745	1.1	0
82	-0.001147	6.9	1.745	1.1	0
83	-0.000893	6.9	1.745	1.1	0
84	-0.000647	6.9	1.745	1.1	0
85	-0.000662	6.885	1.745	1.1	0
86	-0.000659	6.885	1.653	1.1	0
87	-0.000392	6.9	1.745	1.2	0
88	-0.000353	6.9	1.745	1.2	0
89	-0.000406	6.9	1.745	1.2	0
90	-0.000497	6.9	1.837	1.2	0
91	-0.00042	6.9	1.745	1.2	0
92	-0.000531	6.9	1.745	1.2	0
93	-0.000761	6.885	1.745	1.2	0
94	-0.000943	6.9	1.653	1.3	0
95	-0.000537	6.885	1.837	1.3	0
96	-0.000305	6.885	1.745	1.3	0
97	-0.000151	6.9	1.837	1.3	0
98	-1.9e-05	6.885	1.745	1.3	0
99	0.00018	6.885	1.653	1.3	0
100	0.000675	6.885	1.745	1.3	0
101	0.000491	6.885	1.561	1.3	0
102	9.7e-05	6.885	1.653	1.4	0
103	-0.000113	6.885	1.837	1.4	0
104	0.000449	6.885	1.745	1.4	0
105	0.000738	6.885	1.653	1.4	0
106	0.000461	6.9	1.745	1.4	0
107	0.000399	6.911	1.745	1.4	0
108	0.000595	6.897	1.745	1.4	0
109	0.000554	6.911	1.745	1.5	0
110	0.00059	6.911	1.745	1.5	0
111	0.000582	6.911	1.745	1.5	0
112	0.000653	6.911	1.745	1.5	0
113	0.000732	6.911	1.745	1.5	0
114	0.000738	6.897	1.745	1.5	0
115	0.00063	6.897	1.745	1.5	0
116	0.000629	6.897	1.745	1.5	0
117	0.001058	6.897	1.745	1.6	0
118	0.001098	6.897	1.745	1.6	0
119	0.001174	6.897	1.745	1.6	0
120	0.000894	6.911	1.745	1.6	0
121	0.001227	6.911	1.745	1.6	0
122	0.001168	6.897	1.745	1.6	0
123	0.001179	6.897	1.745	1.6	0
124	0.001345	6.897	1.745	1.7	0
125	0.001273	6.897	1.745	1.7	0
126	0.001292	6.897	1.653	1.7	0
127	0.001562	6.911	1.653	1.7	0
128	0.001431	6.911	1.745	1.7	0
129	0.001473	6.911	1.745	1.7	0
130	0.001311	6.911	1.653	1.7	0
131	0.001565	6.911	1.653	1.7	0
132	0.001436	6.897	1.745	1.8	0
133	0.00144	6.897	1.745	1.8	0
134	0.00118	6.897	1.745	1.8	0
135	0.00105	6.897	1.745	1.8	0
136	0.001482	6.897	1.745	1.8	0
137	0.001725	6.911	1.745	1.8	0
138	0.00164	6.911	1.745	1.8	0
139	0.001357	6.911	1.745	1.9	0
140	0.001119	6.911	1.745	1.9	0
141	0.001265	6.911	1.745	1.9	0
142	0.001575	6.897	1.653	1.9	0
143	0.002052	6.911	1.837	1.9	0
144	0.001966	6.911	1.837	1.9	0
145	0.001649	6.911	1.837	1.9	0
146	0.001312	6.897	1.745	1.9	0
147	0.001457	6.911	1.745	2	0
148	0.001867	6.911	1.745	2	0
149	0.001932	6.911	1.745	2	0
150	0.001602	6.911	1.745	2	0
151	0.001748	6.911	1.745	2	0
152	0.00189	6.911	1.745	2	0
153	0.001849	6.911	1.837	2	0
154	0.001808	6.897	1.745	2.1	0
155	0.001623	6.911	1.745	2.1	0
156	0.001904	6.911	1.745	2.1	0
157	0.002002	6.911	1.745	2.1	0
158	0.001956	6.911	1.745	2.1	0
159	0.002095	6.911	1.745	2.1	0
160	0.002233	6.911	1.745	2.1	0
161	0.002477	6.911	1.745	2.1	0
162	0.002116	6.897	1.745	2.2	0
163	0.001638	6.897	1.653	2.2	0
164	0.001785	6.897	1.745	2.2	0
165	0.001994	6.897	1.745	2.2	0
166	0.002009	6.897	1.745	2.2	0
167	0.002	6.897	1.745	2.2	0
168	0.00213	6.897	1.745	2.2	0
169	0.002052	6.897	1.745	2.3	0
170	0.002073	6.897	1.745	2.3	0
171	0.002114	6.909	1.745	2.3	0
172	0.002273	6.894	1.653	2.3	0
173	0.002051	6.894	1.745	2.3	0
174	0.002081	6.909	1.653	2.3	0
175	0.002338	6.894	1.745	2.3	0
176	0.002421	6.909	1.745	2.3	0
177	0.002572	6.909	1.745	2.4	0
178	0.002457	6.909	1.745	2.4	0
179	0.002241	6.909	1.837	2.4	0
180	0.002208	6.909	1.745	2.4	0
181	0.001969	6.909	1.745	2.4	0
182	0.002129	6.909	1.745	2.4	0
183	0.002507	6.909	1.653	2.4	0
184	0.002677	6.894	1.745	2.5	0
185	0.002639	6.894	1.745	2.5	0
186	0.002389	6.909	1.745	2.5	0
187	0.002309	6.909	1.745	2.5	0
188	0.002315	6.923	1.745	2.5	0
189	0.002139	6.923	1.745	2.5	0
190	0.002286	6.909	1.745	2.5	0
191	0.002164	6.909	1.653	2.5	0
192	0.00212	6.909	1.653	2.6	0
193	0.002398	6.909	1.745	2.6	0
194	0.002705	6.909	1.745	2.6	0
195	0.002599	6.909	1.745	2.6	0
196	0.002404	6.923	1.745	2.6	0
197	0.002451	6.909	1.745	2.6	0
198	0.00248	6.909	1.745	2.6	0
199	0.002369	6.909	1.745	2.7	0
200	0.002328	6.894	1.745	2.7	0
201	0.002465	6.894	1.745	2.7	0
202	0.002402	6.894	1.745	2.7	0
203	0.002368	6.894	1.745	2.7	0
204	0.002456	6.894	1.745	2.7	0
205	0.00241	6.894	1.745	2.7	0
206	0.002396	6.909	1.837	2.7	0
207	0.002414	6.909	1.745	2.8	0
208	0.002407	6.909	1.837	2.8	0
209	0.00213	6.909	1.745	2.8	0
210	0.00179	6.909	1.745	2.8	0
211	0.002287	6.909	1.745	2.8	0
212	0.002509	6.909	1.653	2.8	0
213	0.002596	6.909	1.653	2.8	0
214	0.002371	6.923	1.745	2.9	0
215	0.002067	6.923	1.745	2.9	0
216	0.002159	6.909	1.745	2.9	0
217	0.002496	6.909	1.653	2.9	0
218	0.002561	6.909	1.745	2.9	0
219	0.002748	6.909	1.837	2.9	0
220	0.002904	6.909	1.745	2.9	0
221	0.00287	6.909	1.745	2.9	0
222	0.002687	6.909	1.745	3	0
223	0.002447	6.909	1.653	3	0
224	0.002403	6.909	1.745	3	0
225	0.00254	6.923	1.745	3	0
226	0.003102	6.923	1.745	3	0
227	0.00327	6.923	1.745	3	0
228	0.003055	6.909	1.745	3	0
229	0.002652	6.909	1.837	3.1	0
230	0.002763	6.909	1.745	3.1	0
231	0.002782	6.909	1.745	3.1	0
232	0.002918	6.923	1.653	3.1	0
233	0.002962	6.909	1.745	3.1	0
234	0.003231	6.909	1.745	3.1	0
235	0.002918	6.909	1.745	3.1	0
236	0.002766	6.909	1.745	3.1	0
237	0.002432	6.909	1.653	3.2	0
238	0.002365	6.909	1.745	3.2	0
239	0.002509	6.909	1.745	3.2	0
240	0.002767	6.909	1.745	3.2	0
241	0.002664	6.909	1.745	3.2	0
242	0.002559	6.909	1.745	3.2	0
243	0.00259	6.909	1.745	3.2	0
244	0.002825	6.909	1.745	3.3	0
245	0.003124	6.909	1.745	3.3	0
246	0.002972	6.909	1.745	3.3	0
247	0.002544	6.909	1.745	3.3	0
248	0.002413	6.909	1.745	3.3	0
249	0.002748	6.909	1.745	3.3	0
250	0.002909	6.909	1.745	3.3	0
251	0.00286	6.909	1.745	3.3	0
252	0.002511	6.909	1.745	3.4	0
253	0.002274	6.92	1.745	3.4	0
254	0.00264	6.923	1.745	3.4	0
255	0.002704	6.923	1.745	3.4	0
256	0.002371	6.909	1.745	3.4	0
257	0.002534	6.92	1.745	3.4	0
258	0.002969	6.934	1.745	3.4	0
259	0.003071	6.92	1.837	3.5	0
260	0.00288	6.92	1.837	3.5	0
261	0.002842	6.92	1.745	3.5	0
262	0.002654	6.92	1.745	3.5	0
263	0.002802	6.906	1.745	3.5	0
264	0.002765	6.906	1.745	3.5	0
265	0.002722	6.92	1.745	3.5	0
266	0.002462	6.92	1.745	3.5	0
267	0.002348	6.906	1.837	3.6	0
268	0.002495	6.906	1.745	3.6	0
269	0.002616	6.906	1.653	3.6	0
270	0.002708	6.906	1.745	3.6	0
271	0.00259	6.906	1.653	3.6	0
272	0.002285	6.906	1.745	3.6	0
273	0.002346	6.92	1.745	3.6	0
274	0.002451	6.92	1.745	3.7	0
275	0.002615	6.92	1.745	3.7	0
276	0.002595	6.92	1.745	3.7	0
277	0.002773	6.92	1.745	3.7	0
278	0.002484	6.92	1.745	3.7	0
279	0.0025	6.92	1.745	3.7	0
280	0.002805	6.92	1.745	3.7	0
281	0.003149	6.92	1.745	3.7	0
282	0.002941	6.92	1.837	3.8	0
283	0.003035	6.92	1.745	3.8	0
284	0.002724	6.92	1.745	3.8	0
285	0.002362	6.92	1.745	3.8	0
286	0.002797	6.92	1.745	3.8	0
287	0.00301	6.92	1.837	3.8	0
288	0.002703	6.906	1.745	3.8	0
289	0.002751	6.92	1.745	3.9	0
290	0.003013	6.906	1.745	3.9	0
291	0.002873	6.92	1.745	3.9	0
292	0.002704	6.92	1.745	3.9	0
293	0.002444	6.934	1.745	3.9	0
294	0.002619	6.934	1.745	3.9	0
295	0.00265	6.92	1.745	3.9	0
296	0.002716	6.92	1.745	3.9	0
297	0.002604	6.92	1.745	4	0
298	0.002389	6.92	1.745	4	0
299	0.00258	6.92	1.745	4	0
300	0.002919	6.934	1.745	4	0
301	0.003233	6.934	1.837	4	0
302	0.003283	6.934	1.745	4	0
303	0.003203	6.92	1.837	4	0
304	0.002934	6.92	1.837	4.1	0
305	0.003053	6.906	1.837	4.1	0
306	0.002773	6.906	1.745	4.1	0
307	0.002582	6.906	1.837	4.1	0
308	0.002368	6.906	1.745	4.1	0
309	0.002464	6.906	1.745	4.1	0
310	0.002705	6.906	1.745	4.1	0
311	0.002678	6.92	1.837	4.1	0
312	0.002694	6.92	1.837	4.2	0
313	0.003096	6.92	1.653	4.2	0
314	0.003203	6.92	1.837	4.2	0
315	0.00286	6.92	1.745	4.2	0
316	0.002859	6.92	1.745	4.2	0
317	0.002723	6.92	1.745	4.2	0
318	0.002749	6.92	1.745	4.2	0
319	0.002792	6.92	1.653	4.3	0
320	0.002812	6.92	1.745	4.3	0
321	0.002892	6.92	1.745	4.3	0
322	0.002823	6.92	1.837	4.3	0
323	0.003184	6.906	1.745	4.3	0
324	0.003364	6.92	1.653	4.3	0
325	0.00302	6.906	1.653	4.3	0
326	0.002601	6.906	1.745	4.3	0
327	0.002717	6.906	1.745	4.4	0
328	0.002616	6.906	1.745	4.4	0
329	0.002424	6.92	1.745	4.4	0
330	0.00267	6.92	1.653	4.4	0
331	0.002973	6.92	1.653	4.4	0
332	0.002868	6.92	1.653	4.4	0
333	0.002765	6.906	1.745	4.4	0
334	0.003038	6.92	1.745	4.5	0
335	0.003118	6.92	1.745	4.5	0
336	0.003019	6.906	1.653	4.5	0
337	0.002975	6.92	1.745	4.5	0
338	0.002956	6.92	1.745	4.5	0
339	0.002968	6.92	1.745	4.5	0
340	0.003219	6.92	1.745	4.5	0
341	0.003131	6.92	1.745	4.5	0
342	0.002957	6.92	1.745	4.6	0
343	0.002784	6.92	1.745	4.6	0
344	0.002942	6.92	1.745	4.6	0
345	0.003112	6.92	1.653	4.6	0
346	0.002802	6.92	1.653	4.6	0
347	0.002894	6.92	1.745	4.6	0
348	0.003023	6.934	1.745	4.6	0
349	0.003162	6.92	1.837	4.7	0
350	0.003386	6.92	1.653	4.7	0
351	0.003147	6.906	1.745	4.7	0
352	0.003009	6.906	1.745	4.7	0
353	0.002808	6.906	1.653	4.7	0
354	0.002792	6.906	1.837	4.7	0
355	0.002849	6.906	1.653	4.7	0
356	0.002992	6.92	1.745	4.7	0
357	0.00306	6.92	1.745	4.8	0
358	0.003184	6.92	1.745	4.8	0
359	0.002978	6.92	1.745	4.8	0
360	0.002777	6.934	1.745	4.8	0
361	0.002695	6.92	1.745	4.8	0
362	0.002765	6.92	1.745	4.8	0
363	0.002855	6.92	1.653	4.8	0
364	0.002926	6.92	1.837	4.9	0
365	0.002682	6.92	1.745	4.9	0
366	0.002942	6.92	1.745	4.9	0
367	0.003117	6.92	1.745	4.9	0
368	0.002757	6.92	1.745	4.9	0
369	0.002787	6.92	1.745	4.9	0
370	0.003091	6.92	1.745	4.9	0
371	0.003047	6.92	1.653	4.9	0
372	0.00291	6.906	1.745	5	0
373	0.003104	6.906	1.745	5	0
374	0.00271	6.906	1.653	5	0
375	0.002491	6.906	1.745	5	0
376	0.00251	6.906	1.745	5	0
377	0.002956	6.906	1.745	5	0
378	0.002854	6.92	1.745	5	0
379	0.002711	6.92	1.745	5.1	0
380	0.002843	6.92	1.653	5.1	0
381	0.002945	6.92	1.745	5.1	0
382	0.002801	6.92	1.745	5.1	0
383	0.00289	6.906	1.745	5.1	0
384	0.002948	6.906	1.745	5.1	0
385	0.002845	6.906	1.745	5.1	0
386	0.00259	6.906	1.745	5.1	0
387	0.002887	6.906	1.745	5.2	0
388	0.003122	6.92	1.745	5.2	0
389	0.003228	6.92	1.745	5.2	0
390	0.002915	6.906	1.745	5.2	0
391	0.002983	6.92	1.745	5.2	0
392	0.002799	6.92	1.745	5.2	0
393	0.002636	6.92	1.745	5.2	0
394	0.002752	6.92	1.653	5.3	0
395	0.002878	6.92	1.745	5.3	0
396	0.002907	6.92	1.745	5.3	0
397	0.003132	6.92	1.745	5.3	0
398	0.00333	6.92	1.745	5.3	0
399	0.003454	6.92	1.837	5.3	0
400	0.00339	6.92	1.745	5.3	0
401	0.003356	6.92	1.837	5.3	0
402	0.003019	6.92	1.837	5.4	0
403	0.002936	6.92	1.745	5.4	0
404	0.003108	6.906	1.745	5.4	0
405	0.003098	6.906	1.653	5.4	0
406	0.002856	6.92	1.745	5.4	0
407	0.00271	6.92	1.745	5.4	0
408	0.002917	6.92	1.745	5.4	0
409	0.003158	6.92	1.745	5.5	0
410	0.003013	6.92	1.745	5.5	0
411	0.003015	6.938	1.745	5.5	0
412	0.002982	6.938	1.745	5.5	0
413	0.003327	6.906	1.653	5.5	0
414	0.003397	6.906	1.653	5.5	0
415	0.00331	6.92	1.837	5.5	0
416	0.003208	6.938	1.653	5.5	0
417	0.003028	6.938	1.653	5.6	0
418	0.002679	6.92	1.745	5.6	0
419	0.002547	6.92	1.653	5.6	0
420	0.002994	6.92	1.745	5.6	0
421	0.003205	6.938	1.745	5.6	0
422	0.002934	6.924	1.745	5.6	0
423	0.002793	6.924	1.653	5.6	0
424	0.003084	6.938	1.745	5.7	0
425	0.003212	6.938	1.653	5.7	0
426	0.00302	6.924	1.745	5.7	0
427	0.002926	6.924	1.745	5.7	0
428	0.002653	6.938	1.745	5.7	0
429	0.002897	6.938	1.745	5.7	0
430	0.003252	6.938	1.745	5.7	0
431	0.003257	6.938	1.653	5.7	0
432	0.003221	6.938	1.653	5.8	0
433	0.003267	6.924	1.653	5.8	0
434	0.003208	6.924	1.745	5.8	0
435	0.00298	6.924	1.745	5.8	0
436	0.002857	6.924	1.745	5.8	0
437	0.003142	6.924	1.745	5.8	0
438	0.003299	6.924	1.745	5.8	0
439	0.003077	6.938	1.745	5.9	0
440	0.003095	6.938	1.745	5.9	0
441	0.003276	6.938	1.745	5.9	0
442	0.003306	6.938	1.745	5.9	0
443	0.00331	6.938	1.745	5.9	0
444	0.003254	6.938	1.745	5.9	0
445	0.002911	6.938	1.745	5.9	0
446	0.003005	6.938	1.745	5.9	0
447	0.003183	6.938	1.745	6	0
448	0.003289	6.952	1.745	6	0
449	0.003401	6.952	1.837	6	0
450	0.003262	6.952	1.837	6	0
451	0.003033	6.952	1.745	6	0
452	0.00272	6.938	1.745	6	0
453	0.002742	6.924	1.837	6	0
454	0.002902	6.938	1.745	6.1	0
455	0.002934	6.924	1.745	6.1	0
456	0.002796	6.924	1.745	6.1	0
457	0.00257	6.938	1.653	6.1	0
458	0.003005	6.924	1.837	6.1	0
459	0.003034	6.938	1.745	6.1	0
460	0.003129	6.938	1.745	6.1	0
461	0.003058	6.938	1.745	6.1	0
462	0.002944	6.938	1.837	6.2	0
463	0.002786	6.938	1.745	6.2	0
464	0.002939	6.938	1.745	6.2	0
465	0.002869	6.938	1.745	6.2	0
466	0.003139	6.938	1.837	6.2	0
467	0.00321	6.938	1.745	6.2	0
468	0.002945	6.938	1.745	6.2	0
469	0.002876	6.938	1.837	6.3	0
470	0.00278	6.952	1.745	6.3	0
471	0.002709	6.952	1.745	6.3	0
472	0.002924	6.938	1.745	6.3	0
473	0.00289	6.952	1.745	6.3	0
474	0.002953	6.952	1.745	6.3	0
475	0.003	6.952	1.745	6.3	0
476	0.003004	6.938	1.837	6.3	0
477	0.003015	6.952	1.745	6.4	0
478	0.003038	6.952	1.745	6.4	0
479	0.003017	6.952	1.745	6.4	0
480	0.003065	6.938	1.745	6.4	0
481	0.003339	6.952	1.837	6.4	0
482	0.003448	6.952	1.745	6.4	0
483	0.003297	6.952	1.745	6.4	0
484	0.003257	6.952	1.745	6.5	0
485	0.002952	6.952	1.745	6.5	0
486	0.002749	6.938	1.745	6.5	0
487	0.00264	6.938	1.745	6.5	0
488	0.003087	6.938	1.745	6.5	0
489	0.003078	6.938	1.837	6.5	0
490	0.002748	6.938	1.745	6.5	0
491	0.002596	6.938	1.837	6.5	0
492	0.002842	6.938	1.745	6.6	0
493	0.003368	6.938	1.653	6.6	0
494	0.003387	6.938	1.745	6.6	0
495	0.002982	6.938	1.745	6.6	0
496	0.003141	6.938	1.653	6.6	0
497	0.002901	6.938	1.745	6.6	0
498	0.002947	6.938	1.745	6.6	0
499	0.003114	6.952	1.745	6.7	0
500	0.003189	6.938	1.745	6.7	0
501	0.002961	6.938	1.745	6.7	0
502	0.002895	6.938	1.745	6.7	0
503	0.002698	6.938	1.653	6.7	0
504	0.002727	6.938	1.745	6.7	0
505	0.002816	6.938	1.745	6.7	0
506	0.003067	6.938	1.653	6.7	0
507	0.002716	6.938	1.745	6.8	0
508	0.00266	6.938	1.745	6.8	0
509	0.002972	6.938	1.745	6.8	0
510	0.003265	6.938	1.837	6.8	0
511	0.002783	6.938	1.745	6.8	0
512	0.002764	6.938	1.745	6.8	0
513	0.00297	6.952	1.745	6.8	0
514	0.003067	6.938	1.745	6.9	0
515	0.002853	6.938	1.745	6.9	0
516	0.00295	6.938	1.745	6.9	0
517	0.003065	6.938	1.745	6.9	0
518	0.003015	6.938	1.745	6.9	0
519	0.002987	6.938	1.745	6.9	0
520	0.003222	6.938	1.745	6.9	0
521	0.002922	6.938	1.745	6.9	0
522	0.003037	6.952	1.745	7	0
523	0.003061	6.952	1.745	7	0
524	0.002897	6.952	1.745	7	0
525	0.002799	6.938	1.745	7	0
526	0.002803	6.938	1.653	7	0
527	0.002616	6.938	1.653	7	0
528	0.002773	6.938	1.745	7	0
529	0.002906	6.938	1.653	7.1	0
530	0.003047	6.938	1.653	7.1	0
531	0.003065	6.938	1.745	7.1	0
532	0.003046	6.938	1.745	7.1	0
533	0.002982	6.938	1.837	7.1	0
534	0.002753	6.938	1.745	7.1	0
535	0.002795	6.938	1.745	7.1	0
536	0.002836	6.924	1.653	7.1	0
537	0.002773	6.938	1.653	7.2	0
538	0.003	6.924	1.653	7.2	0
539	0.00294	6.938	1.745	7.2	0
540	0.002895	6.938	1.745	7.2	0
541	0.00311	6.952	1.745	7.2	0
542	0.003193	6.952	1.745	7.2	0
543	0.003139	6.952	1.745	7.2	0
544	0.00314	6.952	1.745	7.3	0
545	0.003399	6.952	1.745	7.3	0
546	0.003604	6.952	1.745	7.3	0
547	0.003354	6.938	1.745	7.3	0
548	0.003044	6.938	1.745	7.3	0
549	0.003139	6.938	1.745	7.3	0
550	0.003226	6.938	1.653	7.3	0
551	0.003306	6.938	1.745	7.3	0
552	0.003327	6.952	1.745	7.4	0
553	0.003147	6.952	1.745	7.4	0
554	0.003254	6.952	1.653	7.4	0
555	0.003338	6.952	1.653	7.4	0
556	0.003367	6.938	1.653	7.4	0
557	0.003544	6.938	1.653	7.4	0
558	0.003307	6.938	1.745	7.4	0
559	0.003103	6.938	1.745	7.5	0
560	0.003002	6.938	1.653	7.5	0
561	0.003271	6.938	1.745	7.5	0
562	0.003613	6.938	1.745	7.5	0
563	0.003719	6.938	1.653	7.5	0
564	0.003653	6.938	1.745	7.5	0
565	0.0033	6.938	1.745	7.5	0
566	0.003166	6.938	1.745	7.5	0
567	0.002969	6.938	1.745	7.6	0
568	0.003402	6.952	1.837	7.6	0
569	0.003781	6.952	1.653	7.6	0
570	0.003803	6.952	1.745	7.6	0
571	0.003735	6.952	1.837	7.6	0
572	0.003891	6.952	1.745	7.6	0
573	0.003823	6.938	1.745	7.6	0
574	0.003479	6.952	1.745	7.7	0
575	0.003536	6.952	1.653	7.7	0
576	0.003867	6.952	1.745	7.7	0
577	0.003697	6.938	1.653	7.7	0
578	0.003686	6.938	1.745	7.7	0
579	0.003631	6.938	1.653	7.7	0
580	0.003696	6.938	1.745	7.7	0
581	0.003754	6.938	1.653	7.7	0
582	0.004131	6.952	1.745	7.8	0
583	0.004158	6.938	1.745	7.8	0
584	0.004295	6.938	1.745	7.8	0
585	0.004613	6.938	1.745	7.8	0
586	0.004812	6.938	1.745	7.8	0
587	0.004765	6.938	1.653	7.8	0
588	0.004882	6.938	1.745	7.8	0
589	0.005129	6.938	1.745	7.9	0
590	0.005303	6.952	1.745	7.9	0
591	0.00544	6.938	1.745	7.9	0
592	0.005493	6.952	1.745	7.9	0
593	0.005359	6.952	1.745	7.9	0
594	0.005384	6.938	1.653	7.9	0
595	0.005484	6.938	1.653	7.9	0
596	0.005484	6.938	1.653	7.9	0
597	0.005296	6.938	1.745	8	0
598	0.005451	6.938	1.745	8	0
599	0.005774	6.952	1.745	8	0
600	0.006103	6.952	1.745	8	0
600	0.006099	6.952	1.745	8	2
601	0.006155	6.952	1.837	8	2
602	0.005907	6.952	1.653	8	2
603	0.00575	6.952	1.745	8	2
604	0.00599	6.952	1.837	8.1	2
605	0.006288	6.952	1.745	8.1	2
606	0.005909	6.938	1.745	8.1	2
607	0.005725	6.952	1.653	8.1	2
608	0.00547	6.952	1.653	8.1	2
609	0.005581	6.952	1.745	8.1	2
610	0.006005	6.952	1.653	8.1	2
611	0.0062	6.952	1.745	8.1	2
612	0.005881	6.938	1.745	8.2	2
613	0.005958	6.938	1.745	8.2	2
614	0.005926	6.938	1.745	8.2	2
615	0.006134	6.938	1.745	8.2	2
616	0.006297	6.938	1.745	8.2	2
617	0.006593	6.938	1.653	8.2	2
618	0.006403	6.952	1.745	8.2	2
619	0.006706	6.952	1.745	8.3	2
620	0.007156	6.952	1.745	8.3	2
621	0.007426	6.952	1.653	8.3	2
622	0.007188	6.952	1.745	8.3	2
622.6	0.007242	6.952	1.765	8.3	3
623	0.007248	6.938	1.745	8.3	3
624	0.007455	6.938	1.745	8.3	3
625	0.00806	6.938	1.745	8.3	3
626	0.008592	6.938	1.837	8.3	3
627	0.008739	6.938	1.745	8.4	3
628	0.00861	6.938	1.837	8.4	3
629	0.008984	6.938	1.745	8.4	3
630	0.009349	6.938	1.653	8.4	3
631	0.010181	6.952	1.837	8.4	3
632	0.01064	6.952	1.745	8.4	3
633	0.010983	6.952	1.745	8.4	3
634	0.011148	6.952	1.745	8.5	3
635	0.011486	6.938	1.745	8.5	3
636	0.01202	6.938	1.745	8.5	3
637	0.012765	6.938	1.837	8.5	3
638	0.013375	6.952	1.745	8.5	3
639	0.01387	6.952	1.745	8.5	3
640	0.014407	6.952	1.745	8.5	3
641	0.01439	6.952	1.745	8.5	3
642	0.014531	6.952	1.745	8.6	3
643	0.014442	6.938	1.745	8.6	3
644	0.014555	6.938	1.745	8.6	3
645	0.015064	6.938	1.653	8.6	3
645.1	0.015113	6.938	1.653	8.6	4
646	0.015425	6.952	1.745	8.6	4
647	0.015576	6.952	1.745	8.6	4
648	0.015188	6.938	1.745	8.6	4
649	0.014923	6.938	1.653	8.7	4
650	0.014902	6.938	1.745	8.7	4
651	0.01491	6.938	1.745	8.7	4
652	0.015136	6.952	1.745	8.7	4
653	0.015115	6.952	1.745	8.7	4
654	0.014962	6.952	1.745	8.7	4
655	0.014826	6.952	1.745	8.7	4
656	0.014456	6.952	1.745	8.7	4
657	0.014593	6.966	1.837	8.8	4
658	0.01479	6.966	1.745	8.8	4
659	0.014568	6.952	1.745	8.8	4
660	0.014148	6.952	1.745	8.8	4
661	0.014165	6.952	1.745	8.8	4
662	0.013763	6.952	1.653	8.8	4
663	0.013725	6.938	1.745	8.8	4
664	0.013597	6.952	1.745	8.9	4
665	0.013428	6.952	1.745	8.9	4
666	0.013428	6.952	1.837	8.9	4
667	0.01324	6.952	1.745	8.9	4
667.6	0.012984	6.953	1.745	8.9	5
668	0.012949	6.966	1.837	8.9	5
669	0.012603	6.952	1.653	8.9	5
670	0.012627	6.952	1.745	8.9	5
671	0.012225	6.952	1.837	8.9	5
672	0.012048	6.952	1.745	9	5
673	0.012335	6.952	1.745	9	5
674	0.012449	6.952	1.653	9	5
675	0.012121	6.952	1.837	9	5
676	0.01207	6.952	1.745	9	5
677	0.012296	6.952	1.745	9	5
678	0.012281	6.952	1.653	9	5
679	0.012616	6.952	1.745	9.1	5
680	0.0129	6.952	1.745	9.1	5
681	0.013088	6.938	1.745	9.1	5
682	0.012951	6.952	1.653	9.1	5
683	0.012996	6.952	1.745	9.1	5
684	0.013886	6.952	1.745	9.1	5
685	0.014304	6.966	1.745	9.1	5
686	0.014565	6.966	1.653	9.1	5
687	0.014913	6.952	1.745	9.2	5
688	0.015383	6.952	1.745	9.2	5
689	0.016283	6.952	1.745	9.2	5
690	0.017076	6.952	1.745	9.2	5
690.1	0.017226	6.952	1.807	9.2	6
691	0.017592	6.952	1.745	9.2	6
692	0.017919	6.952	1.837	9.2	6
693	0.018891	6.952	1.745	9.2	6
694	0.019916	6.966	1.653	9.3	6
695	0.020871	6.952	1.745	9.3	6
696	0.021769	6.952	1.745	9.3	6
697	0.023066	6.952	1.745	9.3	6
698	0.0239	6.966	1.745	9.3	6
699	0.024438	6.966	1.745	9.3	6
700	0.025678	6.966	1.745	9.3	6
701	0.027251	6.966	1.837	9.3	6
702	0.028801	6.952	1.837	9.4	6
703	0.030181	6.952	1.745	9.4	6
704	0.032124	6.952	1.745	9.4	6
705	0.033766	6.952	1.653	9.4	6
706	0.036022	6.938	1.745	9.4	6
707	0.038033	6.952	1.653	9.4	6
708	0.03985	6.952	1.653	9.4	6
709	0.042532	6.952	1.653	9.5	6
710	0.045704	6.938	1.745	9.5	6
711	0.048706	6.952	1.745	9.5	6
712	0.052134	6.952	1.745	9.5	6
712.7	0.054482	6.952	1.745	9.5	7
713	0.055757	6.952	1.745	9.5	7
714	0.059586	6.952	1.837	9.5	7
715	0.063966	6.952	1.653	9.5	7
716	0.068755	6.952	1.653	9.5	7
717	0.073588	6.952	1.837	9.6	7
718	0.079088	6.952	1.745	9.6	7
719	0.085032	6.952	1.745	9.6	7
720	0.090935	6.938	1.745	9.6	7
721	0.097018	6.938	1.653	9.6	7
722	0.103531	6.952	1.653	9.6	7
723	0.109995	6.938	1.653	9.6	7
724	0.116562	6.952	1.837	9.7	7
725	0.122998	6.952	1.745	9.7	7
726	0.129677	6.938	1.837	9.7	7
727	0.136857	6.952	1.837	9.7	7
728	0.143392	6.952	1.745	9.7	7
729	0.149688	6.952	1.745	9.7	7
730	0.155841	6.952	1.745	9.7	7
731	0.162021	6.952	1.745	9.7	7
732	0.167516	6.938	1.653	9.8	7
733	0.172459	6.938	1.653	9.8	7
734	0.176602	6.938	1.745	9.8	7
735	0.180724	6.938	1.653	9.8	7
735.2	0.18142	6.938	1.739	9.8	8
736	0.184103	6.938	1.745	9.8	8
737	0.187361	6.938	1.745	9.8	8
738	0.188993	6.938	1.745	9.8	8
739	0.190492	6.938	1.653	9.9	8
740	0.191594	6.938	1.653	9.9	8
741	0.191824	6.938	1.745	9.9	8
742	0.191536	6.938	1.745	9.9	8
743	0.190382	6.952	1.745	9.9	8
744	0.188818	6.938	1.745	9.9	8
745	0.186838	6.952	1.653	9.9	8
746	0.18418	6.952	1.745	9.9	8
747	0.181394	6.952	1.745	10	8
748	0.177838	6.952	1.745	10	8
749	0.173576	6.952	1.745	10	8
750	0.168774	6.938	1.745	10	8
751	0.164108	6.938	1.745	10	8
752	0.159152	6.938	1.745	10	8
753	0.15463	6.938	1.745	10	8
754	0.149311	6.938	1.653	10.1	8
755	0.143625	6.938	1.653	10.1	8
756	0.138224	6.938	1.745	10.1	8
757	0.132562	6.938	1.745	10.1	8
757.7	0.128605	6.938	1.745	10.1	9
758	0.127192	6.938	1.745	10.1	9
759	0.121721	6.938	1.653	10.1	9
760	0.116461	6.952	1.745	10.1	9
761	0.110666	6.952	1.745	10.1	9
762	0.105569	6.952	1.653	10.2	9
763	0.100598	6.952	1.653	10.2	9
764	0.095722	6.952	1.653	10.2	9
765	0.091234	6.966	1.745	10.2	9
766	0.086801	6.952	1.745	10.2	9
767	0.082316	6.952	1.653	10.2	9
768	0.07789	6.952	1.745	10.2	9
769	0.073812	6.952	1.837	10.3	9
770	0.069858	6.952	1.653	10.3	9
771	0.066664	6.952	1.745	10.3	9
772	0.063277	6.952	1.745	10.3	9
773	0.060108	6.952	1.745	10.3	9
774	0.057144	6.966	1.653	10.3	9
775	0.054346	6.966	1.745	10.3	9
776	0.051306	6.966	1.745	10.3	9
777	0.048698	6.952	1.745	10.4	9
778	0.046061	6.952	1.653	10.4	9
779	0.044027	6.952	1.837	10.4	9
780	0.042157	6.938	1.745	10.4	9
780.2	0.041722	6.938	1.745	10.4	10
781	0.040058	6.938	1.745	10.4	10
782	0.037712	6.952	1.653	10.4	10
783	0.035919	6.952	1.745	10.4	10
784	0.034235	6.952	1.745	10.5	10
785	0.032617	6.952	1.745	10.5	10
786	0.031305	6.952	1.745	10.5	10
787	0.030228	6.952	1.745	10.5	10
788	0.02908	6.952	1.745	10.5	10
789	0.027544	6.952	1.745	10.5	10
790	0.026258	6.952	1.745	10.5	10
791	0.025274	6.952	1.745	10.5	10
792	0.024417	6.952	1.745	10.6	10
793	0.023433	6.952	1.837	10.6	10
794	0.02212	6.952	1.745	10.6	10
795	0.021213	6.952	1.745	10.6	10
796	0.02071	6.952	1.745	10.6	10
797	0.020121	6.952	1.745	10.6	10
798	0.018995	6.966	1.745	10.6	10
799	0.018569	6.952	1.745	10.7	10
800	0.018418	6.966	1.745	10.7	10
801	0.01788	6.952	1.745	10.7	10
802	0.017343	6.952	1.745	10.7	10
802.8	0.016649	6.952	1.745	10.7	11
803	0.016514	6.952	1.653	10.7	11
804	0.016054	6.952	1.745	10.7	11
805	0.015491	6.952	1.745	10.7	11
806	0.01495	6.952	1.653	10.7	11
807	0.014644	6.938	1.745	10.8	11
808	0.014537	6.952	1.653	10.8	11
809	0.014008	6.952	1.745	10.8	11
810	0.013351	6.952	1.837	10.8	11
811	0.013118	6.952	1.745	10.8	11
812	0.01283	6.952	1.745	10.8	11
813	0.012429	6.952	1.653	10.8	11
814	0.011963	6.966	1.745	10.9	11
815	0.011765	6.952	1.745	10.9	11
816	0.011629	6.952	1.745	10.9	11
817	0.011563	6.952	1.745	10.9	11
818	0.011001	6.952	1.745	10.9	11
819	0.010663	6.952	1.745	10.9	11
820	0.010437	6.952	1.745	10.9	11
821	0.010213	6.952	1.745	10.9	11
822	0.010002	6.952	1.653	11	11
823	0.009952	6.952	1.745	11	11
824	0.010087	6.966	1.745	11	11
825	0.009908	6.952	1.745	11	11
825.3	0.009859	6.952	1.745	11	12
826	0.009675	6.952	1.653	11	12
827	0.009051	6.952	1.653	11	12
828	0.008676	6.952	1.745	11	12
829	0.008729	6.952	1.745	11.1	12
830	0.008587	6.952	1.745	11.1	12
831	0.008661	6.952	1.745	11.1	12
832	0.00833	6.952	1.745	11.1	12
833	0.008653	6.952	1.745	11.1	12
834	0.008839	6.952	1.745	11.1	12
835	0.008326	6.966	1.745	11.1	12
836	0.007971	6.952	1.745	11.1	12
837	0.007614	6.952	1.653	11.2	12
838	0.007847	6.952	1.653	11.2	12
839	0.008398	6.952	1.653	11.2	12
840	0.008282	6.952	1.653	11.2	12
841	0.008043	6.952	1.745	11.2	12
842	0.008015	6.952	1.745	11.2	12
843	0.008151	6.952	1.745	11.2	12
844	0.007956	6.966	1.745	11.3	12
845	0.007746	6.966	1.745	11.3	12
846	0.007665	6.966	1.745	11.3	12
847	0.007876	6.966	1.745	11.3	12
847.8	0.007947	6.966	1.745	11.3	13
848	0.007945	6.966	1.745	11.3	13
849	0.007794	6.966	1.745	11.3	13
850	0.007353	6.966	1.653	11.3	13
851	0.007251	6.966	1.837	11.3	13
852	0.007188	6.966	1.653	11.4	13
853	0.007095	6.966	1.745	11.4	13
854	0.007547	6.966	1.653	11.4	13
855	0.007373	6.952	1.745	11.4	13
856	0.006943	6.952	1.745	11.4	13
857	0.006936	6.966	1.745	11.4	13
858	0.007119	6.966	1.745	11.4	13
859	0.00695	6.966	1.653	11.5	13
860	0.006987	6.966	1.745	11.5	13
861	0.007533	6.966	1.745	11.5	13
862	0.007739	6.966	1.745	11.5	13
863	0.007366	6.966	1.745	11.5	13
864	0.007197	6.966	1.653	11.5	13
865	0.007174	6.966	1.653	11.5	13
866	0.007415	6.966	1.653	11.5	13
867	0.007521	6.966	1.745	11.6	13
868	0.007506	6.966	1.653	11.6	13
869	0.00767	6.966	1.745	11.6	13
870	0.008092	6.952	1.745	11.6	13
870.3	0.008214	6.952	1.745	11.6	14
871	0.008317	6.952	1.745	11.6	14
872	0.008025	6.952	1.745	11.6	14
873	0.007625	6.952	1.837	11.6	14
874	0.007345	6.952	1.837	11.7	14
875	0.007901	6.952	1.653	11.7	14
876	0.008	6.952	1.745	11.7	14
877	0.008056	6.952	1.745	11.7	14
878	0.007868	6.952	1.745	11.7	14
879	0.007546	6.966	1.745	11.7	14
880	0.00779	6.966	1.745	11.7	14
881	0.008053	6.966	1.745	11.7	14
882	0.008057	6.952	1.745	11.8	14
883	0.007928	6.966	1.745	11.8	14
884	0.00807	6.952	1.745	11.8	14
885	0.008243	6.952	1.745	11.8	14
886	0.008486	6.952	1.745	11.8	14
887	0.00835	6.952	1.745	11.8	14
888	0.00818	6.966	1.837	11.8	14
889	0.00807	6.952	1.653	11.9	14
890	0.007944	6.952	1.745	11.9	14
891	0.007939	6.966	1.653	11.9	14
892	0.008043	6.952	1.745	11.9	14
892.9	0.008201	6.952	1.745	11.9	15
893	0.008207	6.952	1.745	11.9	15
894	0.008105	6.952	1.745	11.9	15
895	0.007968	6.952	1.745	11.9	15
896	0.007833	6.952	1.837	11.9	15
897	0.008425	6.952	1.653	12	15
898	0.008548	6.952	1.745	12	15
899	0.008025	6.952	1.837	12	15
900	0.007637	6.952	1.745	12	15
901	0.007531	6.966	1.745	12	15
902	0.007407	6.952	1.745	12	15
903	0.00741	6.966	1.745	12	15
904	0.007513	6.966	1.745	12.1	15
905	0.007643	6.966	1.745	12.1	15
906	0.007409	6.966	1.745	12.1	15
907	0.00708	6.966	1.745	12.1	15
908	0.006944	6.952	1.745	12.1	15
909	0.007291	6.952	1.745	12.1	15
910	0.007514	6.952	1.745	12.1	15
911	0.00755	6.952	1.745	12.1	15
912	0.007329	6.952	1.653	12.2	15
913	0.007285	6.952	1.745	12.2	15
914	0.007206	6.952	1.745	12.2	15
915	0.006583	6.952	1.745	12.2	15
915.4	0.006535	6.952	1.747	12.2	16
916	0.00652	6.966	1.837	12.2	16
917	0.00665	6.966	1.745	12.2	16
918	0.006778	6.966	1.745	12.2	16
919	0.006508	6.966	1.745	12.3	16
920	0.006444	6.952	1.745	12.3	16
921	0.006713	6.952	1.745	12.3	16
922	0.00661	6.952	1.837	12.3	16
923	0.006517	6.952	1.745	12.3	16
924	0.006922	6.952	1.745	12.3	0
925	0.006898	6.952	1.745	12.3	0
926	0.006655	6.952	1.745	12.3	0
927	0.00665	6.952	1.745	12.4	0
928	0.006646	6.952	1.837	12.4	0
929	0.00673	6.952	1.837	12.4	0
930	0.006507	6.952	1.745	12.4	0
931	0.006197	6.952	1.745	12.4	0
932	0.005678	6.952	1.745	12.4	0
933	0.005844	6.966	1.837	12.4	0
934	0.005997	6.952	1.745	12.5	0
935	0.005962	6.952	1.837	12.5	0
936	0.00615	6.966	1.745	12.5	0
937	0.006332	6.966	1.745	12.5	0
938	0.005882	6.966	1.745	12.5	0
939	0.005571	6.966	1.745	12.5	0
940	0.005771	6.966	1.745	12.5	0
941	0.005748	6.966	1.837	12.5	0
942	0.005809	6.952	1.837	12.6	0
943	0.005665	6.952	1.745	12.6	0
944	0.005375	6.966	1.745	12.6	0
945	0.005005	6.952	1.745	12.6	0
946	0.00505	6.952	1.745	12.6	0
947	0.005766	6.952	1.745	12.6	0
948	0.006073	6.966	1.837	12.6	0
949	0.005568	6.966	1.745	12.7	0
950	0.005424	6.966	1.837	12.7	0
951	0.005121	6.952	1.745	12.7	0
952	0.005077	6.952	1.837	12.7	0
953	0.005519	6.952	1.745	12.7	0
954	0.005631	6.952	1.837	12.7	0
955	0.005695	6.952	1.837	12.7	0
956	0.005634	6.966	1.653	12.7	0
957	0.005489	6.966	1.837	12.8	0
958	0.005433	6.966	1.837	12.8	0
959	0.005444	6.952	1.745	12.8	0
960	0.005272	6.952	1.837	12.8	0
961	0.005175	6.952	1.745	12.8	0
962	0.005199	6.952	1.745	12.8	0
963	0.005127	6.952	1.837	12.8	0
964	0.005195	6.952	1.745	12.9	0
965	0.005287	6.966	1.745	12.9	0
966	0.005554	6.952	1.745	12.9	0
967	0.005279	6.952	1.837	12.9	0
968	0.005324	6.952	1.745	12.9	0
969	0.005383	6.966	1.745	12.9	0
970	0.005032	6.966	1.745	12.9	0
971	0.004775	6.966	1.745	12.9	0
972	0.004717	6.952	1.837	13	0
973	0.004573	6.952	1.653	13	0
974	0.004889	6.952	1.745	13	0
975	0.005158	6.952	1.745	13	0
976	0.005295	6.952	1.745	13	0
977	0.005349	6.952	1.745	13	0
978	0.005214	6.952	1.745	13	0
979	0.005225	6.952	1.745	13.1	0
980	0.005131	6.966	1.745	13.1	0
981	0.004951	6.966	1.837	13.1	0
982	0.005116	6.966	1.745	13.1	0
983	0.005143	6.952	1.745	13.1	0
984	0.005344	6.952	1.745	13.1	0
985	0.005294	6.952	1.745	13.1	0
986	0.00532	6.966	1.745	13.1	0
987	0.005366	6.966	1.745	13.2	0
988	0.004836	6.966	1.653	13.2	0
989	0.004592	6.952	1.745	13.2	0
990	0.004614	6.952	1.745	13.2	0
991	0.004886	6.966	1.745	13.2	0
992	0.00476	6.966	1.653	13.2	0
993	0.004928	6.966	1.745	13.2	0
994	0.005101	6.966	1.653	13.3	0
995	0.005324	6.966	1.745	13.3	0
996	0.005254	6.952	1.653	13.3	0
997	0.004902	6.966	1.745	13.3	0
998	0.00486	6.966	1.745	13.3	0
999	0.005081	6.966	1.745	13.3	0
1000	0.005205	6.952	1.653	13.3	0
1001	0.005311	6.966	1.745	13.3	0
1002	0.005175	6.966	1.745	13.4	0
1003	0.005245	6.966	1.745	13.4	0
1004	0.005058	6.966	1.745	13.4	0
1005	0.005209	6.966	1.837	13.4	0
1006	0.005295	6.966	1.653	13.4	0
1007	0.005073	6.952	1.745	13.4	0
1008	0.004682	6.952	1.745	13.4	0
1009	0.004933	6.952	1.745	13.5	0
1010	0.004862	6.952	1.745	13.5	0
1011	0.004419	6.966	1.653	13.5	0
1012	0.004271	6.966	1.745	13.5	0
1013	0.004682	6.966	1.745	13.5	0
1014	0.004888	6.966	1.745	13.5	0
1015	0.004971	6.966	1.745	13.5	0
1016	0.004777	6.966	1.745	13.5	0
1017	0.004463	6.966	1.653	13.6	0
1018	0.004159	6.966	1.745	13.6	0
1019	0.004362	6.966	1.837	13.6	0
1020	0.004495	6.966	1.745	13.6	0
1021	0.004334	6.966	1.745	13.6	0
1022	0.00446	6.966	1.745	13.6	0
1023	0.004511	6.966	1.745	13.6	0
1024	0.004706	6.966	1.837	13.7	0
1025	0.004522	6.966	1.653	13.7	0
1026	0.004483	6.952	1.745	13.7	0
1027	0.004425	6.952	1.745	13.7	0
1028	0.004474	6.952	1.745	13.7	0
1029	0.004797	6.952	1.745	13.7	0
1030	0.004739	6.966	1.745	13.7	0
1031	0.00474	6.966	1.653	13.7	0
1032	0.005068	6.966	1.745	13.8	0
1033	0.004739	6.966	1.745	13.8	0
1034	0.004706	6.966	1.745	13.8	0
1035	0.004408	6.952	1.745	13.8	0
1036	0.004581	6.966	1.653	13.8	0
1037	0.004704	6.952	1.745	13.8	0
1038	0.00473	6.952	1.745	13.8	0
1039	0.004686	6.966	1.745	13.9	0
1040	0.004627	6.966	1.745	13.9	0
1041	0.004744	6.966	1.745	13.9	0
1042	0.004834	6.966	1.653	13.9	0
1043	0.004759	6.966	1.745	13.9	0
1044	0.005157	6.966	1.745	13.9	0
1045	0.005317	6.966	1.745	13.9	0
1046	0.005375	6.966	1.745	13.9	0
1047	0.005104	6.966	1.745	14	0
1048	0.004871	6.966	1.745	14	0
1049	0.004619	6.966	1.745	14	0
1050	0.004485	6.966	1.745	14	0
1051	0.004392	6.966	1.745	14	0
1052	0.00437	6.952	1.837	14	0
1053	0.004786	6.952	1.745	14	0
1054	0.004945	6.952	1.745	14.1	0
1055	0.004736	6.966	1.745	14.1	0
1056	0.00457	6.952	1.745	14.1	0
1057	0.004713	6.952	1.745	14.1	0
1058	0.004721	6.966	1.745	14.1	0
1059	0.004394	6.952	1.745	14.1	0
1060	0.004135	6.952	1.653	14.1	0
1061	0.004533	6.952	1.653	14.1	0
1062	0.005187	6.966	1.745	14.2	0
1063	0.004797	6.966	1.745	14.2	0
1064	0.004471	6.966	1.653	14.2	0
1065	0.004441	6.952	1.745	14.2	0
1066	0.004481	6.952	1.745	14.2	0
1067	0.004373	6.952	1.745	14.2	0
1068	0.004027	6.966	1.745	14.2	0
1069	0.004239	6.966	1.745	14.3	0
1070	0.004638	6.964	1.745	14.3	0
1071	0.004775	6.964	1.745	14.3	0
1072	0.004617	6.952	1.837	14.3	0
1073	0.00457	6.952	1.745	14.3	0
1074	0.004771	6.964	1.653	14.3	0
1075	0.004756	6.964	1.745	14.3	0
1076	0.004556	6.952	1.745	14.3	0
1077	0.004648	6.966	1.745	14.4	0
1078	0.004694	6.966	1.653	14.4	0
1079	0.004829	6.952	1.745	14.4	0
1080	0.005022	6.964	1.745	14.4	0
1081	0.004857	6.966	1.745	14.4	0
1082	0.004724	6.952	1.745	14.4	0
1083	0.005165	6.952	1.745	14.4	0
1084	0.005379	6.964	1.653	14.5	0
1085	0.00539	6.964	1.745	14.5	0
1086	0.005111	6.952	1.653	14.5	0
1087	0.004962	6.966	1.653	14.5	0
1088	0.004969	6.966	1.745	14.5	0
1089	0.005156	6.966	1.653	14.5	0
1090	0.005122	6.966	1.745	14.5	0
1091	0.004941	6.978	1.745	14.5	0
1092	0.00469	6.966	1.745	14.6	0
1093	0.004856	6.966	1.653	14.6	0
1094	0.00515	6.978	1.745	14.6	0
1095	0.005003	6.966	1.653	14.6	0
1096	0.005357	6.966	1.745	14.6	0
1097	0.005568	6.978	1.837	14.6	0
1098	0.005762	6.978	1.837	14.6	0
1099	0.005738	6.978	1.745	14.7	0
1100	0.005408	6.966	1.745	14.7	0
1101	0.005272	6.966	1.745	14.7	0
1102	0.005203	6.978	1.745	14.7	0
1103	0.005494	6.966	1.745	14.7	0
1104	0.005614	6.966	1.653	14.7	0
1105	0.005578	6.978	1.745	14.7	0
1106	0.00535	6.978	1.745	14.7	0
1107	0.005148	6.978	1.745	14.8	0
1108	0.005084	6.978	1.653	14.8	0
1109	0.005455	6.978	1.653	14.8	0
1110	0.00586	6.978	1.745	14.8	0
1111	0.005718	6.964	1.653	14.8	0
1112	0.005492	6.964	1.745	14.8	0
1113	0.005653	6.964	1.745	14.8	0
1114	0.005837	6.964	1.745	14.9	0
1115	0.00589	6.964	1.653	14.9	0
1116	0.005484	6.964	1.653	14.9	0
1117	0.0051	6.964	1.745	14.9	0
1118	0.005212	6.964	1.745	14.9	0
1119	0.005131	6.964	1.745	14.9	0
1120	0.004829	6.949	1.653	14.9	0
1121	0.004569	6.964	1.745	14.9	0
1122	0.004594	6.964	1.745	15	0
1123	0.004907	6.949	1.745	15	0
1124	0.004985	6.964	1.745	15	0
1125	0.004806	6.964	1.745	15	0
1126	0.004786	6.964	1.745	15	0
1127	0.004673	6.978	1.653	15	0
1128	0.004441	6.978	1.745	15	0
1129	0.004201	6.964	1.745	15.1	0
1130	0.004411	6.964	1.745	15.1	0
1131	0.004673	6.978	1.745	15.1	0
1132	0.004754	6.964	1.745	15.1	0
1133	0.00506	6.978	1.837	15.1	0
1134	0.004937	6.978	1.653	15.1	0
1135	0.004519	6.978	1.653	15.1	0
1136	0.004206	6.978	1.745	15.1	0
1137	0.004123	6.978	1.745	15.2	0
1138	0.003957	6.978	1.745	15.2	0
1139	0.00408	6.978	1.653	15.2	0
1140	0.004149	6.978	1.653	15.2	0
1141	0.00405	6.964	1.745	15.2	0
1142	0.003853	6.964	1.745	15.2	0
1143	0.00375	6.964	1.745	15.2	0
1144	0.003981	6.978	1.745	15.3	0
1145	0.003819	6.964	1.653	15.3	0
1146	0.003653	6.978	1.745	15.3	0
1147	0.003855	6.978	1.745	15.3	0
1148	0.004151	6.978	1.837	15.3	0
1149	0.004164	6.978	1.745	15.3	0
1150	0.004353	6.978	1.653	15.3	0
1151	0.00441	6.978	1.745	15.3	0
1152	0.004244	6.978	1.745	15.4	0
1153	0.004041	6.978	1.745	15.4	0
1154	0.004063	6.978	1.745	15.4	0
1155	0.004025	6.978	1.745	15.4	0
1156	0.00342	6.978	1.745	15.4	0
1157	0.003073	6.978	1.653	15.4	0
1158	0.003357	6.978	1.745	15.4	0
1159	0.003891	6.978	1.745	15.5	0
1160	0.004108	6.978	1.653	15.5	0
1161	0.0039	6.978	1.653	15.5	0
1162	0.003699	6.964	1.653	15.5	0
1163	0.003777	6.964	1.653	15.5	0
1164	0.004013	6.964	1.745	15.5	0
1165	0.003878	6.978	1.653	15.5	0
1166	0.003689	6.964	1.745	15.5	0
1167	0.00375	6.978	1.653	15.6	0
1168	0.003834	6.978	1.745	15.6	0
1169	0.003887	6.964	1.745	15.6	0
1170	0.004234	6.964	1.745	15.6	0
1171	0.00438	6.964	1.745	15.6	0
1172	0.004072	6.964	1.653	15.6	0
1173	0.004372	6.964	1.653	15.6	0
1174	0.004612	6.964	1.745	15.7	0
1175	0.004267	6.964	1.745	15.7	0
1176	0.004157	6.964	1.745	15.7	0
1177	0.004106	6.964	1.745	15.7	0
1178	0.004681	6.978	1.745	15.7	0
1179	0.004518	6.978	1.745	15.7	0
1180	0.004302	6.964	1.837	15.7	0
1181	0.003902	6.964	1.745	15.7	0
1182	0.003962	6.964	1.653	15.8	0
1183	0.0043	6.964	1.745	15.8	0
1184	0.004412	6.964	1.745	15.8	0
1185	0.004575	6.964	1.745	15.8	0
1186	0.004814	6.978	1.653	15.8	0
1187	0.004978	6.978	1.745	15.8	0
1188	0.004934	6.978	1.745	15.8	0
1189	0.005342	6.978	1.653	15.9	0
1190	0.005385	6.978	1.745	15.9	0
1191	0.005502	6.964	1.653	15.9	0
1192	0.005642	6.964	1.745	15.9	0
1193	0.005959	6.964	1.653	15.9	0
1194	0.006552	6.964	1.653	15.9	0
1195	0.006958	6.949	1.745	15.9	0
1196	0.006654	6.964	1.745	15.9	0
1197	0.006737	6.964	1.653	16	0
1198	0.006853	6.964	1.745	16	0
1199	0.007108	6.964	1.653	16	0
1200	0.00773	6.964	1.653	16	0
1201	0.008029	6.978	1.653	16	0
1202	0.008033	6.964	1.653	16	0
1203	0.008355	6.964	1.745	16	0
1204	0.00874	6.964	1.745	16.1	0
1205	0.009568	6.964	1.653	16.1	0
1206	0.010137	6.964	1.745	16.1	0
1207	0.010087	6.964	1.653	16.1	0
1208	0.010205	6.964	1.837	16.1	0
1209	0.010531	6.964	1.745	16.1	0
1210	0.01093	6.964	1.653	16.1	0
1211	0.011206	6.978	1.653	16.1	0
1212	0.011208	6.964	1.745	16.2	0
1213	0.011373	6.964	1.745	16.2	0
1214	0.011603	6.964	1.745	16.2	0
1215	0.011975	6.964	1.653	16.2	0
1216	0.012121	6.964	1.653	16.2	0
1217	0.012427	6.964	1.745	16.2	0
1218	0.012403	6.964	1.837	16.2	0
1219	0.012416	6.964	1.653	16.3	0
1220	0.012925	6.964	1.745	16.3	0
1221	0.01316	6.978	1.653	16.3	0
1222	0.013038	6.978	1.745	16.3	0
1223	0.012989	6.978	1.745	16.3	0
1224	0.013294	6.978	1.745	16.3	0
1225	0.013427	6.978	1.745	16.3	0
1226	0.013221	6.978	1.745	16.3	0
1227	0.012836	6.978	1.745	16.4	0
1228	0.012938	6.978	1.745	16.4	0
1229	0.013068	6.964	1.745	16.4	0
1230	0.012772	6.964	1.745	16.4	0
1231	0.012219	6.964	1.745	16.4	0
1232	0.012028	6.964	1.745	16.4	0
1233	0.012145	6.964	1.745	16.4	0
1234	0.012218	6.964	1.745	16.5	0
1235	0.01214	6.964	1.745	16.5	0
1236	0.011722	6.964	1.653	16.5	0
1237	0.01132	6.964	1.653	16.5	0
1238	0.010901	6.978	1.653	16.5	0
1239	0.010615	6.964	1.653	16.5	0
1240	0.010394	6.978	1.653	16.5	0
1241	0.010327	6.978	1.653	16.5	0
1242	0.009814	6.978	1.745	16.6	0
1243	0.009429	6.978	1.653	16.6	0
1244	0.009306	6.978	1.653	16.6	0
1245	0.009002	6.978	1.745	16.6	0
1246	0.009031	6.978	1.745	16.6	0
1247	0.008553	6.964	1.745	16.6	0
1248	0.008194	6.964	1.745	16.6	0
1249	0.007933	6.964	1.745	16.7	0
1250	0.007736	6.978	1.745	16.7	0
1251	0.007602	6.978	1.653	16.7	0
1252	0.007055	6.978	1.653	16.7	0
1253	0.006523	6.978	1.653	16.7	0
1254	0.006603	6.978	1.745	16.7	0
1255	0.006593	6.978	1.745	16.7	0
1256	0.006356	6.964	1.653	16.7	0
1257	0.006111	6.964	1.653	16.8	0
1258	0.005737	6.964	1.653	16.8	0
1259	0.005366	6.978	1.745	16.8	0
1260	0.005348	6.978	1.745	16.8	0
1261	0.005083	6.978	1.653	16.8	0
1262	0.005177	6.978	1.745	16.8	0
1263	0.005006	6.978	1.653	16.8	0
1264	0.004705	6.978	1.653	16.9	0
1265	0.004594	6.978	1.745	16.9	0
1266	0.004728	6.978	1.745	16.9	0
1267	0.004794	6.978	1.653	16.9	0
1268	0.004661	6.978	1.653	16.9	0
1269	0.004455	6.978	1.653	16.9	0
1270	0.004142	6.978	1.745	16.9	0
1271	0.004149	6.964	1.745	16.9	0
1272	0.004271	6.964	1.653	17	0
1273	0.004303	6.964	1.745	17	0
1274	0.004393	6.964	1.653	17	0
1275	0.003972	6.978	1.745	17	0
1276	0.00392	6.978	1.653	17	0
1277	0.003815	6.978	1.745	17	0
1278	0.003671	6.978	1.745	17	0
1279	0.003501	6.978	1.653	17.1	0
1280	0.003521	6.978	1.745	17.1	0
1281	0.003804	6.978	1.653	17.1	0
1282	0.004031	6.964	1.745	17.1	0
1283	0.003734	6.964	1.653	17.1	0
1284	0.003504	6.964	1.653	17.1	0
1285	0.003216	6.964	1.745	17.1	0
1286	0.003329	6.964	1.653	17.1	0
1287	0.00357	6.964	1.745	17.2	0
1288	0.003566	6.964	1.653	17.2	0
1289	0.003408	6.978	1.653	17.2	0
1290	0.003291	6.978	1.745	17.2	0
1291	0.003391	6.978	1.745	17.2	0
1292	0.003321	6.978	1.745	17.2	0
1293	0.003772	6.978	1.653	17.2	0
1294	0.003822	6.978	1.745	17.3	0
1295	0.003543	6.978	1.745	17.3	0
1296	0.002914	6.964	1.745	17.3	0
1297	0.002744	6.964	1.745	17.3	0
1298	0.00312	6.964	1.745	17.3	0
1299	0.003601	6.978	1.745	17.3	0
1300	0.003828	6.964	1.745	17.3	0
1301	0.003654	6.964	1.653	17.3	0
1302	0.003592	6.964	1.837	17.4	0
1303	0.003256	6.964	1.653	17.4	0
1304	0.003251	6.964	1.745	17.4	0
1305	0.003396	6.964	1.745	17.4	0
1306	0.003423	6.964	1.745	17.4	0
1307	0.003175	6.978	1.653	17.4	0
1308	0.003014	6.978	1.653	17.4	0
1309	0.002923	6.964	1.653	17.5	0
1310	0.002879	6.978	1.745	17.5	0
1311	0.003299	6.978	1.653	17.5	0
1312	0.003701	6.978	1.653	17.5	0
1313	0.003891	6.978	1.745	17.5	0
1314	0.00363	6.964	1.653	17.5	0
1315	0.003422	6.964	1.653	17.5	0
1316	0.003435	6.964	1.653	17.5	0
1317	0.003675	6.964	1.653	17.6	0
1318	0.003302	6.964	1.653	17.6	0
1319	0.003184	6.964	1.653	17.6	0
1320	0.002913	6.964	1.653	17.6	0
1321	0.002891	6.964	1.653	17.6	0
1322	0.003122	6.964	1.653	17.6	0
1323	0.003311	6.964	1.745	17.6	0
1324	0.003456	6.964	1.653	17.7	0
1325	0.00338	6.964	1.653	17.7	0
1326	0.003416	6.964	1.653	17.7	0
1327	0.003411	6.964	1.653	17.7	0
1328	0.00316	6.964	1.561	17.7	0
1329	0.003141	6.964	1.653	17.7	0
1330	0.003276	6.964	1.745	17.7	0
1331	0.003171	6.978	1.745	17.7	0
1332	0.002882	6.978	1.653	17.8	0
1333	0.00285	6.978	1.745	17.8	0
1334	0.002983	6.978	1.653	17.8	0
1335	0.002933	6.978	1.653	17.8	0
1336	0.002911	6.964	1.745	17.8	0
1337	0.002632	6.964	1.745	17.8	0
1338	0.00266	6.964	1.745	17.8	0
1339	0.002935	6.964	1.745	17.9	0
1340	0.003112	6.964	1.653	17.9	0
1341	0.003353	6.964	1.653	17.9	0
1342	0.003745	6.964	1.745	17.9	0
1343	0.003754	6.964	1.745	17.9	0
1344	0.003459	6.978	1.745	17.9	0
1345	0.002879	6.978	1.745	17.9	0
1346	0.00283	6.978	1.745	17.9	0
1347	0.002743	6.964	1.745	18	0
1348	0.003447	6.964	1.653	18	0
1349	0.0034	6.964	1.745	18	0
1350	0.003602	6.964	1.745	18	0
1351	0.0037	6.964	1.745	18	0
1352	0.003562	6.964	1.745	18	0
1353	0.003107	6.964	1.745	18	0
1354	0.003023	6.949	1.745	18.1	0
1355	0.003084	6.964	1.745	18.1	0
1356	0.002903	6.964	1.653	18.1	0
1357	0.00277	6.978	1.653	18.1	0
1358	0.003087	6.978	1.745	18.1	0
1359	0.003389	6.978	1.745	18.1	0
1360	0.003731	6.978	1.653	18.1	0
1361	0.003854	6.978	1.653	18.1	0
1362	0.003731	6.964	1.745	18.2	0
1363	0.003482	6.964	1.653	18.2	0
1364	0.003512	6.964	1.653	18.2	0
1365	0.003371	6.964	1.745	18.2	0
1366	0.003292	6.964	1.745	18.2	0
1367	0.003224	6.964	1.745	18.2	0
1368	0.00315	6.964	1.653	18.2	0
1369	0.003616	6.964	1.653	18.3	0
1370	0.003921	6.964	1.745	18.3	0
1371	0.003911	6.964	1.745	18.3	0
1372	0.003814	6.964	1.745	18.3	0
1373	0.003641	6.964	1.745	18.3	0
1374	0.003448	6.964	1.653	18.3	0
1375	0.003257	6.964	1.745	18.3	0
1376	0.003134	6.964	1.653	18.3	0
1377	0.003195	6.964	1.653	18.4	0
1378	0.003291	6.964	1.653	18.4	0
1379	0.003313	6.964	1.653	18.4	0
1380	0.003455	6.964	1.745	18.4	0
1381	0.003136	6.964	1.745	18.4	0
1382	0.002813	6.964	1.653	18.4	0
1383	0.00292	6.964	1.745	18.4	0
1384	0.003104	6.964	1.745	18.5	0
1385	0.002941	6.964	1.745	18.5	0
1386	0.002827	6.964	1.745	18.5	0
1387	0.002938	6.964	1.745	18.5	0
1388	0.003163	6.949	1.653	18.5	0
1389	0.00318	6.949	1.745	18.5	0
1390	0.003087	6.964	1.745	18.5	0
1391	0.00286	6.964	1.745	18.5	0
1392	0.002682	6.964	1.653	18.6	0
1393	0.003052	6.964	1.745	18.6	0
1394	0.003156	6.964	1.745	18.6	0
1395	0.003304	6.964	1.745	18.6	0
1396	0.003243	6.964	1.745	18.6	0
1397	0.003052	6.964	1.745	18.6	0
1398	0.00299	6.949	1.745	18.6	0
1399	0.002803	6.964	1.745	18.7	0
1400	0.002876	6.964	1.745	18.7	0
1401	0.003029	6.964	1.653	18.7	0
1402	0.003392	6.964	1.745	18.7	0
1403	0.003416	6.964	1.745	18.7	0
1404	0.003286	6.964	1.653	18.7	0
1405	0.003183	6.964	1.653	18.7	0
1406	0.002994	6.964	1.653	18.7	0
1407	0.002882	6.964	1.653	18.8	0
1408	0.002489	6.964	1.745	18.8	0
1409	0.002353	6.964	1.745	18.8	0
1410	0.002786	6.964	1.653	18.8	0
1411	0.002888	6.964	1.745	18.8	0
1412	0.003036	6.978	1.653	18.8	0
1413	0.003323	6.978	1.745	18.8	0
1414	0.003219	6.978	1.745	18.9	0
1415	0.003381	6.964	1.745	18.9	0
1416	0.003789	6.964	1.653	18.9	0
1417	0.003818	6.964	1.745	18.9	0
1418	0.003545	6.949	1.745	18.9	0
1419	0.003552	6.964	1.745	18.9	0
1420	0.003522	6.964	1.745	18.9	0
1421	0.003234	6.964	1.653	18.9	0
1422	0.003092	6.964	1.653	19	0
1423	0.003262	6.964	1.653	19	0
1424	0.003281	6.964	1.745	19	0
1425	0.003243	6.964	1.745	19	0
1426	0.003277	6.964	1.745	19	0
1427	0.003314	6.964	1.745	19	0
1428	0.003379	6.964	1.745	19	0
1429	0.00343	6.949	1.745	19.1	0
1430	0.003213	6.964	1.745	19.1	0
1431	0.003175	6.949	1.745	19.1	0
1432	0.003324	6.964	1.837	19.1	0
1433	0.003305	6.964	1.745	19.1	0
1434	0.003276	6.964	1.745	19.1	0
1435	0.003245	6.964	1.745	19.1	0
1436	0.00342	6.949	1.653	19.1	0
1437	0.003841	6.964	1.653	19.2	0
1438	0.004046	6.964	1.745	19.2	0
1439	0.003722	6.964	1.653	19.2	0
1440	0.003511	6.964	1.653	19.2	0
1441	0.003235	6.964	1.653	19.2	0
1442	0.003386	6.964	1.745	19.2	0
1443	0.004043	6.964	1.745	19.2	0
1444	0.004186	6.964	1.653	19.3	0
1445	0.003654	6.964	1.653	19.3	0
1446	0.003346	6.964	1.653	19.3	0
1447	0.003332	6.964	1.653	19.3	0
1448	0.003137	6.964	1.653	19.3	0
1449	0.002957	6.949	1.653	19.3	0
1450	0.003409	6.949	1.653	19.3	0
1451	0.003838	6.964	1.745	19.3	0
1452	0.003544	6.964	1.653	19.4	0
1453	0.003268	6.964	1.745	19.4	0
1454	0.003104	6.978	1.745	19.4	0
1455	0.003087	6.978	1.653	19.4	0
1456	0.003454	6.964	1.745	19.4	0
1457	0.003565	6.964	1.837	19.4	0
1458	0.003686	6.964	1.653	19.4	0
1459	0.003443	6.964	1.745	19.5	0
1460	0.00325	6.964	1.653	19.5	0
1461	0.003467	6.978	1.653	19.5	0
1462	0.003558	6.978	1.745	19.5	0
1463	0.003286	6.978	1.745	19.5	0
1464	0.003211	6.978	1.653	19.5	0
1465	0.003437	6.978	1.745	19.5	0
1466	0.003186	6.978	1.745	19.5	0
1467	0.003017	6.964	1.745	19.6	0
1468	0.003155	6.964	1.653	19.6	0
1469	0.0033	6.978	1.653	19.6	0
1470	0.003227	6.978	1.745	19.6	0
1471	0.00361	6.964	1.745	19.6	0
1472	0.003715	6.964	1.745	19.6	0
1473	0.003888	6.964	1.745	19.6	0
1474	0.003833	6.964	1.653	19.7	0
1475	0.003755	6.964	1.653	19.7	0
1476	0.003742	6.964	1.653	19.7	0
1477	0.003994	6.964	1.745	19.7	0
1478	0.003845	6.964	1.745	19.7	0
1479	0.0035	6.964	1.745	19.7	0
1480	0.003529	6.964	1.745	19.7	0
1481	0.003592	6.964	1.653	19.7	0
1482	0.003622	6.978	1.745	19.8	0
1483	0.003784	6.964	1.745	19.8	0
1484	0.003303	6.964	1.745	19.8	0
1485	0.003195	6.964	1.745	19.8	0
1486	0.003467	6.964	1.653	19.8	0
1487	0.003858	6.949	1.745	19.8	0
1488	0.003819	6.949	1.653	19.8	0
1489	0.003666	6.949	1.837	19.9	0
1490	0.00359	6.949	1.745	19.9	0
1491	0.003447	6.964	1.745	19.9	0
1492	0.003129	6.964	1.745	19.9	0
1493	0.003485	6.964	1.745	19.9	0
1494	0.003937	6.949	1.653	19.9	0
1495	0.004134	6.949	1.745	19.9	0
1496	0.003855	6.949	1.837	19.9	0
1497	0.003783	6.949	1.745	20	0
1498	0.003757	6.949	1.745	20	0
1499	0.003954	6.964	1.745	20	0
1500	0.003903	6.964	1.745	20	0
1501	0.003711	6.964	1.653	20	0
1502	0.003588	6.964	1.745	20	0
1503	0.003273	6.964	1.745	20	0
1504	0.002982	6.964	1.745	20.1	0
1505	0.003365	6.964	1.745	20.1	0
1506	0.003557	6.949	1.745	20.1	0
1507	0.003301	6.949	1.745	20.1	0
1508	0.003343	6.964	1.653	20.1	0
1509	0.00361	6.964	1.745	20.1	0
1510	0.003448	6.964	1.745	20.1	0
1511	0.003321	6.964	1.745	20.1	0
1512	0.003144	6.964	1.653	20.2	0
1513	0.003318	6.964	1.653	20.2	0
1514	0.003148	6.949	1.653	20.2	0
1515	0.003156	6.949	1.745	20.2	0
1516	0.003518	6.949	1.745	20.2	0
1517	0.003512	6.964	1.745	20.2	0
1518	0.003258	6.964	1.837	20.2	0
1519	0.003092	6.964	1.745	20.3	0
1520	0.003176	6.964	1.653	20.3	0
1521	0.003064	6.964	1.745	20.3	0
1522	0.003001	6.964	1.745	20.3	0
1523	0.003101	6.964	1.745	20.3	0
1524	0.003199	6.964	1.653	20.3	0
1525	0.003234	6.949	1.745	20.3	0
1526	0.003093	6.949	1.653	20.3	0
1527	0.002764	6.949	1.745	20.4	0
1528	0.002699	6.949	1.653	20.4	0
1529	0.003315	6.949	1.745	20.4	0
1530	0.003472	6.949	1.745	20.4	0
1531	0.003232	6.949	1.745	20.4	0
1532	0.003381	6.935	1.745	20.4	0
1533	0.003737	6.935	1.653	20.4	0
1534	0.003849	6.935	1.745	20.5	0
1535	0.003452	6.935	1.745	20.5	0
1536	0.003108	6.935	1.745	20.5	0
1537	0.003047	6.935	1.837	20.5	0
1538	0.003097	6.935	1.745	20.5	0
1539	0.003176	6.935	1.745	20.5	0
1540	0.002875	6.921	1.745	20.5	0
1541	0.002909	6.935	1.653	20.5	0
1542	0.003061	6.921	1.653	20.6	0
1543	0.003277	6.921	1.837	20.6	0
1544	0.003372	6.921	1.745	20.6	0
1545	0.00335	6.921	1.653	20.6	0
1546	0.003259	6.921	1.837	20.6	0
1547	0.003168	6.921	1.653	20.6	0
1548	0.003475	6.907	1.745	20.6	0
1549	0.003358	6.921	1.745	20.7	0
1550	0.003172	6.907	1.745	20.7	0
1551	0.003033	6.907	1.745	20.7	0
1552	0.003234	6.892	1.745	20.7	0
1553	0.003233	6.892	1.745	20.7	0
1554	0.003354	6.892	1.745	20.7	0
1555	0.003484	6.892	1.745	20.7	0
1556	0.003483	6.892	1.745	20.7	0
1557	0.003337	6.892	1.745	20.8	0
1558	0.003668	6.892	1.837	20.8	0
1559	0.003582	6.892	1.653	20.8	0
1560	0.003109	6.892	1.745	20.8	0
1561	0.003096	6.892	1.745	20.8	0
1562	0.003312	6.907	1.745	20.8	0
1563	0.003182	6.907	1.653	20.8	0
1564	0.003149	6.907	1.745	20.9	0
1565	0.003234	6.892	1.653	20.9	0
1566	0.00334	6.892	1.745	20.9	0
1567	0.003143	6.907	1.653	20.9	0
1568	0.002738	6.907	1.653	20.9	0
1569	0.003157	6.907	1.745	20.9	0
1570	0.003786	6.907	1.745	20.9	0
1571	0.003843	6.907	1.653	20.9	0
1572	0.003348	6.907	1.745	21	0
1573	0.003253	6.907	1.745	21	0
1574	0.003483	6.907	1.745	21	0
1575	0.00342	6.921	1.745	21	0
1576	0.003671	6.921	1.745	21	0
1577	0.003572	6.921	1.653	21	0
1578	0.003352	6.921	1.653	21	0
1579	0.003276	6.935	1.745	21.1	0
1580	0.003125	6.921	1.745	21.1	0
1581	0.003469	6.921	1.653	21.1	0
1582	0.003333	6.935	1.745	21.1	0
1583	0.002994	6.935	1.653	21.1	0
1584	0.002861	6.935	1.745	21.1	0
1585	0.002823	6.949	1.745	21.1	0
1586	0.002863	6.949	1.745	21.1	0
1587	0.002972	6.949	1.745	21.2	0
1588	0.003191	6.964	1.745	21.2	0
1589	0.00336	6.964	1.745	21.2	0
1590	0.00333	6.964	1.745	21.2	0
1591	0.00344	6.964	1.745	21.2	0
1592	0.003506	6.964	1.745	21.2	0
1593	0.003597	6.964	1.745	21.2	0
1594	0.003385	6.964	1.745	21.3	0
1595	0.002847	6.964	1.745	21.3	0
1596	0.002684	6.964	1.837	21.3	0
1597	0.002812	6.964	1.837	21.3	0
1598	0.002806	6.964	1.745	21.3	0
1599	0.002678	6.978	1.745	21.3	0
1600	0.002958	6.978	1.745	21.3	0
1601	0.003512	6.978	1.745	21.3	0
1602	0.003719	6.964	1.745	21.4	0
1603	0.003417	6.964	1.745	21.4	0
1604	0.002893	6.964	1.653	21.4	0
1605	0.002728	6.964	1.653	21.4	0
1606	0.002993	6.964	1.745	21.4	0
1607	0.003248	6.964	1.745	21.4	0
1608	0.003395	6.964	1.745	21.4	0
1609	0.002973	6.964	1.837	21.5	0
1610	0.00273	6.964	1.745	21.5	0
1611	0.003054	6.964	1.653	21.5	0
1612	0.003177	6.964	1.745	21.5	0
1613	0.003314	6.978	1.653	21.5	0
1614	0.003285	6.978	1.745	21.5	0
1615	0.003392	6.978	1.653	21.5	0
1616	0.003143	6.978	1.745	21.5	0
1617	0.003075	6.978	1.745	21.6	0
1618	0.003293	6.978	1.745	21.6	0
1619	0.003187	6.978	1.653	21.6	0
1620	0.003249	6.978	1.745	21.6	0
1621	0.003605	6.978	1.745	21.6	0
1622	0.003559	6.978	1.745	21.6	0
1623	0.003159	6.978	1.653	21.6	0
1624	0.003252	6.978	1.653	21.7	0
1625	0.003553	6.978	1.745	21.7	0
1626	0.003633	6.978	1.745	21.7	0
1627	0.003338	6.964	1.745	21.7	0
1628	0.003015	6.964	1.653	21.7	0
1629	0.002848	6.964	1.653	21.7	0
1630	0.003057	6.964	1.745	21.7	0
1631	0.003227	6.978	1.745	21.7	0
1632	0.002901	6.978	1.745	21.8	0
1633	0.002817	6.978	1.745	21.8	0
1634	0.002965	6.978	1.745	21.8	0
1635	0.00331	6.978	1.745	21.8	0
1636	0.003121	6.978	1.745	21.8	0
1637	0.003106	6.978	1.745	21.8	0
1638	0.003445	6.978	1.745	21.8	0
1639	0.003317	6.978	1.837	21.9	0
1640	0.003139	6.978	1.745	21.9	0
1641	0.002841	6.964	1.745	21.9	0
1642	0.002755	6.964	1.745	21.9	0
1643	0.002786	6.964	1.653	21.9	0
1644	0.003008	6.964	1.653	21.9	0
1645	0.003456	6.964	1.653	21.9	0
1646	0.003489	6.964	1.745	21.9	0
1647	0.003423	6.964	1.745	22	0
1648	0.003254	6.964	1.745	22	0
1649	0.002805	6.964	1.745	22	0
1650	0.002728	6.964	1.745	22	0
1651	0.002807	6.964	1.745	22	0
1652	0.00297	6.964	1.745	22	0
1653	0.002733	6.964	1.745	22	0
1654	0.002695	6.964	1.745	22.1	0
1655	0.002619	6.964	1.745	22.1	0
1656	0.002788	6.964	1.745	22.1	0
1657	0.00306	6.964	1.745	22.1	0
1658	0.003148	6.964	1.653	22.1	0
1659	0.003226	6.964	1.745	22.1	0
1660	0.003255	6.964	1.745	22.1	0
1661	0.003469	6.964	1.745	22.1	0
1662	0.003099	6.964	1.745	22.2	0
1663	0.003052	6.978	1.745	22.2	0
1664	0.003025	6.964	1.745	22.2	0
1665	0.00328	6.964	1.745	22.2	0
1666	0.003085	6.964	1.745	22.2	0
1667	0.003367	6.964	1.653	22.2	0
1668	0.003571	6.978	1.745	22.2	0
1669	0.003526	6.978	1.745	22.3	0
1670	0.003117	6.964	1.745	22.3	0
1671	0.002994	6.964	1.653	22.3	0
1672	0.003462	6.964	1.745	22.3	0
1673	0.003729	6.964	1.745	22.3	0
1674	0.003277	6.978	1.745	22.3	0
1675	0.002895	6.978	1.745	22.3	0
1676	0.002696	6.978	1.745	22.3	0
1677	0.002949	6.964	1.745	22.4	0
1678	0.002987	6.964	1.745	22.4	0
1679	0.003027	6.964	1.745	22.4	0
1680	0.003126	6.964	1.653	22.4	0
1681	0.003116	6.964	1.745	22.4	0
1682	0.003157	6.964	1.745	22.4	0
1683	0.003189	6.978	1.837	22.4	0
1684	0.003006	6.978	1.837	22.5	0
1685	0.003101	6.964	1.745	22.5	0
1686	0.003083	6.964	1.745	22.5	0
1687	0.003047	6.964	1.653	22.5	0
1688	0.002969	6.964	1.745	22.5	0
1689	0.003055	6.964	1.745	22.5	0

[truncated: 1 more sheets: Supp Fig 1G]
